# Supplementary material for: Key gene screening and diagnostic model establishment for acute type a aortic dissection
Source: Front Genet. 2025 Apr 24;16:1586880. doi: 10.3389/fgene.2025.1586880 (PMC12058692; doi:10.3389/fgene.2025.1586880)
Supplement: Supplementary file 1 [file DataSheet4.csv]

	category	subcategory	ID	Description	GeneRatio	BgRatio	RichFactor	FoldEnrichment	zScore	pvalue	p.adjust	qvalue	geneID	Count
hsa04060	Environmental Information Processing	Signaling molecules and interaction	hsa04060	Cytokine-cytokine receptor interaction	30/328	298/8847	0.100671140939597	2.71535848747749	5.91046227215328	5.5091922804608e-07	0.000151502787712672	0.000136859934546184	CNTFR/CCL14/CXCL5/CXCL14/IL1RAP/CCL2/LIF/CCL20/IL31RA/CCL7/CXCL8/IL1RL1/BMP3/CXCL3/IFNE/GDF5/BMP7/IL1RL2/GDF15/IL6/TNFRSF9/CX3CR1/CXCL1/CCL21/CCL18/CXCL6/IL5RA/IL1R2/PPBP/IL1RN	30
hsa04061	Environmental Information Processing	Signaling molecules and interaction	hsa04061	Viral protein interaction with cytokine and cytokine receptor	15/328	100/8847	0.15	4.04588414634146	6.01035186084417	3.62236320663218e-06	0.000498074940911925	0.000449935640402734	CCL14/CXCL5/CXCL14/CCL2/CCL20/CCL7/CXCL8/CXCL3/IL6/CX3CR1/CXCL1/CCL21/CCL18/CXCL6/PPBP	15
hsa05323	Human Diseases	Immune disease	hsa05323	Rheumatoid arthritis	14/328	94/8847	0.148936170212766	4.01718993253762	5.77037706124905	8.34500529813952e-06	0.000764958818996122	0.000691025000126641	CXCL5/VEGFA/TEK/TLR2/CCL2/CCL20/CXCL8/CXCL3/ACP5/MMP1/FLT1/IL6/CXCL1/CXCL6	14
hsa05144	Human Diseases	Infectious disease: parasitic	hsa05144	Malaria	10/328	50/8847	0.2	5.39451219512195	6.11426785476621	1.17208118878838e-05	0.000805805817292009	0.000727924106721202	ACKR1/TLR2/THBS2/CCL2/SELP/CXCL8/PECAM1/IL6/SELE/THBS4	10
hsa04080	Environmental Information Processing	Signaling molecules and interaction	hsa04080	Neuroactive ligand-receptor interaction	31/328	368/8847	0.0842391304347826	2.27214508218452	4.8910749208872	1.50839765560738e-05	0.000829618710584059	0.000749435466785982	NPY1R/HRH2/APLN/GRIK3/GRIN2A/FPR1/ADM/FPR2/ADCYAP1R1/P2RY14/GLRA1/MCHR1/ADRA1D/PTGFR/NPY5R/NTSR1/CHRM3/C3/CHRNA5/BDKRB2/AGTR2/OPRK1/GRID2/AVPR1A/NPY2R/EDN2/ADRA1A/ADRA2B/APLNR/GABRA4/GABRA2	31
hsa04020	Environmental Information Processing	Signal transduction	hsa04020	Calcium signaling pathway	24/328	254/8847	0.094488188976378	2.54858843864029	4.91356318641827	2.27853119910423e-05	0.00104432679958944	0.000943391864892279	VEGFA/HRH2/GRIN2A/RYR3/NTRK2/ERBB3/FGF10/NOS3/ADCY4/CASQ2/ADRA1D/PTGFR/FLT1/NTSR1/CHRM3/FLT4/BDKRB2/FGF9/KDR/FGF5/PDE1C/AVPR1A/ADRA1A/SLN	24
hsa05410	Human Diseases	Cardiovascular disease	hsa05410	Hypertrophic cardiomyopathy	13/328	99/8847	0.131313131313131	3.54185144124169	4.99033217622784	6.85801333680317e-05	0.00219797860809721	0.00198554239812801	ITGA5/ITGB4/ITGA6/DES/SGCG/ACTC1/IL6/IGF1/TNNT2/ACE/MYH6/MYL2/MYH7	13
hsa04978	Organismal Systems	Digestive system	hsa04978	Mineral absorption	10/328	61/8847	0.163934426229508	4.42173130747701	5.26176323019281	7.16219971207004e-05	0.00219797860809721	0.00198554239812801	HMOX1/MT2A/MT1X/STEAP1/MT1A/MT1G/MT1E/MT1M/MT1F/TRPM6	10
hsa04151	Environmental Information Processing	Signal transduction	hsa04151	PI3K-Akt signaling pathway	29/328	362/8847	0.0801104972375691	2.16078527152675	4.42482736332796	7.19338453559088e-05	0.00219797860809721	0.00198554239812801	VEGFA/TEK/DDIT4/TLR2/TNC/THBS2/ITGA5/ITGB4/ITGA6/NTRK2/SPP1/ERBB3/EIF4EBP1/FGF10/NOS3/VWF/IGF2/RELN/FLT1/IL6/FLT4/IGF1/FGF9/KDR/FGF5/IBSP/PIK3R6/THBS4/PCK1	29
hsa04610	Organismal Systems	Immune system	hsa04610	Complement and coagulation cascades	12/328	88/8847	0.136363636363636	3.67807649667406	4.9539672501473	8.9830903366589e-05	0.0024703498425812	0.00223158875731737	PLAUR/SERPINA1/THBD/CFD/VWF/C7/C9/CFI/C3/BDKRB2/C6/F5	12
hsa03320	Organismal Systems	Endocrine system	hsa03320	PPAR signaling pathway	11/328	76/8847	0.144736842105263	3.90392329910141	4.98865490350823	0.000101824685141344	0.00254561712853359	0.00229958140606288	PLIN2/ANGPTL4/ADIPOQ/RXRG/AQP7/PLIN4/OLR1/MMP1/FABP4/PLIN1/PCK1	11
hsa04657	Organismal Systems	Immune system	hsa04657	IL-17 signaling pathway	12/328	95/8847	0.126315789473684	3.40706033376123	4.62819026546935	0.000189512644366468	0.00434299810006489	0.00392324421670933	CXCL5/CCL2/CCL20/CCL7/CXCL8/FOSL1/CXCL3/MMP9/MMP1/IL6/CXCL1/CXCL6	12
hsa04512	Environmental Information Processing	Signaling molecules and interaction	hsa04512	ECM-receptor interaction	11/328	89/8847	0.123595505617978	3.33368731159222	4.34161469049007	0.00042277735467475	0.00894336711811971	0.0080789842674689	TNC/THBS2/ITGA5/ITGB4/ITGA6/SPP1/VWF/RELN/DMP1/IBSP/THBS4	11
hsa05414	Human Diseases	Cardiovascular disease	hsa05414	Dilated cardiomyopathy	12/328	105/8847	0.114285714285714	3.08257839721254	4.21217773140959	0.000485827012307516	0.00954303059889764	0.00862068984244916	ITGA5/ITGB4/ITGA6/DES/ADCY4/SGCG/ACTC1/IGF1/TNNT2/MYH6/MYL2/MYH7	12
hsa04510	Cellular Processes	Cellular community - eukaryotes	hsa04510	Focal adhesion	18/328	203/8847	0.0886699507389163	2.39165565300973	3.93584972442356	0.000526729246304095	0.00965670284890841	0.00872337558791344	VEGFA/TNC/THBS2/ITGA5/ITGB4/ITGA6/SPP1/VWF/RELN/FLT1/FLT4/IGF1/KDR/PAK5/IBSP/THBS4/MYL2/MYL7	18
hsa04062	Organismal Systems	Immune system	hsa04062	Chemokine signaling pathway	16/328	193/8847	0.0829015544041451	2.23606723113863	3.40665679422456	0.00214635644285188	0.0347204718696627	0.0313647133444609	CCL14/CXCL5/CXCL14/CCL2/CCL20/CCL7/CXCL8/ADCY4/CXCL3/CX3CR1/CXCL1/CCL21/CCL18/PIK3R6/CXCL6/PPBP	16
hsa05202	Human Diseases	Cancer: overview	hsa05202	Transcriptional misregulation in cancer	16/328	193/8847	0.0829015544041451	2.23606723113863	3.40665679422456	0.00214635644285188	0.0347204718696627	0.0313647133444609	TSPAN7/HMGA2/IGFBP3/GADD45B/RXRG/CXCL8/PROM1/BCL2A1/MMP9/H3C11/FLT1/IL6/IGF1/SIX1/IL1R2/H3C8	16
hsa04066	Environmental Information Processing	Signal transduction	hsa04066	HIF-1 signaling pathway	11/328	109/8847	0.100917431192661	2.72200156634594	3.54941557919919	0.00230223364531202	0.0351730140256003	0.031773516976236	HMOX1/VEGFA/TEK/HK2/EIF4EBP1/NOS3/EGLN3/HK3/FLT1/IL6/IGF1	11
hsa04820	NA	NA	hsa04820	Cytoskeleton in muscle cells	18/328	232/8847	0.0775862068965517	2.09269869638352	3.30927498723443	0.00243028936646976	0.0351752408304834	0.0317755285588291	THBS2/ITGA5/LMNB1/ITGB4/ITGA6/DCN/DES/SGCG/NEBL/ACTC1/FMN2/TNNT2/MYH6/XIRP2/THBS4/MYL2/MYH7/MYL7	18
