# Supplementary material for: Key gene screening and diagnostic model establishment for acute type a aortic dissection
Source: Front Genet. 2025 Apr 24;16:1586880. doi: 10.3389/fgene.2025.1586880 (PMC12058692; doi:10.3389/fgene.2025.1586880)
Supplement: Supplementary file 2 [file DataSheet3.csv]

	ONTOLOGY	ID	Description	GeneRatio	BgRatio	RichFactor	FoldEnrichment	zScore	pvalue	p.adjust	qvalue	geneID	Count
GO:0034329	BP	GO:0034329	cell junction assembly	44/603	453/18888	0.0971302428256071	3.04244780512449	7.99044857572883	5.5767625393623e-11	2.4766402437308e-07	2.0516615868496e-07	NRXN1/CLSTN2/VEGFA/TEK/IL1RAP/TLR2/APOD/THBS2/ITGA5/CDH8/ITGB4/RAMP2/ADGRL3/GPM6A/ITGA6/NTRK2/FAM107A/NPAS4/ACE2/PCDH17/PECAM1/CDH5/GREM1/EPHA7/CDH17/SHANK3/ARHGEF15/IL1RAPL1/SLITRK6/KDR/CLDN5/ACE/THSD1/ADD2/GRID2/WNT11/CNTN5/SIX1/MYOC/APLNR/GABRA4/FLRT3/SLITRK1/GABRA2	44
GO:0006935	BP	GO:0006935	chemotaxis	42/603	466/18888	0.0901287553648069	2.82313753122798	7.23663494184617	1.53224752282161e-09	1.93447763543445e-06	1.60253127812451e-06	CCL14/PLAUR/CXCL5/VEGFA/CXCL14/CCL2/SEMA4B/SEMA3G/L1CAM/FPR1/CCL20/TREM1/CCL7/FPR2/FGF10/CXCL8/NOVA2/FOSL1/ECSCR/GREM1/EPHA7/CXCL3/MMP28/FLT1/IL6/CYP19A1/RNASE2/MIR223/CX3CR1/P2RY12/KDR/CXCL1/CCL21/SEMA3A/CCL18/CH25H/EDN2/CXCL6/THBS4/FLRT3/PPBP/LBP	42
GO:0050900	BP	GO:0050900	leukocyte migration	38/603	396/18888	0.095959595959596	3.00577918488366	7.32540152534498	1.6676675229419e-09	1.93447763543445e-06	1.60253127812451e-06	CCL14/HMOX1/CXCL5/VEGFA/APOD/CCL2/CCL20/TREM1/ITGA6/PLVAP/SELP/CCL7/FPR2/CXCL8/PECAM1/GREM1/MYO1G/CXCL3/MMP28/FLT1/IL6/CYP19A1/ADTRP/MIR223/CX3CR1/P2RY12/CXCL1/CCL21/CCL18/ADD2/SELE/CH25H/ROR2/EDN2/CXCL6/THBS4/PPBP/LBP	38
GO:0042330	BP	GO:0042330	taxis	42/603	468/18888	0.0897435897435897	2.81107284092359	7.20454727361979	1.74238021655883e-09	1.93447763543445e-06	1.60253127812451e-06	CCL14/PLAUR/CXCL5/VEGFA/CXCL14/CCL2/SEMA4B/SEMA3G/L1CAM/FPR1/CCL20/TREM1/CCL7/FPR2/FGF10/CXCL8/NOVA2/FOSL1/ECSCR/GREM1/EPHA7/CXCL3/MMP28/FLT1/IL6/CYP19A1/RNASE2/MIR223/CX3CR1/P2RY12/KDR/CXCL1/CCL21/SEMA3A/CCL18/CH25H/EDN2/CXCL6/THBS4/FLRT3/PPBP/LBP	42
GO:0097529	BP	GO:0097529	myeloid leukocyte migration	28/603	239/18888	0.117154811715481	3.66968504756552	7.54264849375017	3.18761659355761e-09	2.83124105839787e-06	2.34541473568081e-06	CCL14/CXCL5/VEGFA/CCL2/CCL20/TREM1/CCL7/FPR2/CXCL8/PECAM1/GREM1/CXCL3/MMP28/FLT1/IL6/CYP19A1/MIR223/CX3CR1/P2RY12/CXCL1/CCL21/CCL18/ROR2/EDN2/CXCL6/THBS4/PPBP/LBP	28
GO:1901342	BP	GO:1901342	regulation of vasculature development	35/603	362/18888	0.0966850828729282	3.02850388939282	7.07671921051005	6.1131476388563e-09	3.92566859428361e-06	3.25204416668157e-06	HMOX1/VEGFA/TEK/HK2/THBS2/HMGA2/ITGA5/ANGPTL4/ANXA3/RAMP2/ADM/DCN/NOS3/CXCL8/SERPINF1/ADAM12/ECSCR/CDH5/TIE1/GREM1/PPP1R16B/FLT1/IL6/TSPAN18/MIR223/C3/CX3CR1/KDR/CLDN5/E2F2/FUT1/PIK3R6/THBS4/APLNR/CHI3L1	35
GO:0098742	BP	GO:0098742	cell-cell adhesion via plasma-membrane adhesion molecules	30/603	279/18888	0.10752688172043	3.36810570801904	7.2365960735007	6.67496901516249e-09	3.92566859428361e-06	3.25204416668157e-06	CLSTN2/IL1RAP/ITGA5/CDH8/CADM3/CADM2/L1CAM/ADGRL3/ADIPOQ/SELP/PCDH20/PCDH19/HMCN2/MPZL2/PCDH17/PECAM1/CDH5/CDH17/DCHS2/TENM2/IL1RAPL1/ROBO4/CLDN5/MPZ/GRID2/SELE/DSCAML1/FLRT3/SLITRK1/IL1RN	30
GO:0045766	BP	GO:0045766	positive regulation of angiogenesis	24/603	187/18888	0.128342245989305	4.02011333705803	7.53710027533537	7.07168402482974e-09	3.92566859428361e-06	3.25204416668157e-06	HMOX1/VEGFA/TEK/HK2/HMGA2/ITGA5/ANGPTL4/ANXA3/RAMP2/ADM/NOS3/CXCL8/ADAM12/CDH5/TIE1/GREM1/FLT1/C3/CX3CR1/KDR/FUT1/PIK3R6/APLNR/CHI3L1	24
GO:1904018	BP	GO:1904018	positive regulation of vasculature development	24/603	190/18888	0.126315789473684	3.956637863315	7.43823715433108	9.71742619420685e-09	4.79500996983029e-06	3.97221105833368e-06	HMOX1/VEGFA/TEK/HK2/HMGA2/ITGA5/ANGPTL4/ANXA3/RAMP2/ADM/NOS3/CXCL8/ADAM12/CDH5/TIE1/GREM1/FLT1/C3/CX3CR1/KDR/FUT1/PIK3R6/APLNR/CHI3L1	24
GO:0045765	BP	GO:0045765	regulation of angiogenesis	34/603	353/18888	0.0963172804532578	3.01698307330205	6.94681886491694	1.11220815054637e-08	4.93931639657644e-06	4.09175524858903e-06	HMOX1/VEGFA/TEK/HK2/THBS2/HMGA2/ITGA5/ANGPTL4/ANXA3/RAMP2/ADM/DCN/NOS3/CXCL8/SERPINF1/ADAM12/ECSCR/CDH5/TIE1/GREM1/PPP1R16B/FLT1/IL6/TSPAN18/C3/CX3CR1/KDR/CLDN5/E2F2/FUT1/PIK3R6/THBS4/APLNR/CHI3L1	34
GO:1901888	BP	GO:1901888	regulation of cell junction assembly	25/603	215/18888	0.116279069767442	3.64225384704385	7.07586248603722	2.59200317706858e-08	1.04646237357832e-05	8.66894842474132e-06	NRXN1/CLSTN2/VEGFA/TEK/IL1RAP/TLR2/APOD/THBS2/NTRK2/FAM107A/ACE2/GREM1/EPHA7/ARHGEF15/IL1RAPL1/SLITRK6/KDR/CLDN5/ACE/GRID2/SIX1/MYOC/APLNR/FLRT3/SLITRK1	25
GO:0030595	BP	GO:0030595	leukocyte chemotaxis	26/603	237/18888	0.109704641350211	3.4363205071688	6.85409621607517	4.53605560477903e-08	1.6331048066538e-05	1.3528724680916e-05	CCL14/CXCL5/VEGFA/CCL2/CCL20/TREM1/CCL7/FPR2/CXCL8/GREM1/CXCL3/MMP28/FLT1/IL6/CYP19A1/MIR223/CX3CR1/CXCL1/CCL21/CCL18/CH25H/EDN2/CXCL6/THBS4/PPBP/LBP	26
GO:0030593	BP	GO:0030593	neutrophil chemotaxis	17/603	107/18888	0.158878504672897	4.97661226577393	7.49097666384345	4.78053647523068e-08	1.6331048066538e-05	1.3528724680916e-05	CCL14/CXCL5/CCL2/CCL20/TREM1/CCL7/CXCL8/CXCL3/MIR223/CXCL1/CCL21/CCL18/EDN2/CXCL6/THBS4/PPBP/LBP	17
GO:0003018	BP	GO:0003018	vascular process in circulatory system	28/603	275/18888	0.101818181818182	3.18928991406603	6.64131528991564	6.90190131101019e-08	2.18938169444259e-05	1.81369511894591e-05	SLC38A5/ABCC3/VEGFA/TEK/HRH2/ABCG2/RAMP2/C2CD4A/ADM/SLC7A5/PLVAP/SOD2/NOS3/ACE2/CDH5/ADRA1D/CHRM3/BDKRB2/AGTR2/SLC2A4/SCNN1B/CLDN5/ACE/AVPR1A/EDN2/ADRA1A/ADRA2B/SLC16A12	28
GO:0008217	BP	GO:0008217	regulation of blood pressure	22/603	187/18888	0.117647058823529	3.68510389230319	6.70103900991237	1.44383079290251e-07	3.92906830715239e-05	3.25486050640506e-05	NPY1R/APLN/IER3/RAMP2/ADIPOQ/ADM/CYP4F12/SOD2/NOS3/ACE2/SLC2A5/CYP4A11/NTSR1/AGTR2/SCNN1B/ACE/AVPR1A/MYH6/EDN2/ADRA1A/ADRA2B/RASL10B	22
GO:0097501	BP	GO:0097501	stress response to metal ion	8/603	21/18888	0.380952380952381	11.9327173655532	9.10288397636801	1.45172311690725e-07	3.92906830715239e-05	3.25486050640506e-05	MT2A/MT1X/SLC11A1/MT1A/MT1G/MT1E/MT1M/MT1F	8
GO:1990266	BP	GO:1990266	neutrophil migration	18/603	129/18888	0.13953488372093	4.37070461645262	6.97595022562269	1.50403425403267e-07	3.92906830715239e-05	3.25486050640506e-05	CCL14/CXCL5/CCL2/CCL20/TREM1/CCL7/CXCL8/PECAM1/CXCL3/MIR223/CXCL1/CCL21/CCL18/EDN2/CXCL6/THBS4/PPBP/LBP	18
GO:0071276	BP	GO:0071276	cellular response to cadmium ion	10/603	37/18888	0.27027027027027	8.46577921204787	8.25470336632975	1.63287143278794e-07	4.02865668500625e-05	3.33736003368062e-05	HMOX1/MT2A/MT1X/SLC11A1/MT1A/MT1G/MT1E/MT1M/MMP9/MT1F	10
GO:0061687	BP	GO:0061687	detoxification of inorganic compound	8/603	22/18888	0.363636363636364	11.3903211216644	8.85509162487656	2.21764194260959e-07	5.18344624585746e-05	4.29399367834931e-05	MT2A/MT1X/SLC11A1/MT1A/MT1G/MT1E/MT1M/MT1F	8
GO:0007416	BP	GO:0007416	synapse assembly	23/603	208/18888	0.110576923076923	3.46364332185228	6.48804312274745	2.34728098763124e-07	5.21213743303516e-05	4.31776160619536e-05	NRXN1/CLSTN2/IL1RAP/TLR2/THBS2/ADGRL3/GPM6A/NTRK2/NPAS4/PCDH17/EPHA7/SHANK3/ARHGEF15/IL1RAPL1/SLITRK6/ADD2/GRID2/CNTN5/SIX1/GABRA4/FLRT3/SLITRK1/GABRA2	23
GO:0010273	BP	GO:0010273	detoxification of copper ion	7/603	16/18888	0.4375	13.7039800995025	9.23173854200357	2.90638736232718e-07	5.86693921640682e-05	4.86020279011172e-05	MT2A/MT1X/MT1A/MT1G/MT1E/MT1M/MT1F	7
GO:1990169	BP	GO:1990169	stress response to copper ion	7/603	16/18888	0.4375	13.7039800995025	9.23173854200357	2.90638736232718e-07	5.86693921640682e-05	4.86020279011172e-05	MT2A/MT1X/MT1A/MT1G/MT1E/MT1M/MT1F	7
GO:1901890	BP	GO:1901890	positive regulation of cell junction assembly	16/603	108/18888	0.148148148148148	4.64050119771513	6.88997943975524	3.19798447404983e-07	6.17489089098057e-05	5.11531155002479e-05	NRXN1/CLSTN2/VEGFA/TEK/IL1RAP/THBS2/NTRK2/ACE2/IL1RAPL1/SLITRK6/KDR/CLDN5/GRID2/MYOC/FLRT3/SLITRK1	16
GO:0003073	BP	GO:0003073	regulation of systemic arterial blood pressure	15/603	96/18888	0.15625	4.89427860696517	6.94654410364202	3.67606178740459e-07	6.80224599910991e-05	5.63501576621887e-05	IER3/ADM/CYP4F12/SOD2/NOS3/ACE2/SLC2A5/CYP4A11/NTSR1/AGTR2/ACE/AVPR1A/EDN2/ADRA1A/RASL10B	15
GO:0007188	BP	GO:0007188	adenylate cyclase-modulating G protein-coupled receptor signaling pathway	25/603	249/18888	0.100401606425703	3.14491798037923	6.18716535783298	4.52742347465819e-07	8.04251506038281e-05	6.66246107112858e-05	RAMP3/NPY1R/GRIK3/RAMP2/FPR1/ADGRL3/ADM/FPR2/RIMS2/MARCO/ADCYAP1R1/ADCY4/MCHR1/ADGRL4/ADGRD1/ADRA1D/PTGFR/ADGRG6/CHRM3/P2RY12/OPRK1/ADGRF5/NPY2R/ADRA1A/ADRA2B	25
GO:0071294	BP	GO:0071294	cellular response to zinc ion	8/603	24/18888	0.333333333333333	10.441127694859	8.40437190998982	4.82012034284083e-07	8.23313632406005e-05	6.82037271183348e-05	MT2A/MT1X/MT1A/MT1G/MT1E/MT1M/GLRA1/MT1F	8
GO:0071621	BP	GO:0071621	granulocyte chemotaxis	17/603	128/18888	0.1328125	4.1601368159204	6.51459043346745	6.80503760749458e-07	0.00011193026672179	9.27236118448091e-05	CCL14/CXCL5/CCL2/CCL20/TREM1/CCL7/CXCL8/CXCL3/MIR223/CXCL1/CCL21/CCL18/EDN2/CXCL6/THBS4/PPBP/LBP	17
GO:0002274	BP	GO:0002274	myeloid leukocyte activation	24/603	241/18888	0.0995850622406639	3.11934105406577	6.01308787648822	8.89499571241149e-07	0.000136696107455512	0.000113239762395149	SBNO2/TLR2/ANXA3/RELB/SLC11A1/IL31RA/DNASE1L3/MT1G/CXCL8/PTGDS/PLA2G2A/IL1RL1/IL6/CX3CR1/SCNN1B/STXBP2/ADGRF5/BATF/UBD/EDN2/FCER1A/CD300LF/CXCL6/LBP	24
GO:0032496	BP	GO:0032496	response to lipopolysaccharide	30/603	348/18888	0.0862068965517241	2.70029164522217	5.81367623009705	8.92633892413836e-07	0.000136696107455512	0.000113239762395149	SBNO2/CXCL5/THBD/TLR2/CCL2/CD68/ADM/SLC11A1/SLC7A5/SELP/FGF10/SOD2/NOS3/CXCL8/CXCL3/MMP9/ACP5/PTGFR/IL6/MIR223/CX3CR1/CXCL1/OPRK1/ACE/SELE/CXCL6/CYP27B1/PPBP/PCK1/LBP	30
GO:0003015	BP	GO:0003015	heart process	25/603	260/18888	0.0961538461538462	3.01186375813242	5.93191324157261	1.01462444079695e-06	0.000150198238052642	0.000124424997213521	RAMP3/SCN7A/APLN/ADM/FGF12/SCN4B/NOS3/ACE2/DES/SGCG/ACTC1/SCN2B/CASQ2/AGTR2/TNNT2/KCND2/ACE/AVPR1A/MYH6/EDN2/KCNJ12/ADRA1A/MYL2/MYH7/MYL7	25
GO:0060078	BP	GO:0060078	regulation of postsynaptic membrane potential	18/603	148/18888	0.121621621621622	3.80960064542154	6.2313668891042	1.20012188125913e-06	0.000171927137892639	0.000142425330220736	NRXN1/RGS7BP/GRIK3/GRIN2A/SLC1A7/NPAS4/RIMS2/STX1A/RELN/GLRA1/SHANK3/NTSR1/CHRNA5/KCND2/GRID2/KCNA1/GABRA4/GABRA2	18
GO:0002685	BP	GO:0002685	regulation of leukocyte migration	23/603	230/18888	0.1	3.13233830845771	5.90853954870303	1.39446445715326e-06	0.000192234186519311	0.000159247794329156	HMOX1/VEGFA/APOD/CCL2/CCL20/PLVAP/SELP/CCL7/FPR2/CXCL8/GREM1/MMP28/IL6/CYP19A1/ADTRP/MIR223/CX3CR1/P2RY12/CCL21/SELE/EDN2/THBS4/LBP	23
GO:0070098	BP	GO:0070098	chemokine-mediated signaling pathway	14/603	93/18888	0.150537634408602	4.71534799122666	6.52247571144953	1.42844588046324e-06	0.000192234186519311	0.000159247794329156	ACKR1/CCL14/CXCL5/CCL2/CCL20/CCL7/CXCL8/CXCL3/CX3CR1/CXCL1/CCL21/CCL18/CXCL6/PPBP	14
GO:0060047	BP	GO:0060047	heart contraction	24/603	249/18888	0.0963855421686747	3.01912126116406	5.82429595658925	1.59593741677777e-06	0.000208457590232649	0.000172687345871155	SCN7A/APLN/ADM/FGF12/SCN4B/NOS3/ACE2/DES/SGCG/ACTC1/SCN2B/CASQ2/AGTR2/TNNT2/KCND2/ACE/AVPR1A/MYH6/EDN2/KCNJ12/ADRA1A/MYL2/MYH7/MYL7	24
GO:0060326	BP	GO:0060326	cell chemotaxis	28/603	322/18888	0.0869565217391304	2.72377244213714	5.66554065171213	1.73934574303462e-06	0.000219443331305739	0.000181787990593289	CCL14/CXCL5/VEGFA/CXCL14/CCL2/CCL20/TREM1/CCL7/FPR2/CXCL8/GREM1/CXCL3/MMP28/FLT1/IL6/CYP19A1/MIR223/CX3CR1/KDR/CXCL1/CCL21/CCL18/CH25H/EDN2/CXCL6/THBS4/PPBP/LBP	28
GO:0003044	BP	GO:0003044	regulation of systemic arterial blood pressure mediated by a chemical signal	10/603	47/18888	0.212765957446809	6.66454959246322	7.0608177427845	1.82038320041494e-06	0.000219443331305739	0.000181787990593289	SOD2/NOS3/ACE2/SLC2A5/AGTR2/ACE/AVPR1A/EDN2/ADRA1A/RASL10B	10
GO:0007411	BP	GO:0007411	axon guidance	23/603	234/18888	0.0982905982905983	3.07879406386869	5.81066816333402	1.87769569682911e-06	0.000219443331305739	0.000181787990593289	NRXN1/VEGFA/MATN2/SEMA4B/CHL1/SEMA3G/L1CAM/LGI1/TUBB3/HMCN2/NOVA2/EPHA5/RELN/EPHA7/BMP7/ARK2C/ROBO4/SEMA3A/GFRA3/CNTN5/NDP/DSCAML1/FLRT3	23
GO:0097485	BP	GO:0097485	neuron projection guidance	23/603	234/18888	0.0982905982905983	3.07879406386869	5.81066816333402	1.87769569682911e-06	0.000219443331305739	0.000181787990593289	NRXN1/VEGFA/MATN2/SEMA4B/CHL1/SEMA3G/L1CAM/LGI1/TUBB3/HMCN2/NOVA2/EPHA5/RELN/EPHA7/BMP7/ARK2C/ROBO4/SEMA3A/GFRA3/CNTN5/NDP/DSCAML1/FLRT3	23
GO:0097530	BP	GO:0097530	granulocyte migration	18/603	154/18888	0.116883116883117	3.66117464624927	6.02158946917512	2.14654695233497e-06	0.000244431154238964	0.000202488032345769	CCL14/CXCL5/CCL2/CCL20/TREM1/CCL7/CXCL8/PECAM1/CXCL3/MIR223/CXCL1/CCL21/CCL18/EDN2/CXCL6/THBS4/PPBP/LBP	18
GO:0046686	BP	GO:0046686	response to cadmium ion	11/603	60/18888	0.183333333333333	5.74262023217247	6.68166263705835	2.65251832784483e-06	0.000294495847348973	0.000243961883047834	HMOX1/MT2A/MT1X/SLC11A1/MT1A/MT1G/MT1E/SOD2/MT1M/MMP9/MT1F	11
GO:0042391	BP	GO:0042391	regulation of membrane potential	34/603	446/18888	0.0762331838565022	2.38788122169422	5.38652133221299	2.77342978811957e-06	0.000300409797293635	0.000248861029768367	SCN7A/NRXN1/GLRX/RGS7BP/GRIK3/GRIN2A/SLC24A4/FGF12/DCN/SLC1A7/NTRK2/SCN4B/NPAS4/SOD2/RIMS2/STX1A/SCN2B/RELN/GLRA1/CASQ2/SHANK3/NTSR1/KCNA4/CHRNA5/KDR/KCND2/GRID2/KCNA1/STOX1/MYOC/ADRA1A/NDP/GABRA4/GABRA2	34
GO:0002237	BP	GO:0002237	response to molecule of bacterial origin	30/603	369/18888	0.0813008130081301	2.54661651094123	5.44853472747513	2.97902382728728e-06	0.000307979891582709	0.000255132135029229	SBNO2/CXCL5/THBD/TLR2/CCL2/CD68/ADM/SLC11A1/SLC7A5/SELP/FGF10/SOD2/NOS3/CXCL8/CXCL3/MMP9/ACP5/PTGFR/IL6/MIR223/CX3CR1/CXCL1/OPRK1/ACE/SELE/CXCL6/CYP27B1/PPBP/PCK1/LBP	30
GO:0051962	BP	GO:0051962	positive regulation of nervous system development	26/603	294/18888	0.0884353741496599	2.7700951027177	5.55490346872025	2.98201651386095e-06	0.000307979891582709	0.000255132135029229	NRXN1/CLSTN2/VEGFA/IL1RAP/TLR2/ASPA/THBS2/L1CAM/LIF/SLC7A5/NTRK2/SERPINF1/RELN/IL6/SHANK3/CHODL/CX3CR1/SOX10/IL1RAPL1/SLITRK6/ACE/WNT2/RASSF10/GRID2/FLRT3/SLITRK1	26
GO:0050878	BP	GO:0050878	regulation of body fluid levels	30/603	370/18888	0.0810810810810811	2.53973376361436	5.43177934408605	3.14638895014989e-06	0.000317570757445811	0.00026307725791325	UBASH3B/PLAUR/SERPINA1/VEGFA/THBD/HK2/TPH1/MMRN1/BTC/APLN/ADM/CYP4F12/SELP/FGF10/NOS3/VWF/HAS2/CYP4A11/IL6/TSPAN18/ADTRP/CHRM3/DGKB/P2RY12/SCNN1B/OPRK1/F5/TSPAN8/ADRA2B/APLNR	30
GO:1903522	BP	GO:1903522	regulation of blood circulation	24/603	262/18888	0.0916030534351145	2.86931753446508	5.53307541954403	3.89637122537891e-06	0.000369278839722843	0.000305912500700728	HRH2/APLN/ADM/SCN4B/NOS3/ACE2/DES/SCN2B/CASQ2/ADRA1D/CHRM3/BDKRB2/AGTR2/TNNT2/KCND2/ACE/AVPR1A/MYH6/EDN2/KCNJ12/ADRA1A/ADRA2B/MYL2/MYH7	24
GO:1990868	BP	GO:1990868	response to chemokine	14/603	101/18888	0.138613861386139	4.34185508103049	6.11522225587519	3.90815254829399e-06	0.000369278839722843	0.000305912500700728	ACKR1/CCL14/CXCL5/CCL2/CCL20/CCL7/CXCL8/CXCL3/CX3CR1/CXCL1/CCL21/CCL18/CXCL6/PPBP	14
GO:1990869	BP	GO:1990869	cellular response to chemokine	14/603	101/18888	0.138613861386139	4.34185508103049	6.11522225587519	3.90815254829399e-06	0.000369278839722843	0.000305912500700728	ACKR1/CCL14/CXCL5/CCL2/CCL20/CCL7/CXCL8/CXCL3/CX3CR1/CXCL1/CCL21/CCL18/CXCL6/PPBP	14
GO:0010043	BP	GO:0010043	response to zinc ion	10/603	51/18888	0.196078431372549	6.14183982050532	6.67713914124175	4.00448038649324e-06	0.000370497862425344	0.000306922345412147	MT2A/MT1X/MT1A/MT1G/MT1E/SOD2/MT1M/GLRA1/MT1F/SLC30A3	10
GO:0007409	BP	GO:0007409	axonogenesis	34/603	455/18888	0.0747252747252747	2.34064840632005	5.25672486660421	4.28961685974958e-06	0.000388779356615263	0.00032206682974919	NRXN1/VEGFA/MATN2/SEMA4B/CHL1/SEMA3G/L1CAM/NTRK2/SPP1/LGI1/TUBB3/PLPPR4/HMCN2/NOVA2/EPHA5/RELN/EPHA7/BMP7/DCLK1/COBL/POU3F2/ARK2C/CHODL/TRIM46/SLITRK6/ROBO4/SEMA3A/GFRA3/CNTN5/EDN2/NDP/DSCAML1/FLRT3/SLITRK1	34
GO:0050920	BP	GO:0050920	regulation of chemotaxis	22/603	229/18888	0.0960698689956332	3.00923330943536	5.55516025639448	4.55263483065348e-06	0.000404365025658642	0.000334978078592293	VEGFA/CCL2/SEMA4B/SEMA3G/CCL7/FPR2/FGF10/CXCL8/NOVA2/GREM1/MMP28/IL6/CYP19A1/MIR223/CX3CR1/P2RY12/KDR/CCL21/SEMA3A/EDN2/THBS4/LBP	22
GO:0070372	BP	GO:0070372	regulation of ERK1 and ERK2 cascade	26/603	308/18888	0.0844155844155844	2.64418168895781	5.28317473265013	6.94278252514147e-06	0.000604566611650064	0.000500826107850762	RAMP3/CCL14/TEK/LMO3/CCL2/SPRED3/LIF/ADIPOQ/CCL20/CCL7/FPR2/FGF10/MARCO/ACE2/PLA2G2A/EPHA7/WNK2/NPY5R/FLT4/PTPRR/IGF1/KDR/CCL21/CCL18/ADRA1A/CHI3L1	26
GO:0070555	BP	GO:0070555	response to interleukin-1	16/603	138/18888	0.115942028985507	3.63169658951619	5.63465576039738	8.69010611934657e-06	0.000742168486077271	0.000614816212289803	CCL14/IL1RAP/CCL2/CCL20/CCL7/CXCL8/HAS2/IL1RL2/IL6/CCL21/CCL18/SELE/IL1R2/PCK1/CHI3L1/IL1RN	16
GO:0002688	BP	GO:0002688	regulation of leukocyte chemotaxis	15/603	123/18888	0.121951219512195	3.81992476641184	5.6978164804181	8.91132122320834e-06	0.000746701463250345	0.000618571354024095	VEGFA/CCL2/CCL7/FPR2/CXCL8/GREM1/MMP28/IL6/CYP19A1/MIR223/CX3CR1/CCL21/EDN2/THBS4/LBP	15
GO:0051897	BP	GO:0051897	positive regulation of phosphatidylinositol 3-kinase/protein kinase B signal transduction	18/603	171/18888	0.105263157894737	3.29719821942917	5.47988027275873	9.51151787698673e-06	0.000780433044945619	0.000646514770756927	RAMP3/TEK/DCN/NTRK2/ERBB3/SELP/IGF2/RELN/GDF15/FLT1/CX3CR1/IGF1/P2RY12/KDR/CCL21/STOX1/MYOC/CHI3L1	18
GO:0002526	BP	GO:0002526	acute inflammatory response	14/603	109/18888	0.128440366972477	4.02318681820257	5.74823701816923	9.6653495771243e-06	0.000780433044945619	0.000646514770756927	SERPINA1/SERPINA3/C2CD4A/IL31RA/DNASE1L3/CD163/PTGES/IL6/NPY5R/C3/FCER1A/ORM2/LBP/SAA2	14
GO:0071347	BP	GO:0071347	cellular response to interleukin-1	14/603	110/18888	0.127272727272727	3.98661239258254	5.7048364977272	1.07556757935802e-05	0.000848078799719767	0.000702552863869111	CCL14/IL1RAP/CCL2/CCL20/CCL7/CXCL8/HAS2/IL1RL2/IL6/CCL21/CCL18/IL1R2/PCK1/IL1RN	14
GO:0019229	BP	GO:0019229	regulation of vasoconstriction	11/603	69/18888	0.159420289855072	4.99358281058476	6.03506056025874	1.0885046517457e-05	0.000848078799719767	0.000702552863869111	HRH2/ADM/ACE2/ADRA1D/CHRM3/BDKRB2/ACE/AVPR1A/EDN2/ADRA1A/ADRA2B	11
GO:0002446	BP	GO:0002446	neutrophil mediated immunity	8/603	35/18888	0.228571428571429	7.15963041933191	6.62355439706072	1.13094941202768e-05	0.000865956265312919	0.000717362648826995	ANXA3/TREM1/DNASE1L3/IL6/SCNN1B/ACE/STXBP2/CXCL6	8
GO:0002548	BP	GO:0002548	monocyte chemotaxis	11/603	70/18888	0.157142857142857	4.92224591329069	5.97021224656892	1.25471801147551e-05	0.000920935492136383	0.000762907724674779	CCL14/CCL2/CCL20/CCL7/FPR2/GREM1/FLT1/IL6/CX3CR1/CCL21/CCL18	11
GO:0002026	BP	GO:0002026	regulation of the force of heart contraction	7/603	26/18888	0.269230769230769	8.43321852277076	6.88751199260181	1.26496431029767e-05	0.000920935492136383	0.000762907724674779	ADM/NOS3/MYH6/EDN2/ADRA1A/MYL2/MYH7	7
GO:0071280	BP	GO:0071280	cellular response to copper ion	7/603	26/18888	0.269230769230769	8.43321852277076	6.88751199260181	1.26496431029767e-05	0.000920935492136383	0.000762907724674779	MT2A/MT1X/MT1A/MT1G/MT1E/MT1M/MT1F	7
GO:0046942	BP	GO:0046942	carboxylic acid transport	28/603	358/18888	0.0782122905027933	2.44987353734123	5.02952059529346	1.30737930444576e-05	0.000936463143716714	0.000775770911551433	SLC38A5/ABCC3/SLCO2A1/PLIN2/ABCG2/SLC43A2/SLC11A1/SLC7A5/PMP2/SLC1A7/NTRK2/SLC26A4/AQP9/ACE2/SLC16A10/PLA2G2A/CYP4A11/ABCD2/CRABP1/PTGES/NPY5R/FABP4/NTSR1/BDKRB2/ACE/AVPR1A/SLC38A11/SLC16A12	28
GO:0015849	BP	GO:0015849	organic acid transport	28/603	359/18888	0.0779944289693593	2.44304937707008	5.01296981075932	1.37626781555035e-05	0.000970159582358586	0.00080368521559707	SLC38A5/ABCC3/SLCO2A1/PLIN2/ABCG2/SLC43A2/SLC11A1/SLC7A5/PMP2/SLC1A7/NTRK2/SLC26A4/AQP9/ACE2/SLC16A10/PLA2G2A/CYP4A11/ABCD2/CRABP1/PTGES/NPY5R/FABP4/NTSR1/BDKRB2/ACE/AVPR1A/SLC38A11/SLC16A12	28
GO:0006882	BP	GO:0006882	intracellular zinc ion homeostasis	8/603	36/18888	0.222222222222222	6.96075179657269	6.50079149930901	1.41371436779574e-05	0.000980985235528266	0.00081265324267206	SLC39A14/MT2A/MT1X/MT1A/MT1G/MT1E/MT1M/MT1F	8
GO:0002040	BP	GO:0002040	sprouting angiogenesis	19/603	194/18888	0.0979381443298969	3.06775401343796	5.25704000749685	1.53265162152223e-05	0.00104715474633542	0.000867468407646998	HMOX1/VEGFA/TEK/ITGA5/ESM1/RAMP2/CARD10/CLEC14A/GREM1/RSPO3/PPP1R16B/NRARP/TSPAN18/ADTRP/FLT4/KDR/E2F2/FUT1/APLNR	19
GO:0051963	BP	GO:0051963	regulation of synapse assembly	14/603	115/18888	0.121739130434783	3.813281418992	5.49525590749442	1.80063805550656e-05	0.00121161115219767	0.00100370494481586	NRXN1/CLSTN2/IL1RAP/TLR2/THBS2/NTRK2/EPHA7/ARHGEF15/IL1RAPL1/SLITRK6/GRID2/SIX1/FLRT3/SLITRK1	14
GO:0019722	BP	GO:0019722	calcium-mediated signaling	21/603	232/18888	0.0905172413793103	2.83530622748327	5.10782404291831	1.85837910983562e-05	0.00123180024280299	0.00102042969188932	RAMP3/GRIN2A/RYR3/SLC24A4/CCL20/ERBB3/SELP/FPR2/CXCL8/C10orf71/CASQ2/PTGFR/CHRM3/CX3CR1/IGF1/P2RY12/KDR/NR5A2/SELE/AVPR1A/EDN2	21
GO:0140962	BP	GO:0140962	multicellular organismal-level chemical homeostasis	11/603	73/18888	0.150684931506849	4.7199618346623	5.78283055212298	1.89240080878429e-05	0.00123590470467809	0.00102382984933453	HMOX1/VEGFA/SLC11A1/CYP4F12/SOD2/HAS2/CYP4A11/KDR/SCNN1B/ADGRF5/NAPSA	11
GO:0051960	BP	GO:0051960	regulation of nervous system development	33/603	468/18888	0.0705128205128205	2.2087000892971	4.80827536927151	1.96242399799092e-05	0.00126306159059097	0.00104632675407754	NRXN1/CLSTN2/VEGFA/IL1RAP/TLR2/ASPA/THBS2/SEMA4B/SEMA3G/L1CAM/LIF/SLC7A5/NTRK2/SPP1/SERPINF1/RELN/EPHA7/BMP7/IL6/SHANK3/CHODL/CX3CR1/SOX10/TRIM46/IL1RAPL1/SLITRK6/SEMA3A/ACE/WNT2/RASSF10/GRID2/FLRT3/SLITRK1	33
GO:0015711	BP	GO:0015711	organic anion transport	32/603	451/18888	0.0709534368070953	2.22250168227598	4.77183339740933	2.31605859688445e-05	0.00146937374696626	0.00121723681144528	SLC39A14/SLC38A5/ABCC3/SLCO2A1/PLIN2/ABCG2/SLC43A2/SLC11A1/SLC7A5/PMP2/SLC1A7/NTRK2/SLC26A4/MTTP/AQP9/ACE2/SLC16A10/PLA2G2A/CYP4A11/ABCD2/CRABP1/PTGES/NPY5R/FABP4/NTSR1/BDKRB2/SLC2A4/ACE/AVPR1A/SLC38A11/SLCO4C1/SLC16A12	32
GO:0051384	BP	GO:0051384	response to glucocorticoid	15/603	134/18888	0.111940298507463	3.50634885275117	5.28736907424955	2.51651086141604e-05	0.00154060377701123	0.00127624413672934	DDIT4/ANXA3/ADIPOQ/ADM/FAM107A/NPAS4/PTGDS/SERPINF1/FOSL1/BCHE/IL6/ACE/AVPR1A/PCK1/IL1RN	15
GO:0043114	BP	GO:0043114	regulation of vascular permeability	9/603	50/18888	0.18	5.63820895522388	5.96362847662543	2.52402894101983e-05	0.00154060377701123	0.00127624413672934	VEGFA/TEK/RAMP2/C2CD4A/ADM/PLVAP/CDH5/BDKRB2/CLDN5	9
GO:0042310	BP	GO:0042310	vasoconstriction	12/603	89/18888	0.134831460674157	4.22337749454972	5.53517635816196	2.53240431708669e-05	0.00154060377701123	0.00127624413672934	HRH2/ADM/ACE2/ADRA1D/CHRM3/BDKRB2/SCNN1B/ACE/AVPR1A/EDN2/ADRA1A/ADRA2B	12
GO:0070371	BP	GO:0070371	ERK1 and ERK2 cascade	26/603	332/18888	0.0783132530120482	2.4530360246958	4.85060494958524	2.58839654803567e-05	0.00155294531703236	0.00128646793231209	RAMP3/CCL14/TEK/LMO3/CCL2/SPRED3/LIF/ADIPOQ/CCL20/CCL7/FPR2/FGF10/MARCO/ACE2/PLA2G2A/EPHA7/WNK2/NPY5R/FLT4/PTPRR/IGF1/KDR/CCL21/CCL18/ADRA1A/CHI3L1	26
GO:0043410	BP	GO:0043410	positive regulation of MAPK cascade	33/603	475/18888	0.0694736842105263	2.17615082482325	4.71454960497315	2.64375089989098e-05	0.00155294531703236	0.00128646793231209	RAMP3/CCL14/VEGFA/TEK/CCL2/IGFBP3/GADD45B/LIF/CCL20/NTRK2/CCL7/FPR2/FGF10/MARCO/IGF2/PLA2G2A/GDF15/FLT1/IL6/NPY5R/FLT4/LILRA5/IGF1/KDR/CCL21/OPRK1/SEMA3A/CCL18/PIK3R6/MYOC/ADRA1A/ADRA2B/CHI3L1	33
GO:0001666	BP	GO:0001666	response to hypoxia	25/603	313/18888	0.0798722044728434	2.50186765851255	4.86555164463201	2.6575961291254e-05	0.00155294531703236	0.00128646793231209	HMOX1/VEGFA/TEK/HK2/DDIT4/TLR2/ANGPTL4/LIF/HILPDA/ADIPOQ/ADM/DIO3/SOD2/EGLN3/CBFA2T3/FMN2/BMP7/MIR223/SLC2A4/KCND2/ACE/PLEKHN1/NDP/PCK1/MB	25
GO:0051965	BP	GO:0051965	positive regulation of synapse assembly	10/603	63/18888	0.158730158730159	4.97196556898049	5.7345708310919	2.83947931872445e-05	0.00163767891616303	0.00135666168406589	NRXN1/CLSTN2/IL1RAP/THBS2/NTRK2/IL1RAPL1/SLITRK6/GRID2/FLRT3/SLITRK1	10
GO:0070482	BP	GO:0070482	response to oxygen levels	27/603	354/18888	0.076271186440678	2.38907159119656	4.79109017462898	2.89708403047565e-05	0.00164948079222338	0.00136643841923244	HMOX1/VEGFA/TEK/HK2/DDIT4/TLR2/ANGPTL4/LIF/HILPDA/ADIPOQ/ADM/SLC7A5/DIO3/SOD2/EGLN3/GUCY1A2/CBFA2T3/FMN2/BMP7/MIR223/SLC2A4/KCND2/ACE/PLEKHN1/NDP/PCK1/MB	27
GO:0044703	BP	GO:0044703	multi-organism reproductive process	19/603	204/18888	0.0931372549019608	2.91737391474003	5.00011085457557	3.10292064360388e-05	0.0017443127314234	0.00144499768812732	VEGFA/THBD/ITGA5/ITGB4/LIF/ADM/SPP1/ACE2/ENDOU/CLIC5/FOSL1/MMP9/PTGFR/TLE6/ACE/AVPR1A/CYP27B1/NDP/ADRA2B	19
GO:0048771	BP	GO:0048771	tissue remodeling	18/603	188/18888	0.0957446808510638	2.99904731660845	5.00234751519399	3.45771668660563e-05	0.00189796214189336	0.00157228165442048	UBASH3B/TPH1/LIF/SPP1/FGF10/NOS3/TIE1/GREM1/RSPO3/GDF5/ACP5/IL6/FLT4/TMEM119/AGTR2/ACE/THBS4/NDP	18
GO:0042552	BP	GO:0042552	myelination	16/603	154/18888	0.103896103896104	3.25437746333269	5.10110661541237	3.46171883569832e-05	0.00189796214189336	0.00157228165442048	PLP1/TLR2/ASPA/ITGB4/NTRK2/ERBB3/ABCD2/DHH/POU3F2/ADGRG6/SOX10/CLDN5/MPZ/MAL/MYOC/MAL2	16
GO:0030225	BP	GO:0030225	macrophage differentiation	10/603	65/18888	0.153846153846154	4.81898201301186	5.60083184561403	3.75595537968691e-05	0.00203417046843775	0.0016851173365861	VEGFA/TLR2/LIF/ADIPOQ/IL31RA/IL1RL1/MMP9/MIR223/ROR2/NDP	10
GO:0007272	BP	GO:0007272	ensheathment of neurons	16/603	156/18888	0.102564102564103	3.21265467534124	5.03937327225464	4.05601130861167e-05	0.00209455633970079	0.00173514130465027	PLP1/TLR2/ASPA/ITGB4/NTRK2/ERBB3/ABCD2/DHH/POU3F2/ADGRG6/SOX10/CLDN5/MPZ/MAL/MYOC/MAL2	16
GO:0008366	BP	GO:0008366	axon ensheathment	16/603	156/18888	0.102564102564103	3.21265467534124	5.03937327225464	4.05601130861167e-05	0.00209455633970079	0.00173514130465027	PLP1/TLR2/ASPA/ITGB4/NTRK2/ERBB3/ABCD2/DHH/POU3F2/ADGRG6/SOX10/CLDN5/MPZ/MAL/MYOC/MAL2	16
GO:0031960	BP	GO:0031960	response to corticosteroid	16/603	156/18888	0.102564102564103	3.21265467534124	5.03937327225464	4.05601130861167e-05	0.00209455633970079	0.00173514130465027	DDIT4/ANXA3/ADIPOQ/ADM/FAM107A/NPAS4/PTGDS/SERPINF1/FOSL1/BCHE/IL6/SCNN1B/ACE/AVPR1A/PCK1/IL1RN	16
GO:0008016	BP	GO:0008016	regulation of heart contraction	19/603	208/18888	0.0913461538461538	2.86127057022579	4.90168508388073	4.05611000257301e-05	0.00209455633970079	0.00173514130465027	APLN/ADM/SCN4B/NOS3/ACE2/DES/SCN2B/CASQ2/AGTR2/TNNT2/KCND2/ACE/AVPR1A/MYH6/EDN2/KCNJ12/ADRA1A/MYL2/MYH7	19
GO:0010811	BP	GO:0010811	positive regulation of cell-substrate adhesion	14/603	124/18888	0.112903225806452	3.53651099342	5.14609196624372	4.23073951205697e-05	0.0021596223187408	0.00178904229820195	VEGFA/TEK/ITGA5/ITGA6/VIT/HAS2/DMP1/KDR/CCL21/OLFM4/FUT1/VWC2/MYOC/EGFL6	14
GO:0045926	BP	GO:0045926	negative regulation of growth	21/603	247/18888	0.0850202429149798	2.66312163876971	4.77782844235067	4.70649832143056e-05	0.00236449990661924	0.00195876395160745	PI16/MT2A/MT1X/SEMA4B/SEMA3G/SPP1/ALOX15B/MT1A/MT1G/MT1E/MT1M/GREM1/EPHA7/GDF15/AGTR2/TRIM46/MT1F/SEMA3A/WNT11/CYP27B1/MYL2	21
GO:0098754	BP	GO:0098754	detoxification	16/603	158/18888	0.10126582278481	3.17198816046351	4.97862908890817	4.73858346519056e-05	0.00236449990661924	0.00195876395160745	MT2A/ABCG2/MT1X/SLC11A1/TPO/CP/MT1A/MT1G/MT1E/SOD2/NOS3/MT1M/BMP7/PTGES/MT1F/MB	16
GO:0044706	BP	GO:0044706	multi-multicellular organism process	19/603	212/18888	0.089622641509434	2.80728433305172	4.80557263110319	5.261680670292e-05	0.00259634709519631	0.00215082736171585	VEGFA/THBD/ITGA5/ITGB4/LIF/ADM/SPP1/ACE2/ENDOU/CLIC5/FOSL1/MMP9/PTGFR/TLE6/ACE/AVPR1A/CYP27B1/NDP/ADRA2B	19
GO:0001938	BP	GO:0001938	positive regulation of endothelial cell proliferation	13/603	111/18888	0.117117117117117	3.66850432522074	5.12045980361923	5.37716793925675e-05	0.00262416274433188	0.0021738699893196	HMOX1/VEGFA/TEK/APLN/FGF10/IGF2/PPP1R16B/NRARP/EGFL7/FLT4/KDR/THBS4/APLNR	13
GO:0036293	BP	GO:0036293	response to decreased oxygen levels	25/603	327/18888	0.0764525993883792	2.39475405845391	4.62022886070351	5.46206691335818e-05	0.00262416274433188	0.0021738699893196	HMOX1/VEGFA/TEK/HK2/DDIT4/TLR2/ANGPTL4/LIF/HILPDA/ADIPOQ/ADM/DIO3/SOD2/EGLN3/CBFA2T3/FMN2/BMP7/MIR223/SLC2A4/KCND2/ACE/PLEKHN1/NDP/PCK1/MB	25
GO:0050808	BP	GO:0050808	synapse organization	33/603	493/18888	0.0669371196754564	2.0966970421725	4.4807725552442	5.49531941506113e-05	0.00262416274433188	0.0021738699893196	NRXN1/CLSTN2/IL1RAP/TLR2/TNC/THBS2/CHRDL1/CDH8/L1CAM/ADGRL3/GPM6A/NTRK2/NPAS4/HMCN2/PCDH17/RELN/EPHA7/SHANK3/ARHGEF15/C3/CX3CR1/IL1RAPL1/SLITRK6/ADD2/GRID2/ARHGAP39/CNTN5/SIX1/ROR2/GABRA4/FLRT3/SLITRK1/GABRA2	33
GO:0002686	BP	GO:0002686	negative regulation of leukocyte migration	9/603	55/18888	0.163636363636364	5.12564450474898	5.56424262370362	5.55820682997579e-05	0.0026259570778641	0.0021753564244978	HMOX1/APOD/CCL2/GREM1/MMP28/CYP19A1/ADTRP/MIR223/CCL21	9
GO:0003007	BP	GO:0003007	heart morphogenesis	22/603	269/18888	0.0817843866171004	2.5617636723446	4.68496061823453	5.61846022334238e-05	0.00262648230019616	0.00217579152139409	NPY1R/VEGFA/TEK/CCM2L/NOS3/SOX18/HAS2/ACTC1/BMP7/ADGRG6/NPY5R/TNNT2/CLDN5/WNT2/WNT11/SIX1/MYH6/NPY2R/XIRP2/APLNR/MYL2/MYH7	22
GO:0015718	BP	GO:0015718	monocarboxylic acid transport	17/603	179/18888	0.0949720670391061	2.97484643820006	4.82089000866472	6.27540137211884e-05	0.00290302682224789	0.00240488243372318	ABCC3/SLCO2A1/PLIN2/ABCG2/PMP2/AQP9/SLC16A10/PLA2G2A/CYP4A11/ABCD2/CRABP1/PTGES/FABP4/NTSR1/BDKRB2/ACE/SLC16A12	17
GO:0001570	BP	GO:0001570	vasculogenesis	11/603	83/18888	0.132530120481928	4.15129173410058	5.224968198723	6.43631922755439e-05	0.0029467725453164	0.00244112161696176	VEGFA/RAMP2/ADM/NTRK2/SOX18/HAS2/TIE1/RASIP1/EGFL7/KDR/APLNR	11
GO:0006869	BP	GO:0006869	lipid transport	31/603	456/18888	0.0679824561403509	2.12944051671467	4.43355619608811	6.9151508564826e-05	0.00310203888420598	0.00256974505512033	XKR4/ABCC3/SLCO2A1/PLIN2/APOD/ABCG2/ADIPOQ/PMP2/SPP1/MTTP/PLPPR4/AQP9/PLA2G2A/CYP4A11/CIDEC/ABCD2/APOBR/CRABP1/PTGES/ABCA10/FABP4/CYP19A1/NTSR1/BDKRB2/TTPA/LIPG/ACE/APOC1/PLSCR2/APOL4/LBP	31
GO:0032102	BP	GO:0032102	negative regulation of response to external stimulus	31/603	456/18888	0.0679824561403509	2.12944051671467	4.43355619608811	6.9151508564826e-05	0.00310203888420598	0.00256974505512033	UBASH3B/PLAUR/THBD/TEK/MMRN1/CCL2/SEMA4B/IER3/SEMA3G/ADIPOQ/SPP1/FPR2/NOS3/SIGLEC10/CDH5/GREM1/MMP28/RTN4RL1/ACP5/NPY5R/CYP19A1/ADTRP/MIR223/MMP12/IGF1/SEMA3A/AURKB/FIGNL2/GRID2/TSPAN8/PBK	31
GO:0001936	BP	GO:0001936	regulation of endothelial cell proliferation	17/603	181/18888	0.0939226519337017	2.94197520683873	4.767311820263	7.21134500909035e-05	0.00320255831853702	0.00265301587439692	HMOX1/VEGFA/TEK/CCL2/APLN/FGF10/IGF2/TIE1/PPP1R16B/NRARP/FLT1/EGFL7/FLT4/KDR/FUT1/THBS4/APLNR	17
GO:0050679	BP	GO:0050679	positive regulation of epithelial cell proliferation	19/603	219/18888	0.0867579908675799	2.71755378359345	4.64263497631646	8.15250966907385e-05	0.00358468271686703	0.00296956970228381	HMOX1/VEGFA/TEK/APLN/FGF10/IGF2/HAS2/PPP1R16B/NRARP/EGFL7/FLT4/MMP12/IGF1/FGF9/KDR/WNT2/PTPRN/THBS4/APLNR	19
GO:0007565	BP	GO:0007565	female pregnancy	17/603	183/18888	0.092896174863388	2.90982247233777	4.71446430356529	8.26813635391445e-05	0.00359988172036609	0.0029821606353902	VEGFA/THBD/ITGA5/ITGB4/LIF/ADM/SPP1/ACE2/ENDOU/CLIC5/FOSL1/MMP9/TLE6/ACE/CYP27B1/NDP/ADRA2B	17
GO:0002687	BP	GO:0002687	positive regulation of leukocyte migration	15/603	149/18888	0.100671140939597	3.15336071321246	4.79213868225303	8.67236035099664e-05	0.00373921867172583	0.0030975880865338	VEGFA/CCL20/PLVAP/SELP/CCL7/FPR2/CXCL8/IL6/CX3CR1/P2RY12/CCL21/SELE/EDN2/THBS4/LBP	15
GO:0045785	BP	GO:0045785	positive regulation of cell adhesion	32/603	485/18888	0.065979381443299	2.06669744063189	4.32175828475498	9.30229878309488e-05	0.00395811189898783	0.00327892036809217	PLAUR/VEGFA/TEK/PNP/MMRN1/CCL2/ITGA5/LIF/ITGA6/VIT/SELP/IGF2/HAS2/DMP1/BMP7/IL1RL2/ICOS/IL6/IGF1/P2RY12/KDR/CCL21/OLFM4/IBSP/SELE/FUT1/VWC2/PIK3R6/MYOC/PCK1/EPB41L4B/EGFL6	32
GO:0001890	BP	GO:0001890	placenta development	15/603	150/18888	0.1	3.13233830845771	4.76137936435836	9.35829203768796e-05	0.00395811189898783	0.00327892036809217	LIF/ADM/SPP1/IGF2/ST14/CCNF/FOSL1/RSPO3/BMP7/TTPA/WNT2/MDFI/PHLDA2/CYP27B1/NDP	15
GO:0007156	BP	GO:0007156	homophilic cell adhesion via plasma membrane adhesion molecules	16/603	168/18888	0.0952380952380952	2.9831793413883	4.68874239048944	9.9004477543413e-05	0.00414791400726695	0.00343615341622868	CLSTN2/CDH8/CADM3/CADM2/L1CAM/PCDH20/PCDH19/HMCN2/MPZL2/PCDH17/PECAM1/CDH5/CDH17/DCHS2/ROBO4/DSCAML1	16
GO:0006953	BP	GO:0006953	acute-phase response	8/603	47/18888	0.170212765957447	5.33163967397057	5.39935572388923	0.000107862223339067	0.00443017624719075	0.00366998091561447	SERPINA1/SERPINA3/CD163/PTGES/IL6/ORM2/LBP/SAA2	8
GO:0035296	BP	GO:0035296	regulation of tube diameter	15/603	152/18888	0.0986842105263158	3.09112333071485	4.70062565443649	0.000108734341577075	0.00443017624719075	0.00366998091561447	HRH2/ADM/SOD2/NOS3/ACE2/ADRA1D/CHRM3/BDKRB2/AGTR2/SCNN1B/ACE/AVPR1A/EDN2/ADRA1A/ADRA2B	15
GO:0097746	BP	GO:0097746	blood vessel diameter maintenance	15/603	152/18888	0.0986842105263158	3.09112333071485	4.70062565443649	0.000108734341577075	0.00443017624719075	0.00366998091561447	HRH2/ADM/SOD2/NOS3/ACE2/ADRA1D/CHRM3/BDKRB2/AGTR2/SCNN1B/ACE/AVPR1A/EDN2/ADRA1A/ADRA2B	15
GO:0050727	BP	GO:0050727	regulation of inflammatory response	29/603	425/18888	0.0682352941176471	2.13736025753585	4.30659510887671	0.000110364157518557	0.00445570203218103	0.0036911266079173	SBNO2/TEK/TLR2/TNC/IER3/ADIPOQ/C2CD4A/DNASE1L3/FPR2/ACE2/PLA2G2A/SIGLEC10/CDH5/IL1RL1/MMP9/IL1RL2/PTGES/ACP5/IL6/NPY5R/FABP4/CYP19A1/MIR223/C3/LILRA5/IGF1/SELE/PBK/LBP	29
GO:0001763	BP	GO:0001763	morphogenesis of a branching structure	18/603	206/18888	0.087378640776699	2.73699463845819	4.55211335468098	0.000113760378775879	0.0045514400193124	0.00377043645160451	VEGFA/TNC/ADM/FGF10/ST14/TIE1/GREM1/EPHA7/RASIP1/RSPO3/BMP7/NRARP/AGTR2/SOX10/KDR/FIGNL2/WNT2/SIX1	18
GO:0035150	BP	GO:0035150	regulation of tube size	15/603	153/18888	0.0980392156862745	3.07091991025266	4.67062322025066	0.00011708098824895	0.00464247025726416	0.00384584637152331	HRH2/ADM/SOD2/NOS3/ACE2/ADRA1D/CHRM3/BDKRB2/AGTR2/SCNN1B/ACE/AVPR1A/EDN2/ADRA1A/ADRA2B	15
GO:0045776	BP	GO:0045776	negative regulation of blood pressure	8/603	48/18888	0.166666666666667	5.22056384742952	5.3167141075122	0.0001258579953557	0.00491016321564435	0.00406760460272746	APLN/IER3/ADIPOQ/SOD2/NOS3/NTSR1/AGTR2/ADRA1A	8
GO:0034219	BP	GO:0034219	carbohydrate transmembrane transport	14/603	137/18888	0.102189781021898	3.20092965827795	4.69512212590557	0.0001260433700931	0.00491016321564435	0.00406760460272746	HK2/ADIPOQ/AQP9/AQP7/SLC2A5/MIR223/C3/IGF1/SLC2A4/ACE/SLC5A4/TRARG1/PPBP/ITLN1	14
GO:0036230	BP	GO:0036230	granulocyte activation	8/603	49/18888	0.163265306122449	5.11402172809422	5.236346318201	0.000146260845157997	0.00564821228997099	0.00467900827301784	ANXA3/DNASE1L3/CXCL8/PLA2G2A/SCNN1B/STXBP2/FCER1A/CXCL6	8
GO:0046688	BP	GO:0046688	response to copper ion	7/603	38/18888	0.184210526315789	5.77009688400105	5.34510184819856	0.000174041124214094	0.00666307441926545	0.00551972530969382	MT2A/MT1X/MT1A/MT1G/MT1E/MT1M/MT1F	7
GO:0003012	BP	GO:0003012	muscle system process	30/603	459/18888	0.065359477124183	2.04727994016844	4.12487608688864	0.000180173287943413	0.00683888522868972	0.00566536789349733	SCN7A/HMOX1/PI16/RYR3/FGF12/SCN4B/SMPX/NOS3/ACE2/DES/SCN2B/GLRA1/CASQ2/CHRM3/BDKRB2/IGF1/SCNN1B/TNNT2/KCND2/MYH6/KCNA1/EDN2/MYOC/KCNJ12/ADRA1A/SLN/ADRA2B/KCNB2/MYL2/MYH7	30
GO:0070374	BP	GO:0070374	positive regulation of ERK1 and ERK2 cascade	18/603	215/18888	0.0837209302325581	2.62242276987157	4.34479087869271	0.000194772812781305	0.00728734061264342	0.00603687065293231	RAMP3/CCL14/TEK/CCL2/CCL20/CCL7/FPR2/FGF10/MARCO/PLA2G2A/NPY5R/FLT4/IGF1/KDR/CCL21/CCL18/ADRA1A/CHI3L1	18
GO:0001974	BP	GO:0001974	blood vessel remodeling	8/603	51/18888	0.156862745098039	4.91347185640425	5.08199341534075	0.000195269879059799	0.00728734061264342	0.00603687065293231	LIF/FGF10/NOS3/RSPO3/FLT4/AGTR2/ACE/NDP	8
GO:0001990	BP	GO:0001990	regulation of systemic arterial blood pressure by hormone	7/603	39/18888	0.179487179487179	5.62214568184717	5.24716160128736	0.000206333946944588	0.00763607548650762	0.00632576442606434	NOS3/ACE2/AGTR2/ACE/AVPR1A/EDN2/RASL10B	7
GO:1905330	BP	GO:1905330	regulation of morphogenesis of an epithelium	9/603	65/18888	0.138461538461538	4.33708381171068	4.89409094372033	0.000210540918044047	0.00772737369449266	0.00640139633374462	VEGFA/LIF/FGF10/GREM1/BMP7/AGTR2/WNT2/SIX1/STOX1	9
GO:0003206	BP	GO:0003206	cardiac chamber morphogenesis	13/603	127/18888	0.102362204724409	3.20633055196459	4.53040587207385	0.000214071425466231	0.00779255082373388	0.00645538940469783	TEK/NOS3/BMP7/ADGRG6/NPY5R/TNNT2/WNT2/WNT11/MYH6/NPY2R/APLNR/MYL2/MYH7	13
GO:0007193	BP	GO:0007193	adenylate cyclase-inhibiting G protein-coupled receptor signaling pathway	10/603	80/18888	0.125	3.91542288557214	4.74534626288885	0.000225120908445992	0.00812814597080205	0.00673339816019464	NPY1R/GRIK3/FPR2/MARCO/ADCY4/MCHR1/CHRM3/P2RY12/OPRK1/NPY2R	10
GO:0034762	BP	GO:0034762	regulation of transmembrane transport	31/603	489/18888	0.0633946830265849	1.98573594196706	4.01061132541873	0.000242012104445182	0.00854352417533136	0.00707749961312248	UBASH3B/PLP1/HK2/CCL2/GRIN2A/SLC43A2/ADIPOQ/FGF12/SLC7A5/SCN4B/ACE2/ADCYAP1R1/SCN2B/RELN/CASQ2/MMP9/WNK2/SHANK3/NTSR1/FXYD6/CHRM3/MIR223/C3/IGF1/OPRK1/ACE/TSPAN13/KCNJ12/SLN/APLNR/ITLN1	31
GO:0007044	BP	GO:0007044	cell-substrate junction assembly	11/603	96/18888	0.114583333333333	3.58913764510779	4.61845714119498	0.000242080502316256	0.00854352417533136	0.00707749961312248	VEGFA/TEK/APOD/ITGA5/ITGB4/ITGA6/FAM107A/GREM1/KDR/THSD1/MYOC	11
GO:0002444	BP	GO:0002444	myeloid leukocyte mediated immunity	12/603	112/18888	0.107142857142857	3.35607675906183	4.54139808237803	0.00024239676786574	0.00854352417533136	0.00707749961312248	ANXA3/TREM1/DNASE1L3/PTGDS/IL6/C3/CX3CR1/SCNN1B/ACE/STXBP2/FCER1A/CXCL6	12
GO:0002573	BP	GO:0002573	myeloid leukocyte differentiation	19/603	239/18888	0.0794979079497908	2.49014342513375	4.21009514635674	0.000254833166696892	0.00891113459292043	0.00738202998429868	FAM20C/SBNO2/UBASH3B/VEGFA/TLR2/LIF/RELB/ADIPOQ/IL31RA/MT1G/LILRB3/CBFA2T3/IL1RL1/MMP9/MIR223/BATF/UBD/ROR2/NDP	19
GO:0001935	BP	GO:0001935	endothelial cell proliferation	17/603	202/18888	0.0841584158415842	2.63612629919708	4.24548198080168	0.000273280052084923	0.00934778432506243	0.00774375288071516	HMOX1/VEGFA/TEK/CCL2/APLN/FGF10/IGF2/TIE1/PPP1R16B/NRARP/FLT1/EGFL7/FLT4/KDR/FUT1/THBS4/APLNR	17
GO:0010810	BP	GO:0010810	regulation of cell-substrate adhesion	18/603	221/18888	0.081447963800905	2.55122577159452	4.21237036131702	0.000273483663460684	0.00934778432506243	0.00774375288071516	VEGFA/TEK/APOD/ITGA5/ITGA6/VIT/FAM107A/HAS2/DMP1/GREM1/MMP12/KDR/CCL21/OLFM4/FUT1/VWC2/MYOC/EGFL6	18
GO:0009636	BP	GO:0009636	response to toxic substance	20/603	260/18888	0.0769230769230769	2.40949100650593	4.15583725864788	0.000273634758445872	0.00934778432506243	0.00774375288071516	MT2A/TLR2/ABCG2/MT1X/SLC11A1/TPO/CP/MT1A/MT1G/MT1E/SOD2/NOS3/MT1M/SCN2B/BMP7/PTGES/MT1F/TTPA/TRPM6/MB	20
GO:0042447	BP	GO:0042447	hormone catabolic process	4/603	11/18888	0.363636363636364	11.3903211216644	6.25967072175115	0.000283763788161644	0.0096198090322585	0.00796909955504176	SPP1/DIO3/CYP19A1/ACE	4
GO:0050678	BP	GO:0050678	regulation of epithelial cell proliferation	27/603	407/18888	0.0663390663390663	2.07796398841175	3.99237555329493	0.000295854469028612	0.00995370982542474	0.00824570469900318	HMOX1/VEGFA/TEK/CCL2/APLN/UHRF1/FGF10/IGF2/HAS2/SERPINF1/TIE1/GDF5/PPP1R16B/NRARP/FLT1/EGFL7/FLT4/MMP12/IGF1/FGF9/KDR/WNT2/FUT1/PTPRN/SIX1/THBS4/APLNR	27
GO:0016049	BP	GO:0016049	cell growth	31/603	496/18888	0.0625	1.95771144278607	3.92512687569394	0.000309436257971419	0.0101905172991808	0.008441877235008	PI16/VEGFA/TNC/SEMA4B/IGFBP3/SEMA3G/L1CAM/KIF26A/NRN1/SPP1/LGI1/FAM107A/RIMS2/MUC12/GREM1/EPHA7/DCLK1/COBL/AGTR2/IGF1/TRIM46/PAK5/SEMA3A/AVPR1A/WNT11/RNF157/EDN2/ADRA1A/CYP27B1/FLRT3/MYL2	31
GO:0015908	BP	GO:0015908	fatty acid transport	12/603	115/18888	0.104347826086957	3.26852693056457	4.43117276939957	0.000310384028338073	0.0101905172991808	0.008441877235008	SLCO2A1/PLIN2/PMP2/PLA2G2A/CYP4A11/ABCD2/CRABP1/PTGES/FABP4/NTSR1/BDKRB2/ACE	12
GO:0099565	BP	GO:0099565	chemical synaptic transmission, postsynaptic	12/603	115/18888	0.104347826086957	3.26852693056457	4.43117276939957	0.000310384028338073	0.0101905172991808	0.008441877235008	NRXN1/GRIN2A/SLC1A7/NPAS4/RIMS2/STX1A/RELN/GLRA1/SHANK3/NTSR1/CHRNA5/GRID2	12
GO:0050807	BP	GO:0050807	regulation of synapse organization	19/603	243/18888	0.0781893004115226	2.44915340990521	4.12884871234895	0.00031436632965273	0.0101905172991808	0.008441877235008	NRXN1/CLSTN2/IL1RAP/TLR2/THBS2/CDH8/GPM6A/NTRK2/RELN/EPHA7/SHANK3/ARHGEF15/IL1RAPL1/SLITRK6/GRID2/SIX1/ROR2/FLRT3/SLITRK1	19
GO:0060560	BP	GO:0060560	developmental growth involved in morphogenesis	19/603	243/18888	0.0781893004115226	2.44915340990521	4.12884871234895	0.00031436632965273	0.0101905172991808	0.008441877235008	VEGFA/TNC/SEMA4B/SEMA3G/L1CAM/NRN1/SPP1/FGF10/RIMS2/EPHA7/DCLK1/COBL/TRIM46/SEMA3A/WNT11/SIX1/RNF157/EDN2/FLRT3	19
GO:0001667	BP	GO:0001667	ameboidal-type cell migration	31/603	498/18888	0.0622489959839357	1.94984914783512	3.90095650549527	0.000331545166049625	0.0105653133568423	0.00875236022758364	HMOX1/VEGFA/TEK/SEMA4B/ITGB4/SEMA3G/ANXA3/DCN/CARD10/FGF10/NOS3/CLEC14A/SOX18/HAS2/SERPINF1/KRT16/CDH5/GREM1/MMP9/BMP7/ADTRP/FLT4/PTPRR/AGTR2/SOX10/KDR/SEMA3A/FUT1/WNT11/EDN2/EPB41L4B	31
GO:0042063	BP	GO:0042063	gliogenesis	24/603	346/18888	0.069364161849711	2.17272021395911	3.99803724847392	0.000332482067507641	0.0105653133568423	0.00875236022758364	PLP1/TLR2/ASPA/MATN2/PTPRB/CCL2/ITGB4/LIF/SLC7A5/NTRK2/ERBB3/FGF10/RELN/IL6/POU3F2/ADGRG6/CX3CR1/SOX10/P2RY12/FGF5/MAL/ROR2/MYOC/NDP	24
GO:0042119	BP	GO:0042119	neutrophil activation	7/603	42/18888	0.166666666666667	5.22056384742952	4.97253891090731	0.000333158712482356	0.0105653133568423	0.00875236022758364	ANXA3/DNASE1L3/CXCL8/PLA2G2A/SCNN1B/STXBP2/CXCL6	7
GO:0021782	BP	GO:0021782	glial cell development	13/603	133/18888	0.0977443609022556	3.06168406089851	4.3329338968259	0.000337748304345229	0.0105653133568423	0.00875236022758364	PLP1/TLR2/ASPA/ITGB4/NTRK2/ERBB3/IL6/POU3F2/ADGRG6/SOX10/MAL/ROR2/MYOC	13
GO:0051546	BP	GO:0051546	keratinocyte migration	5/603	20/18888	0.25	7.83084577114428	5.55033514378975	0.000339474130338212	0.0105653133568423	0.00875236022758364	FGF10/HAS2/KRT16/MMP9/EPB41L4B	5
GO:0071222	BP	GO:0071222	cellular response to lipopolysaccharide	18/603	225/18888	0.08	2.50587064676617	4.12649062520951	0.000340202614282471	0.0105653133568423	0.00875236022758364	SBNO2/CXCL5/TLR2/CCL2/CD68/SLC7A5/NOS3/CXCL8/CXCL3/MMP9/IL6/MIR223/CX3CR1/CXCL1/OPRK1/CXCL6/PPBP/LBP	18
GO:1903035	BP	GO:1903035	negative regulation of response to wounding	11/603	100/18888	0.11	3.44557213930348	4.4527966911621	0.000346672950641132	0.0106914900958143	0.0088568856907219	UBASH3B/PLAUR/THBD/MMRN1/SPP1/NOS3/SIGLEC10/RTN4RL1/ADTRP/FIGNL2/TSPAN8	11
GO:0050769	BP	GO:0050769	positive regulation of neurogenesis	19/603	246/18888	0.0772357723577236	2.41928568539417	4.06896344487009	0.000366644750652575	0.0112294437079178	0.0093025292452323	VEGFA/TLR2/ASPA/L1CAM/LIF/SLC7A5/NTRK2/SERPINF1/RELN/IL6/SHANK3/CHODL/CX3CR1/SOX10/IL1RAPL1/ACE/WNT2/RASSF10/SLITRK1	19
GO:0061138	BP	GO:0061138	morphogenesis of a branching epithelium	16/603	189/18888	0.0846560846560847	2.65171497012293	4.14428372337388	0.000383444376934978	0.0116206186843557	0.00962658061883243	VEGFA/TNC/ADM/FGF10/ST14/TIE1/GREM1/RASIP1/RSPO3/BMP7/NRARP/AGTR2/SOX10/KDR/WNT2/SIX1	16
GO:0001945	BP	GO:0001945	lymph vessel development	6/603	31/18888	0.193548387096774	6.06259027443428	5.12283054985661	0.000384650066786824	0.0116206186843557	0.00962658061883243	VEGFA/CLEC14A/SOX18/TIE1/FLT4/KDR	6
GO:1904659	BP	GO:1904659	glucose transmembrane transport	12/603	118/18888	0.101694915254237	3.18542878826208	4.32452279735419	0.000393887542604575	0.0118192876804522	0.00979115904269552	HK2/ADIPOQ/SLC2A5/MIR223/C3/IGF1/SLC2A4/ACE/SLC5A4/TRARG1/PPBP/ITLN1	12
GO:0050767	BP	GO:0050767	regulation of neurogenesis	26/603	393/18888	0.0661577608142494	2.07228488600256	3.90096412035667	0.000396704004547785	0.0118239092899108	0.0097949876078736	VEGFA/TLR2/ASPA/SEMA4B/SEMA3G/L1CAM/LIF/SLC7A5/NTRK2/SPP1/SERPINF1/RELN/EPHA7/BMP7/IL6/SHANK3/CHODL/CX3CR1/SOX10/TRIM46/IL1RAPL1/SEMA3A/ACE/WNT2/RASSF10/SLITRK1	26
GO:0007612	BP	GO:0007612	learning	14/603	153/18888	0.0915032679738562	2.86619191623581	4.20889250919977	0.000400140794097664	0.0118468351105848	0.00981397947629008	NRXN1/CLSTN2/TLR2/GRIN2A/NTRK2/NPAS4/FOSL1/RELN/BCHE/SHANK3/NTSR1/OPRK1/PAK5/CLDN5	14
GO:0048678	BP	GO:0048678	response to axon injury	10/603	86/18888	0.116279069767442	3.64225384704385	4.4597899470828	0.00040813362725214	0.0119654566214204	0.00991224614936516	APOD/TNC/MATN2/SPP1/SOD2/RTN4RL1/P2RY12/FIGNL2/NDP/FLRT3	10
GO:0048662	BP	GO:0048662	negative regulation of smooth muscle cell proliferation	9/603	71/18888	0.126760563380282	3.97056968677738	4.55393042077173	0.000414068860975545	0.0119654566214204	0.00991224614936516	HMOX1/APOD/APLN/IGFBP3/ADIPOQ/SOD2/NOS3/ACE2/MIR223	9
GO:0015801	BP	GO:0015801	aromatic amino acid transport	4/603	12/18888	0.333333333333333	10.441127694859	5.94089907063969	0.000414924638527074	0.0119654566214204	0.00991224614936516	SLC38A5/SLC7A5/ACE2/SLC16A10	4
GO:0051549	BP	GO:0051549	positive regulation of keratinocyte migration	4/603	12/18888	0.333333333333333	10.441127694859	5.94089907063969	0.000414924638527074	0.0119654566214204	0.00991224614936516	FGF10/HAS2/MMP9/EPB41L4B	4
GO:0031644	BP	GO:0031644	regulation of nervous system process	12/603	119/18888	0.100840336134454	3.15866047911702	4.28972960327949	0.00042563072592887	0.0121366531311586	0.0100540662234441	NRXN1/GRIN2A/FGF12/NOS3/RIMS2/STX1A/RELN/GLRA1/SHANK3/NTSR1/SOX10/AVPR1A	12
GO:0050803	BP	GO:0050803	regulation of synapse structure or activity	19/603	249/18888	0.0763052208835341	2.39013766508821	4.00994895037056	0.000426326928273079	0.0121366531311586	0.0100540662234441	NRXN1/CLSTN2/IL1RAP/TLR2/THBS2/CDH8/GPM6A/NTRK2/RELN/EPHA7/SHANK3/ARHGEF15/IL1RAPL1/SLITRK6/GRID2/SIX1/ROR2/FLRT3/SLITRK1	19
GO:0150115	BP	GO:0150115	cell-substrate junction organization	11/603	103/18888	0.106796116504854	3.34521566922668	4.33399557674418	0.000448026737074788	0.012673163944899	0.0104985145563284	VEGFA/TEK/APOD/ITGA5/ITGB4/ITGA6/FAM107A/GREM1/KDR/THSD1/MYOC	11
GO:2000463	BP	GO:2000463	positive regulation of excitatory postsynaptic potential	6/603	32/18888	0.1875	5.87313432835821	5.01015603006404	0.000460769419250969	0.0129511201955288	0.010728774951913	NRXN1/GRIN2A/RIMS2/STX1A/RELN/SHANK3	6
GO:0006936	BP	GO:0006936	muscle contraction	24/603	355/18888	0.0676056338028169	2.11763716628127	3.86042227672257	0.000481622686692909	0.0134521154188881	0.0111438019860425	SCN7A/RYR3/FGF12/SCN4B/SMPX/ACE2/DES/SCN2B/GLRA1/CASQ2/CHRM3/BDKRB2/SCNN1B/TNNT2/KCND2/MYH6/KCNA1/EDN2/KCNJ12/ADRA1A/ADRA2B/KCNB2/MYL2/MYH7	24
GO:0002027	BP	GO:0002027	regulation of heart rate	11/603	104/18888	0.105769230769231	3.31305013394566	4.29536762741254	0.000486885110069059	0.0135141048363543	0.0111951543400747	ADM/SCN4B/SCN2B/CASQ2/AGTR2/ACE/AVPR1A/MYH6/EDN2/ADRA1A/MYH7	11
GO:0001892	BP	GO:0001892	embryonic placenta development	10/603	88/18888	0.113636363636364	3.55947535052013	4.37024743608774	0.000491503199776344	0.0135575509950729	0.0112311453626566	LIF/ADM/IGF2/ST14/RSPO3/BMP7/TTPA/WNT2/MDFI/PHLDA2	10
GO:0008645	BP	GO:0008645	hexose transmembrane transport	12/603	121/18888	0.0991735537190083	3.10645121499938	4.22123302746176	0.000495624832008416	0.0135868511046258	0.0112554177249475	HK2/ADIPOQ/SLC2A5/MIR223/C3/IGF1/SLC2A4/ACE/SLC5A4/TRARG1/PPBP/ITLN1	12
GO:0010463	BP	GO:0010463	mesenchymal cell proliferation	7/603	45/18888	0.155555555555556	4.87252625760088	4.72300350515313	0.000515940395561076	0.0140515876558943	0.0116404078875907	BMP7/DCHS2/FGF9/KDR/WNT2/WNT11/SIX1	7
GO:0051896	BP	GO:0051896	regulation of phosphatidylinositol 3-kinase/protein kinase B signal transduction	19/603	253/18888	0.075098814229249	2.35234892730026	3.93257475369145	0.000518905736448247	0.0140515876558943	0.0116404078875907	RAMP3/TEK/DCN/NTRK2/ERBB3/SELP/IGF2/RELN/GDF15/PPP1R16B/FLT1/CX3CR1/IGF1/P2RY12/KDR/CCL21/STOX1/MYOC/CHI3L1	19
GO:0032602	BP	GO:0032602	chemokine production	11/603	105/18888	0.104761904761905	3.28149727552713	4.25720720673504	0.00052852240110739	0.0142252605049571	0.0117842793739734	ACKR1/HMOX1/TLR2/APOD/ADIPOQ/TREM1/ALOX15B/IL1RL1/IL6/CXCL6/LBP	11
GO:0001503	BP	GO:0001503	ossification	28/603	446/18888	0.062780269058296	1.96649041786583	3.75105677044799	0.00055557578223809	0.0148633255958997	0.012312855795321	FAM20C/SBNO2/TEK/TPH1/TNC/CHRDL1/IGFBP3/SPP1/IGF2/DMP1/GREM1/BMP3/GDF5/BMP7/DHH/IL6/RORB/CHRDL2/CLEC3A/TMEM119/IGF1/FGF9/IBSP/DNAI3/WNT11/ROR2/MYOC/CYP27B1	28
GO:0048545	BP	GO:0048545	response to steroid hormone	23/603	338/18888	0.0680473372781065	2.13147281344756	3.8117392172404	0.000572916888836177	0.0152015952479811	0.0125930801246031	DDIT4/TLR2/LMO3/ANXA3/ADIPOQ/ADM/SPP1/FAM107A/RXRG/NPAS4/PTGDS/SERPINF1/FOSL1/BCHE/IL6/ZNF366/ADTRP/SOX10/SCNN1B/ACE/AVPR1A/PCK1/IL1RN	23
GO:0015749	BP	GO:0015749	monosaccharide transmembrane transport	12/603	123/18888	0.0975609756097561	3.05593981312947	4.15414194361736	0.000575065976505479	0.0152015952479811	0.0125930801246031	HK2/ADIPOQ/SLC2A5/MIR223/C3/IGF1/SLC2A4/ACE/SLC5A4/TRARG1/PPBP/ITLN1	12
GO:0008643	BP	GO:0008643	carbohydrate transport	14/603	159/18888	0.0880503144654088	2.75803373071748	4.04260337919821	0.000589938026340528	0.0155024542898123	0.0128423133108698	HK2/ADIPOQ/AQP9/AQP7/SLC2A5/MIR223/C3/IGF1/SLC2A4/ACE/SLC5A4/TRARG1/PPBP/ITLN1	14
GO:0090130	BP	GO:0090130	tissue migration	25/603	383/18888	0.0652741514360313	2.04460725095151	3.75059821200995	0.000619502305726442	0.0160277068875686	0.0132774352794065	HMOX1/VEGFA/TEK/ANXA3/DCN/CARD10/FGF10/NOS3/CLEC14A/SOX18/HAS2/ACTC1/SERPINF1/KRT16/CDH5/GREM1/MMP9/ADTRP/FLT4/PTPRR/AGTR2/KDR/FUT1/EDN2/EPB41L4B	25
GO:0007631	BP	GO:0007631	feeding behavior	11/603	107/18888	0.102803738317757	3.22016087785372	4.18224664977329	0.000620753340387705	0.0160277068875686	0.0132774352794065	CNTFR/NPY1R/APLN/SLC24A4/NTRK2/ACE2/MCHR1/GDF15/NPY5R/OPRK1/ACE	11
GO:0060079	BP	GO:0060079	excitatory postsynaptic potential	11/603	107/18888	0.102803738317757	3.22016087785372	4.18224664977329	0.000620753340387705	0.0160277068875686	0.0132774352794065	NRXN1/GRIN2A/SLC1A7/NPAS4/RIMS2/STX1A/RELN/GLRA1/SHANK3/CHRNA5/GRID2	11
GO:0050921	BP	GO:0050921	positive regulation of chemotaxis	13/603	142/18888	0.0915492957746479	2.86763366267255	4.05671243119714	0.00063453367450202	0.0162888095286906	0.0134937340577095	VEGFA/CCL7/FPR2/FGF10/CXCL8/IL6/CX3CR1/P2RY12/KDR/CCL21/EDN2/THBS4/LBP	13
GO:0006959	BP	GO:0006959	humoral immune response	19/603	258/18888	0.0736434108527132	2.30676076979444	3.8378869466133	0.0006586992279239	0.0167501644511864	0.0138759228615879	CXCL5/CXCL14/CCL2/SLC11A1/TREM1/CFD/CXCL8/CXCL3/IFNE/C7/IL6/C9/CFI/C3/CXCL1/C6/CXCL6/PPBP/POU2AF1	19
GO:0048588	BP	GO:0048588	developmental cell growth	18/603	238/18888	0.0756302521008403	2.36899535933776	3.85961246474109	0.00066382097352146	0.0167501644511864	0.0138759228615879	PI16/VEGFA/SEMA4B/SEMA3G/L1CAM/NRN1/SPP1/RIMS2/EPHA7/DCLK1/COBL/IGF1/TRIM46/SEMA3A/RNF157/EDN2/ADRA1A/FLRT3	18
GO:0071219	BP	GO:0071219	cellular response to molecule of bacterial origin	18/603	238/18888	0.0756302521008403	2.36899535933776	3.85961246474109	0.00066382097352146	0.0167501644511864	0.0138759228615879	SBNO2/CXCL5/TLR2/CCL2/CD68/SLC7A5/NOS3/CXCL8/CXCL3/MMP9/IL6/MIR223/CX3CR1/CXCL1/OPRK1/CXCL6/PPBP/LBP	18
GO:0002689	BP	GO:0002689	negative regulation of leukocyte chemotaxis	5/603	23/18888	0.217391304347826	6.80943110534285	5.06246207623543	0.000680644439157237	0.0168519195944	0.0139602173484938	CCL2/GREM1/MMP28/CYP19A1/MIR223	5
GO:0003085	BP	GO:0003085	negative regulation of systemic arterial blood pressure	5/603	23/18888	0.217391304347826	6.80943110534285	5.06246207623543	0.000680644439157237	0.0168519195944	0.0139602173484938	IER3/SOD2/NTSR1/AGTR2/ADRA1A	5
GO:0036303	BP	GO:0036303	lymph vessel morphogenesis	5/603	23/18888	0.217391304347826	6.80943110534285	5.06246207623543	0.000680644439157237	0.0168519195944	0.0139602173484938	VEGFA/CLEC14A/SOX18/TIE1/FLT4	5
GO:0048010	BP	GO:0048010	vascular endothelial growth factor receptor signaling pathway	8/603	61/18888	0.131147540983607	4.10798466682979	4.41515431855364	0.000683032093445622	0.0168519195944	0.0139602173484938	VEGFA/ITGA5/FGF10/CLEC14A/FLT1/FLT4/FGF9/KDR	8
GO:0071248	BP	GO:0071248	cellular response to metal ion	16/603	200/18888	0.08	2.50587064676617	3.88788953395932	0.000713304021313162	0.0174651056958468	0.0144681838862713	HMOX1/MT2A/MT1X/RYR3/SLC11A1/MT1A/MT1G/MT1E/MT1M/SERPINF1/GLRA1/MMP9/CPNE4/FABP4/MT1F/KCNA1	16
GO:0040013	BP	GO:0040013	negative regulation of locomotion	27/603	431/18888	0.0626450116009281	1.96225369671365	3.66978254853854	0.000715750785103381	0.0174651056958468	0.0144681838862713	HMOX1/APOD/CCL2/SEMA4B/IGFBP3/SEMA3G/ADIPOQ/DCN/ALOX15B/CARD10/SERPINF1/KRT16/TIE1/GREM1/MMP28/CYP19A1/ADTRP/PTPRR/MIR223/CX3CR1/AGTR2/CCL21/CLDN5/SEMA3A/FIGNL2/DNAI3/WNT11	27
GO:0071715	BP	GO:0071715	icosanoid transport	8/603	62/18888	0.129032258064516	4.04172684962285	4.35641949472199	0.000762675126181604	0.018324021366212	0.0151797140698304	ABCC3/SLCO2A1/PLA2G2A/CYP4A11/PTGES/NTSR1/BDKRB2/ACE	8
GO:0002690	BP	GO:0002690	positive regulation of leukocyte chemotaxis	10/603	93/18888	0.10752688172043	3.36810570801904	4.15732577383675	0.000763328969319798	0.018324021366212	0.0151797140698304	VEGFA/CCL7/FPR2/CXCL8/IL6/CX3CR1/CCL21/EDN2/THBS4/LBP	10
GO:0050886	BP	GO:0050886	endocrine process	10/603	93/18888	0.10752688172043	3.36810570801904	4.15732577383675	0.000763328969319798	0.018324021366212	0.0151797140698304	SPP1/NOS3/ACE2/CYP19A1/AGTR2/OPRK1/ACE/AVPR1A/EDN2/RASL10B	10
GO:0033674	BP	GO:0033674	positive regulation of kinase activity	21/603	303/18888	0.0693069306930693	2.17092754051525	3.73132189275693	0.000774623853038605	0.0184951856523895	0.0153215074497449	VEGFA/TEK/HMGA2/ADIPOQ/SLC11A1/NTRK2/CARD10/ERBB3/RELN/TIE1/FLT1/FLT4/LILRA5/IGF1/KDR/CLSPN/ROR2/STOX1/PIK3R6/ADRA2B/CHI3L1	21
GO:0001976	BP	GO:0001976	nervous system process involved in regulation of systemic arterial blood pressure	4/603	14/18888	0.285714285714286	8.94953802416489	5.40339351689823	0.000797401341254372	0.0186382071395298	0.0154399871893852	SOD2/ACE2/AGTR2/ADRA1A	4
GO:0007512	BP	GO:0007512	adult heart development	4/603	14/18888	0.285714285714286	8.94953802416489	5.40339351689823	0.000797401341254372	0.0186382071395298	0.0154399871893852	MYH6/ADRA1A/APLNR/MYH7	4
GO:0051547	BP	GO:0051547	regulation of keratinocyte migration	4/603	14/18888	0.285714285714286	8.94953802416489	5.40339351689823	0.000797401341254372	0.0186382071395298	0.0154399871893852	FGF10/HAS2/MMP9/EPB41L4B	4
GO:0070942	BP	GO:0070942	neutrophil mediated cytotoxicity	4/603	14/18888	0.285714285714286	8.94953802416489	5.40339351689823	0.000797401341254372	0.0186382071395298	0.0154399871893852	TREM1/DNASE1L3/SCNN1B/CXCL6	4
GO:0050731	BP	GO:0050731	positive regulation of peptidyl-tyrosine phosphorylation	14/603	164/18888	0.0853658536585366	2.67394733648829	3.9098226875249	0.000801907033037807	0.0186453881346644	0.0154459359628941	VEGFA/ITGA5/LIF/ADIPOQ/IL31RA/GFRA1/FGF10/PECAM1/RELN/GREM1/IL6/LILRA5/IGF1/THBS4	14
GO:0034612	BP	GO:0034612	response to tumor necrosis factor	19/603	263/18888	0.0722433460076046	2.26290600230785	3.745358765233	0.000829830174071392	0.0191941448075576	0.0159005288288351	CCL14/CCL2/ADIPOQ/CCL20/PLVAP/CCL7/CXCL8/AFF3/HAS2/FABP4/CX3CR1/SLC2A4/GPD1/CCL21/CCL18/SELE/UBD/PCK1/CHI3L1	19
GO:0050673	BP	GO:0050673	epithelial cell proliferation	29/603	482/18888	0.0601659751037344	1.8846018868314	3.57259951998472	0.000874220152010381	0.0199057746630315	0.0164900466815902	HMOX1/VEGFA/TEK/CCL2/APLN/IGFBP3/UHRF1/FGF10/IGF2/HAS2/SERPINF1/TIE1/GDF5/PPP1R16B/NRARP/FLT1/IL6/EGFL7/FLT4/MMP12/IGF1/FGF9/KDR/WNT2/FUT1/PTPRN/SIX1/THBS4/APLNR	29
GO:0061028	BP	GO:0061028	establishment of endothelial barrier	7/603	49/18888	0.142857142857143	4.47476901208244	4.42270243707379	0.000874898189272019	0.0199057746630315	0.0164900466815902	VEGFA/SOX18/PECAM1/CDH5/PPP1R16B/ROBO4/CLDN5	7
GO:0099054	BP	GO:0099054	presynapse assembly	7/603	49/18888	0.142857142857143	4.47476901208244	4.42270243707379	0.000874898189272019	0.0199057746630315	0.0164900466815902	IL1RAP/PCDH17/IL1RAPL1/SLITRK6/GRID2/CNTN5/SLITRK1	7
GO:1904019	BP	GO:1904019	epithelial cell apoptotic process	13/603	147/18888	0.0884353741496599	2.7700951027177	3.91247478344492	0.000878525519917624	0.0199057746630315	0.0164900466815902	HMOX1/TEK/CCL2/BTC/ANGPTL4/RAMP2/ECSCR/CDH5/JAG2/IL6/KDR/E2F2/WNT11	13
GO:0051968	BP	GO:0051968	positive regulation of synaptic transmission, glutamatergic	6/603	36/18888	0.166666666666667	5.22056384742952	4.60294380944304	0.000888885571502302	0.0199370748638471	0.0165159759298275	NRXN1/CCL2/GRIN2A/RELN/SHANK3/ROR2	6
GO:1905332	BP	GO:1905332	positive regulation of morphogenesis of an epithelium	6/603	36/18888	0.166666666666667	5.22056384742952	4.60294380944304	0.000888885571502302	0.0199370748638471	0.0165159759298275	VEGFA/LIF/GREM1/AGTR2/SIX1/STOX1	6
GO:0071674	BP	GO:0071674	mononuclear cell migration	16/603	206/18888	0.0776699029126214	2.43288412307395	3.75513591575905	0.000978708710239821	0.0217325237262181	0.0180033350533029	CCL14/APOD/CCL2/CCL20/CCL7/FPR2/PECAM1/GREM1/MYO1G/FLT1/IL6/ADTRP/CX3CR1/CCL21/CCL18/CH25H	16
GO:0048638	BP	GO:0048638	regulation of developmental growth	22/603	330/18888	0.0666666666666667	2.08822553897181	3.62162068972998	0.000978722077289715	0.0217325237262181	0.0180033350533029	PI16/NPY1R/VEGFA/SEMA4B/SEMA3G/L1CAM/SPP1/DIO3/RIMS2/IGF2/EPHA7/GDF5/GDF15/POU3F2/IGF1/TRIM46/FGF9/SEMA3A/WNT2/SIX1/RNF157/MYH6	22
GO:0003205	BP	GO:0003205	cardiac chamber development	14/603	168/18888	0.0833333333333333	2.61028192371476	3.80711767150361	0.00101479883655041	0.0224215006622903	0.018574087110467	TEK/NOS3/BMP7/ADGRG6/NPY5R/TNNT2/WNT2/WNT11/MYH6/NPY2R/XIRP2/APLNR/MYL2/MYH7	14
GO:0010631	BP	GO:0010631	epithelial cell migration	24/603	375/18888	0.064	2.00469651741294	3.56865688600665	0.00103629197991734	0.0227830330832322	0.0188735824377858	HMOX1/VEGFA/TEK/ANXA3/DCN/CARD10/FGF10/NOS3/CLEC14A/SOX18/HAS2/SERPINF1/KRT16/CDH5/GREM1/MMP9/ADTRP/FLT4/PTPRR/AGTR2/KDR/FUT1/EDN2/EPB41L4B	24
GO:0048738	BP	GO:0048738	cardiac muscle tissue development	18/603	248/18888	0.0725806451612903	2.27347135291286	3.66593474534543	0.0010672922519159	0.0233489896096477	0.0193424237513407	PI16/VEGFA/ERBB3/SGCG/NEBL/ACTC1/GREM1/BMP7/IGF1/FGF9/TNNT2/WNT2/MYH6/XIRP2/ADRA1A/MYL2/MYH7/MYL7	18
GO:0003151	BP	GO:0003151	outflow tract morphogenesis	9/603	81/18888	0.111111111111111	3.48037589828635	4.06249569460454	0.00109459978840758	0.0238290081388141	0.0197400735835114	NPY1R/VEGFA/SOX18/BMP7/NPY5R/CLDN5/WNT11/SIX1/NPY2R	9
GO:0006636	BP	GO:0006636	unsaturated fatty acid biosynthetic process	7/603	51/18888	0.137254901960784	4.29928787435372	4.28442055239024	0.00111615730947907	0.0240624010261968	0.0199334174585045	ALOX15B/PTGDS/ELOVL7/ABCD2/PTGES/AVPR1A/EDN2	7
GO:0048286	BP	GO:0048286	lung alveolus development	7/603	51/18888	0.137254901960784	4.29928787435372	4.28442055239024	0.00111615730947907	0.0240624010261968	0.0199334174585045	LIF/FGF10/FLT4/MMP12/KDR/ACE/EDN2	7
GO:1904035	BP	GO:1904035	regulation of epithelial cell apoptotic process	11/603	115/18888	0.0956521739130435	2.99614968635085	3.89913120035215	0.00113432505242246	0.0243359302309571	0.0201600104663945	HMOX1/TEK/CCL2/BTC/ANGPTL4/RAMP2/ECSCR/CDH5/IL6/KDR/WNT11	11
GO:0090132	BP	GO:0090132	epithelium migration	24/603	378/18888	0.0634920634920635	1.9887862275922	3.52645026435106	0.00115509743866301	0.0246624409860694	0.0204304936646115	HMOX1/VEGFA/TEK/ANXA3/DCN/CARD10/FGF10/NOS3/CLEC14A/SOX18/HAS2/SERPINF1/KRT16/CDH5/GREM1/MMP9/ADTRP/FLT4/PTPRR/AGTR2/KDR/FUT1/EDN2/EPB41L4B	24
GO:0045823	BP	GO:0045823	positive regulation of heart contraction	6/603	38/18888	0.157894736842105	4.94579732914375	4.42143820335423	0.00119367212667608	0.0253641048543945	0.0210117556420694	APLN/ADM/ACE2/AVPR1A/EDN2/ADRA1A	6
GO:0022010	BP	GO:0022010	central nervous system myelination	5/603	26/18888	0.192307692307692	6.02372751626483	4.65491272856325	0.00122945484911053	0.0258768198336487	0.0214364913825957	PLP1/TLR2/ASPA/SOX10/MAL	5
GO:0032291	BP	GO:0032291	axon ensheathment in central nervous system	5/603	26/18888	0.192307692307692	6.02372751626483	4.65491272856325	0.00122945484911053	0.0258768198336487	0.0214364913825957	PLP1/TLR2/ASPA/SOX10/MAL	5
GO:0030336	BP	GO:0030336	negative regulation of cell migration	24/603	381/18888	0.062992125984252	1.97312649351667	3.48462811005391	0.00128547929602714	0.0268795845261435	0.0222671868400601	HMOX1/APOD/CCL2/IGFBP3/ADIPOQ/DCN/ALOX15B/CARD10/SERPINF1/KRT16/TIE1/GREM1/MMP28/CYP19A1/ADTRP/PTPRR/MIR223/CX3CR1/AGTR2/CCL21/CLDN5/FIGNL2/DNAI3/WNT11	24
GO:0031589	BP	GO:0031589	cell-substrate adhesion	23/603	359/18888	0.064066852367688	2.00679055973614	3.4974622226455	0.00128920322091163	0.0268795845261435	0.0222671868400601	VEGFA/TEK/APOD/ITGA5/ITGB4/L1CAM/ITGA6/VIT/FAM107A/VWF/HAS2/DMP1/GREM1/MYO1G/MMP12/KDR/CCL21/OLFM4/THSD1/FUT1/VWC2/MYOC/EGFL6	23
GO:0007599	BP	GO:0007599	hemostasis	17/603	233/18888	0.0729613733905579	2.28539704908932	3.58517447924765	0.00137274342777007	0.0280715929208097	0.0232546527591533	UBASH3B/PLAUR/SERPINA1/THBD/TPH1/MMRN1/SELP/NOS3/VWF/IL6/TSPAN18/ADTRP/DGKB/P2RY12/F5/TSPAN8/ADRA2B	17
GO:0051954	BP	GO:0051954	positive regulation of amine transport	6/603	39/18888	0.153846153846154	4.81898201301186	4.33539251118427	0.00137318815935453	0.0280715929208097	0.0232546527591533	SLC7A5/ACE2/STX1A/NTSR1/OPRK1/AVPR1A	6
GO:1903524	BP	GO:1903524	positive regulation of blood circulation	6/603	39/18888	0.153846153846154	4.81898201301186	4.33539251118427	0.00137318815935453	0.0280715929208097	0.0232546527591533	APLN/ADM/ACE2/AVPR1A/EDN2/ADRA1A	6
GO:0033275	BP	GO:0033275	actin-myosin filament sliding	4/603	16/18888	0.25	7.83084577114428	4.96384453423572	0.00137797956693009	0.0280715929208097	0.0232546527591533	ACTC1/TNNT2/MYH6/MYH7	4
GO:0051770	BP	GO:0051770	positive regulation of nitric-oxide synthase biosynthetic process	4/603	16/18888	0.25	7.83084577114428	4.96384453423572	0.00137797956693009	0.0280715929208097	0.0232546527591533	TLR2/CCL2/NAMPT/KDR	4
GO:0034764	BP	GO:0034764	positive regulation of transmembrane transport	16/603	213/18888	0.0751173708920188	2.35293018475697	3.60601514711673	0.00138996843696006	0.0281865288974412	0.0233498663166326	PLP1/CCL2/ADIPOQ/SLC7A5/ACE2/ADCYAP1R1/RELN/WNK2/SHANK3/NTSR1/MIR223/C3/IGF1/OPRK1/APLNR/ITLN1	16
GO:0007157	BP	GO:0007157	heterophilic cell-cell adhesion via plasma membrane cell adhesion molecules	7/603	53/18888	0.132075471698113	4.13705059607622	4.15307055953941	0.0014067226295868	0.0282681230678507	0.0234174593493969	ITGA5/CADM3/SELP/TENM2/IL1RAPL1/GRID2/SELE	7
GO:0060688	BP	GO:0060688	regulation of morphogenesis of a branching structure	7/603	53/18888	0.132075471698113	4.13705059607622	4.15307055953941	0.0014067226295868	0.0282681230678507	0.0234174593493969	VEGFA/FGF10/GREM1/BMP7/AGTR2/WNT2/SIX1	7
GO:0048660	BP	GO:0048660	regulation of smooth muscle cell proliferation	14/603	174/18888	0.0804597701149425	2.52027220220735	3.65851912848778	0.00142195274850357	0.0284454601626322	0.0235643663158842	HMOX1/APOD/APLN/IGFBP3/ADIPOQ/SOD2/NOS3/ACE2/MMP9/IL6/NPY5R/MIR223/IGF1/FGF9	14
GO:0060669	BP	GO:0060669	embryonic placenta morphogenesis	5/603	27/18888	0.185185185185185	5.80062649714391	4.5330457929272	0.00146970358273826	0.0292688502732763	0.0242464669420355	ADM/IGF2/ST14/RSPO3/BMP7	5
GO:0042060	BP	GO:0042060	wound healing	26/603	430/18888	0.0604651162790698	1.8939720004628	3.40532437935062	0.00147814895401391	0.0293056227891775	0.0242769294843919	UBASH3B/PLAUR/HMOX1/SERPINA1/VEGFA/THBD/MMRN1/ITGA5/SLC11A1/ERBB3/SELP/FGF10/NOS3/VWF/IL6/ADTRP/MMP12/IGF1/DGKB/P2RY12/KDR/F5/FIGNL2/TSPAN8/ADRA2B/EPB41L4B	26
GO:0010720	BP	GO:0010720	positive regulation of cell development	27/603	454/18888	0.0594713656387665	1.86284436846604	3.37942854166493	0.00153614017968642	0.0303199935021661	0.0251172394292586	VEGFA/PNP/TLR2/ASPA/L1CAM/LIF/ADIPOQ/SLC7A5/NTRK2/SERPINF1/RELN/CDH5/IL1RL2/IL6/SHANK3/CHODL/CX3CR1/SOX10/IL1RAPL1/CLDN5/ACE/WNT2/RASSF10/ROR2/PIK3R6/PCK1/SLITRK1	27
GO:0043491	BP	GO:0043491	phosphatidylinositol 3-kinase/protein kinase B signal transduction	20/603	299/18888	0.0668896321070234	2.09520957087472	3.46655004845341	0.00156925061700354	0.0303645013638843	0.0251541099720963	RAMP3/TEK/DCN/NTRK2/ERBB3/SELP/IGF2/RELN/GDF15/PPP1R16B/FLT1/CX3CR1/IGF1/P2RY12/KDR/CCL21/STOX1/MYOC/NDP/CHI3L1	20
GO:0050805	BP	GO:0050805	negative regulation of synaptic transmission	7/603	54/18888	0.12962962962963	4.06043854800074	4.08979862214221	0.00157253771981845	0.0303645013638843	0.0251541099720963	GRIK3/ADIPOQ/PCDH17/BCHE/NPY5R/SHANK3/GRID2	7
GO:0050873	BP	GO:0050873	brown fat cell differentiation	7/603	54/18888	0.12962962962963	4.06043854800074	4.08979862214221	0.00157253771981845	0.0303645013638843	0.0251541099720963	ADIPOQ/EBF2/BMP7/FABP4/SLC2A4/SIX1/MB	7
GO:0099172	BP	GO:0099172	presynapse organization	7/603	54/18888	0.12962962962963	4.06043854800074	4.08979862214221	0.00157253771981845	0.0303645013638843	0.0251541099720963	IL1RAP/PCDH17/IL1RAPL1/SLITRK6/GRID2/CNTN5/SLITRK1	7
GO:0035886	BP	GO:0035886	vascular associated smooth muscle cell differentiation	6/603	40/18888	0.15	4.69850746268657	4.25222779881875	0.00157258169639572	0.0303645013638843	0.0251541099720963	VEGFA/RAMP2/ADM/SOD2/FGF9/APLNR	6
GO:0048568	BP	GO:0048568	embryonic organ development	27/603	455/18888	0.0593406593406593	1.85875020501886	3.36718675503833	0.00158530062316839	0.0304775760497438	0.0252477816266736	VEGFA/LIF/ADM/TPO/FGF10/CXCL8/MYO3A/IGF2/SOX18/ST14/RSPO3/BMP7/COBL/HOXD4/SLITRK6/FGF9/KDR/TTPA/WNT2/WNT11/SIX1/STOX1/MDFI/PHLDA2/MFAP5/DSCAML1/APLNR	27
GO:0001649	BP	GO:0001649	osteoblast differentiation	18/603	257/18888	0.0700389105058366	2.19385562460073	3.49939488342011	0.00159339682682873	0.0305011866721827	0.0252673407884138	FAM20C/TNC/IGFBP3/SPP1/IGF2/GREM1/BMP3/BMP7/DHH/IL6/RORB/TMEM119/IGF1/FGF9/IBSP/DNAI3/WNT11/MYOC	18
GO:0050806	BP	GO:0050806	positive regulation of synaptic transmission	14/603	177/18888	0.0790960451977401	2.47755572420384	3.58653163955869	0.00167187720236944	0.0318661229859342	0.0263980610900438	NRXN1/CLSTN2/CCL2/GRIN2A/NTRK2/LGI1/FAM107A/RIMS2/STX1A/RELN/SHANK3/CX3CR1/ROR2/ADRA1A	14
GO:0007189	BP	GO:0007189	adenylate cyclase-activating G protein-coupled receptor signaling pathway	13/603	158/18888	0.0822784810126582	2.5772403803766	3.61534882228261	0.001700071529062	0.0322164655072536	0.0266882866466422	RAMP3/RAMP2/ADGRL3/ADM/ADCY4/ADGRL4/ADGRD1/ADRA1D/PTGFR/ADGRG6/ADGRF5/ADRA1A/ADRA2B	13
GO:0050922	BP	GO:0050922	negative regulation of chemotaxis	8/603	70/18888	0.114285714285714	3.57981520966596	3.92684311466601	0.00170476680797221	0.0322164655072536	0.0266882866466422	CCL2/SEMA4B/SEMA3G/GREM1/MMP28/CYP19A1/MIR223/SEMA3A	8
GO:0006898	BP	GO:0006898	receptor-mediated endocytosis	18/603	259/18888	0.0694980694980695	2.17691465452659	3.46332099110313	0.00173618988595783	0.0323513397921413	0.0268000172017999	RAMP3/VEGFA/APLN/RAMP2/ADIPOQ/ADM/LRP1B/CXCL8/MARCO/STON2/ACE2/GREM1/SH3GL3/C3/CCL21/SELE/APOC1/DNM1	18
GO:0097305	BP	GO:0097305	response to alcohol	18/603	259/18888	0.0694980694980695	2.17691465452659	3.46332099110313	0.00173618988595783	0.0323513397921413	0.0268000172017999	TNC/GRIN2A/ADIPOQ/CCL7/NPAS4/SOD2/ADCYAP1R1/FOSL1/GLRA1/PTGFR/SLC2A4/CCL21/SCNN1B/OPRK1/CLDN5/ACE/AVPR1A/PCK1	18
GO:0001964	BP	GO:0001964	startle response	5/603	28/18888	0.178571428571429	5.59346126510306	4.41713724913412	0.00174279272873441	0.0323513397921413	0.0268000172017999	GRIN2A/GLRA1/SLITRK6/GRID2/KCNA1	5
GO:0033623	BP	GO:0033623	regulation of integrin activation	4/603	17/18888	0.235294117647059	7.37020778460638	4.77170147515198	0.00175683671062162	0.0323513397921413	0.0268000172017999	SELP/RASIP1/CDH17/P2RY12	4
GO:0043129	BP	GO:0043129	surfactant homeostasis	4/603	17/18888	0.235294117647059	7.37020778460638	4.77170147515198	0.00175683671062162	0.0323513397921413	0.0268000172017999	VEGFA/KDR/ADGRF5/NAPSA	4
GO:0060080	BP	GO:0060080	inhibitory postsynaptic potential	4/603	17/18888	0.235294117647059	7.37020778460638	4.77170147515198	0.00175683671062162	0.0323513397921413	0.0268000172017999	NPAS4/RIMS2/GLRA1/NTSR1	4
GO:0048659	BP	GO:0048659	smooth muscle cell proliferation	14/603	178/18888	0.0786516853932584	2.46363687182067	3.56286291694864	0.00176289669662198	0.0323513397921413	0.0268000172017999	HMOX1/APOD/APLN/IGFBP3/ADIPOQ/SOD2/NOS3/ACE2/MMP9/IL6/NPY5R/MIR223/IGF1/FGF9	14
GO:0032642	BP	GO:0032642	regulation of chemokine production	10/603	104/18888	0.0961538461538462	3.01186375813242	3.73606016169883	0.00180579720933387	0.0329715850123142	0.0273138315500393	ACKR1/HMOX1/TLR2/APOD/ADIPOQ/ALOX15B/IL1RL1/IL6/CXCL6/LBP	10
GO:0010001	BP	GO:0010001	glial cell differentiation	18/603	260/18888	0.0692307692307692	2.16854190585534	3.44540686547799	0.00181154396374796	0.0329715850123142	0.0273138315500393	PLP1/TLR2/ASPA/ITGB4/LIF/NTRK2/ERBB3/FGF10/RELN/IL6/POU3F2/ADGRG6/SOX10/FGF5/MAL/ROR2/MYOC/NDP	18
GO:0010975	BP	GO:0010975	regulation of neuron projection development	27/603	460/18888	0.058695652173913	1.83854639844257	3.30643185143865	0.00185196394796822	0.0335696811956199	0.0278092975215851	VEGFA/FRMD7/SEMA4B/SEMA3G/L1CAM/ITGA6/KIF26A/NTRK2/SPP1/NOVA2/SERPINF1/RELN/EPHA7/GPC2/RTN4RL1/BMP7/COBL/POU3F2/SHANK3/CHODL/TRIM46/IL1RAPL1/SEMA3A/FIGNL2/GRID2/ROR2/SLITRK1	27
GO:0015837	BP	GO:0015837	amine transport	10/603	105/18888	0.0952380952380952	2.9831793413883	3.70055466424156	0.00194024718914719	0.0350269827926937	0.0290165337016235	SLC43A2/SLC7A5/AQP9/ACE2/STX1A/NPY5R/NTSR1/OPRK1/AVPR1A/ADRA2B	10
GO:0031214	BP	GO:0031214	biomineral tissue development	14/603	180/18888	0.0777777777777778	2.43626312880044	3.51600308453681	0.00195731511918192	0.0351920503817283	0.0291532765460933	FAM20C/SBNO2/SLC24A4/SPP1/NOS3/DMP1/GREM1/BMP7/TMEM119/IGF1/IBSP/WNT11/ROR2/CYP27B1	14
GO:0014044	BP	GO:0014044	Schwann cell development	6/603	42/18888	0.142857142857143	4.47476901208244	4.09386630402905	0.00203658933608436	0.0360071128831735	0.0298284785377147	ITGB4/NTRK2/ERBB3/POU3F2/ADGRG6/MYOC	6
GO:0042698	BP	GO:0042698	ovulation cycle	8/603	72/18888	0.111111111111111	3.48037589828635	3.8292415492252	0.00204474011884349	0.0360071128831735	0.0298284785377147	PTX3/CA12/NOS3/HAS2/SERPINF1/NPY5R/OPRK1/PTPRN	8
GO:0007263	BP	GO:0007263	nitric oxide mediated signal transduction	5/603	29/18888	0.172413793103448	5.40058329044433	4.3066797465443	0.00205129465423168	0.0360071128831735	0.0298284785377147	VEGFA/FPR1/NOS3/GUCY1A2/AGTR2	5
GO:0022011	BP	GO:0022011	myelination in peripheral nervous system	5/603	29/18888	0.172413793103448	5.40058329044433	4.3066797465443	0.00205129465423168	0.0360071128831735	0.0298284785377147	ITGB4/NTRK2/POU3F2/ADGRG6/MYOC	5
GO:0032292	BP	GO:0032292	peripheral nervous system axon ensheathment	5/603	29/18888	0.172413793103448	5.40058329044433	4.3066797465443	0.00205129465423168	0.0360071128831735	0.0298284785377147	ITGB4/NTRK2/POU3F2/ADGRG6/MYOC	5
GO:2000273	BP	GO:2000273	positive regulation of signaling receptor activity	5/603	29/18888	0.172413793103448	5.40058329044433	4.3066797465443	0.00205129465423168	0.0360071128831735	0.0298284785377147	CCL2/RELN/GREM1/SHANK3/ADRA2B	5
GO:0001558	BP	GO:0001558	regulation of cell growth	25/603	418/18888	0.0598086124401914	1.87340807922112	3.27917475587928	0.00209322802811622	0.0365985262711186	0.0303184084470211	PI16/VEGFA/TNC/SEMA4B/IGFBP3/SEMA3G/L1CAM/KIF26A/SPP1/LGI1/FAM107A/RIMS2/MUC12/GREM1/EPHA7/AGTR2/IGF1/TRIM46/PAK5/SEMA3A/AVPR1A/WNT11/RNF157/CYP27B1/MYL2	25
GO:2000146	BP	GO:2000146	negative regulation of cell motility	24/603	396/18888	0.0606060606060606	1.89838685361073	3.28104134163285	0.00214456391366022	0.0373490523159412	0.0309401481042	HMOX1/APOD/CCL2/IGFBP3/ADIPOQ/DCN/ALOX15B/CARD10/SERPINF1/KRT16/TIE1/GREM1/MMP28/CYP19A1/ADTRP/PTPRR/MIR223/CX3CR1/AGTR2/CCL21/CLDN5/FIGNL2/DNAI3/WNT11	24
GO:0001946	BP	GO:0001946	lymphangiogenesis	4/603	18/18888	0.222222222222222	6.96075179657269	4.59456081878471	0.00220227499234656	0.0374724262107703	0.0310423516767543	CLEC14A/SOX18/TIE1/FLT4	4
GO:0006957	BP	GO:0006957	complement activation, alternative pathway	4/603	18/18888	0.222222222222222	6.96075179657269	4.59456081878471	0.00220227499234656	0.0374724262107703	0.0310423516767543	CFD/C7/C9/C3	4
GO:0043116	BP	GO:0043116	negative regulation of vascular permeability	4/603	18/18888	0.222222222222222	6.96075179657269	4.59456081878471	0.00220227499234656	0.0374724262107703	0.0310423516767543	VEGFA/RAMP2/ADM/CLDN5	4
GO:0046851	BP	GO:0046851	negative regulation of bone remodeling	4/603	18/18888	0.222222222222222	6.96075179657269	4.59456081878471	0.00220227499234656	0.0374724262107703	0.0310423516767543	UBASH3B/GREM1/IL6/TMEM119	4
GO:0090036	BP	GO:0090036	regulation of protein kinase C signaling	4/603	18/18888	0.222222222222222	6.96075179657269	4.59456081878471	0.00220227499234656	0.0374724262107703	0.0310423516767543	VEGFA/FLT4/WNT11/ADRA1A	4
GO:0090190	BP	GO:0090190	positive regulation of branching involved in ureteric bud morphogenesis	4/603	18/18888	0.222222222222222	6.96075179657269	4.59456081878471	0.00220227499234656	0.0374724262107703	0.0310423516767543	VEGFA/GREM1/AGTR2/SIX1	4
GO:0014706	BP	GO:0014706	striated muscle tissue development	18/603	265/18888	0.0679245283018868	2.1276260208392	3.35703499269013	0.00223098679637531	0.0375697012807508	0.0311229348478233	PI16/VEGFA/ERBB3/SGCG/NEBL/ACTC1/GREM1/BMP7/IGF1/FGF9/TNNT2/WNT2/MYH6/XIRP2/ADRA1A/MYL2/MYH7/MYL7	18
GO:0071216	BP	GO:0071216	cellular response to biotic stimulus	18/603	265/18888	0.0679245283018868	2.1276260208392	3.35703499269013	0.00223098679637531	0.0375697012807508	0.0311229348478233	SBNO2/CXCL5/TLR2/CCL2/CD68/SLC7A5/NOS3/CXCL8/CXCL3/MMP9/IL6/MIR223/CX3CR1/CXCL1/OPRK1/CXCL6/PPBP/LBP	18
GO:1901655	BP	GO:1901655	cellular response to ketone	10/603	107/18888	0.0934579439252336	2.92741897986702	3.63079164742827	0.00223337111869358	0.0375697012807508	0.0311229348478233	DDIT4/TNC/SPP1/NPAS4/SERPINF1/PTGFR/SOX10/SCNN1B/ACE/PCK1	10
GO:0001764	BP	GO:0001764	neuron migration	14/603	183/18888	0.0765027322404372	2.39632438898404	3.44687612770882	0.00228201975444049	0.0382432065263027	0.0316808700765422	VEGFA/DDIT4/MATN2/LHX6/CHL1/ADGRL3/GPM6A/KIF26A/NTRK2/RELN/DCLK1/TRIM46/SEMA3A/GFRA3	14
GO:0051955	BP	GO:0051955	regulation of amino acid transport	6/603	43/18888	0.13953488372093	4.37070461645262	4.01836624145115	0.00230407090461661	0.0384675898022645	0.0318667503428375	SLC43A2/SLC7A5/ACE2/NPY5R/NTSR1/AVPR1A	6
GO:0051347	BP	GO:0051347	positive regulation of transferase activity	23/603	376/18888	0.0611702127659574	1.91605800783317	3.25823864985701	0.00233830431603239	0.038892919353932	0.032219095543202	VEGFA/TEK/HMGA2/ADIPOQ/SLC11A1/NTRK2/CARD10/ERBB3/RELN/TIE1/GREM1/FLT1/FLT4/LILRA5/IGF1/KDR/AURKB/CLSPN/ROR2/STOX1/PIK3R6/ADRA2B/CHI3L1	23
GO:0099505	BP	GO:0099505	regulation of presynaptic membrane potential	5/603	30/18888	0.166666666666667	5.22056384742952	4.20122508640215	0.00239780943483227	0.039733849627202	0.0329157265307887	GRIK3/GLRA1/KCNA4/KCNA1/GABRA2	5
GO:1902475	BP	GO:1902475	L-alpha-amino acid transmembrane transport	8/603	74/18888	0.108108108108108	3.38631168481915	3.73503883487334	0.0024359047772607	0.0402150673450363	0.033314369777054	SLC38A5/SLC43A2/SLC11A1/SLC7A5/SLC1A7/ACE2/NTSR1/SLC38A11	8
GO:0050804	BP	GO:0050804	modulation of chemical synaptic transmission	28/603	493/18888	0.0567951318458418	1.77901567214637	3.18282252037797	0.00247229423391299	0.0406646618252132	0.0336868161696915	NRXN1/CLSTN2/CCL2/CHRDL1/GRIK3/GRIN2A/ADIPOQ/NTRK2/LGI1/PLPPR4/FAM107A/NPAS4/RIMS2/STX1A/PCDH17/RELN/EPHA7/BCHE/NPY5R/SHANK3/CX3CR1/CHRNA5/ACE/GRID2/ROR2/ADRA1A/FER1L4/DNM1	28
GO:0001701	BP	GO:0001701	in utero embryonic development	24/603	401/18888	0.0598503740648379	1.87471619458816	3.21513191714016	0.00252285944060775	0.0413432427149042	0.0342489560882661	VEGFA/LIF/ADM/ST8SIA6/NOS3/IGF2/SOX18/ST14/FOSL1/TIE1/JAG2/RSPO3/BMP7/RRM2/PTPRR/IGF1/SOX10/GINS4/TTPA/C6/WNT2/MYH6/MDFI/PHLDA2	24
GO:0099177	BP	GO:0099177	regulation of trans-synaptic signaling	28/603	494/18888	0.0566801619433198	1.77541442584648	3.17140658536789	0.00254422493931969	0.0415400843952895	0.0344120207543433	NRXN1/CLSTN2/CCL2/CHRDL1/GRIK3/GRIN2A/ADIPOQ/NTRK2/LGI1/PLPPR4/FAM107A/NPAS4/RIMS2/STX1A/PCDH17/RELN/EPHA7/BCHE/NPY5R/SHANK3/CX3CR1/CHRNA5/ACE/GRID2/ROR2/ADRA1A/FER1L4/DNM1	28
GO:0018108	BP	GO:0018108	peptidyl-tyrosine phosphorylation	18/603	269/18888	0.0669144981412639	2.09598845919103	3.28773351581493	0.00262265236852048	0.042663733218313	0.0353428572507386	VEGFA/ITGA5/LIF/ADIPOQ/IL31RA/GFRA1/FGF10/PECAM1/RELN/GREM1/EPHA7/FLT1/IL6/FLT4/LILRA5/IGF1/KDR/THBS4	18
GO:0045123	BP	GO:0045123	cellular extravasation	8/603	75/18888	0.106666666666667	3.34116086235489	3.68914328297605	0.00265226903551638	0.0429880539661615	0.0356115262356118	CCL2/PLVAP/SELP/PECAM1/CX3CR1/CCL21/ADD2/SELE	8
GO:0002283	BP	GO:0002283	neutrophil activation involved in immune response	4/603	19/18888	0.210526315789474	6.59439643885834	4.43045429722037	0.00271983320191072	0.0439228336352201	0.0363859025480497	ANXA3/DNASE1L3/SCNN1B/STXBP2	4
GO:0042116	BP	GO:0042116	macrophage activation	10/603	110/18888	0.0909090909090909	2.8475802804161	3.52913000775594	0.00273879518329324	0.0440688022065409	0.0365068236674671	SBNO2/TLR2/SLC11A1/IL31RA/IL1RL1/IL6/CX3CR1/ADGRF5/EDN2/LBP	10
GO:0060485	BP	GO:0060485	mesenchyme development	21/603	336/18888	0.0625	1.95771144278607	3.21663372630194	0.00275919682394011	0.0442367981773215	0.0366459923985206	HMGA2/SPRED3/SEMA4B/SEMA3G/MEOX1/ERBB3/FGF10/NOS3/HAS2/ACTC1/GREM1/BMP7/IL6/IGF1/SOX10/FGF9/SEMA3A/WNT2/WNT11/SIX1/APLNR	21
GO:0018212	BP	GO:0018212	peptidyl-tyrosine modification	18/603	271/18888	0.0664206642066421	2.08051990967671	3.25353313111533	0.00283908246353706	0.0453538317286621	0.0375713487696404	VEGFA/ITGA5/LIF/ADIPOQ/IL31RA/GFRA1/FGF10/PECAM1/RELN/GREM1/EPHA7/FLT1/IL6/FLT4/LILRA5/IGF1/KDR/THBS4	18
GO:0071241	BP	GO:0071241	cellular response to inorganic substance	16/603	229/18888	0.0698689956331878	2.18853331595299	3.28607584255023	0.00289814636937937	0.0459201096532447	0.038040456331099	HMOX1/MT2A/MT1X/RYR3/SLC11A1/MT1A/MT1G/MT1E/MT1M/SERPINF1/GLRA1/MMP9/CPNE4/FABP4/MT1F/KCNA1	16
GO:1905517	BP	GO:1905517	macrophage migration	7/603	60/18888	0.116666666666667	3.65439469320066	3.73965634550514	0.00291016726715283	0.0459201096532447	0.038040456331099	CCL2/MMP28/CYP19A1/CX3CR1/P2RY12/ROR2/EDN2	7
GO:0030574	BP	GO:0030574	collagen catabolic process	6/603	45/18888	0.133333333333333	4.17645107794362	3.87405754722227	0.00291734622222912	0.0459201096532447	0.038040456331099	MMP28/MMP9/MMP1/MMP10/MMP11/MMP12	6
GO:0032309	BP	GO:0032309	icosanoid secretion	6/603	45/18888	0.133333333333333	4.17645107794362	3.87405754722227	0.00291734622222912	0.0459201096532447	0.038040456331099	PLA2G2A/CYP4A11/PTGES/NTSR1/BDKRB2/ACE	6
GO:0007218	BP	GO:0007218	neuropeptide signaling pathway	10/603	111/18888	0.0900900900900901	2.82192640401596	3.49600367094946	0.00292623081104892	0.0459201096532447	0.038040456331099	SORCS1/NPY1R/GLRA1/MCHR1/NPY5R/NTSR1/OPRK1/ECEL1/NXPH4/NPY2R	10
GO:0051781	BP	GO:0051781	positive regulation of cell division	9/603	94/18888	0.0957446808510638	2.99904731660845	3.5283369535533	0.00309991718429178	0.0482625930430911	0.0399809816863446	VEGFA/BTC/IGF2/FGF9/FGF5/AURKB/THBS4/PPBP/BIRC5	9
GO:0051952	BP	GO:0051952	regulation of amine transport	9/603	94/18888	0.0957446808510638	2.99904731660845	3.5283369535533	0.00309991718429178	0.0482625930430911	0.0399809816863446	SLC43A2/SLC7A5/ACE2/STX1A/NPY5R/NTSR1/OPRK1/AVPR1A/ADRA2B	9
GO:1905954	BP	GO:1905954	positive regulation of lipid localization	10/603	112/18888	0.0892857142857143	2.79673063255153	3.4632441484922	0.00312376313288044	0.0482625930430911	0.0399809816863446	PLIN2/HILPDA/ADIPOQ/SPP1/CYP4A11/PTGES/CYP19A1/NTSR1/C3/LIPG	10
GO:0032890	BP	GO:0032890	regulation of organic acid transport	8/603	77/18888	0.103896103896104	3.25437746333269	3.59963709762331	0.00312984165647607	0.0482625930430911	0.0399809816863446	SLC43A2/SLC7A5/ACE2/CYP4A11/PTGES/NPY5R/NTSR1/AVPR1A	8
GO:0061045	BP	GO:0061045	negative regulation of wound healing	8/603	77/18888	0.103896103896104	3.25437746333269	3.59963709762331	0.00312984165647607	0.0482625930430911	0.0399809816863446	UBASH3B/PLAUR/THBD/MMRN1/NOS3/ADTRP/FIGNL2/TSPAN8	8
GO:0031102	BP	GO:0031102	neuron projection regeneration	7/603	61/18888	0.114754098360656	3.59448658347606	3.68568698736479	0.00319886997485561	0.0486622711503014	0.040312077097454	APOD/TNC/MATN2/ADM/SPP1/RTN4RL1/FIGNL2	7
GO:0055008	BP	GO:0055008	cardiac muscle tissue morphogenesis	7/603	61/18888	0.114754098360656	3.59448658347606	3.68568698736479	0.00319886997485561	0.0486622711503014	0.040312077097454	ACTC1/TNNT2/WNT2/MYH6/XIRP2/MYL2/MYH7	7
GO:0060219	BP	GO:0060219	camera-type eye photoreceptor cell differentiation	5/603	32/18888	0.15625	4.89427860696517	4.00377706230998	0.00321536029083348	0.0486622711503014	0.040312077097454	NTRK2/DIO3/PROM1/RORB/NDP	5
GO:0070498	BP	GO:0070498	interleukin-1-mediated signaling pathway	5/603	32/18888	0.15625	4.89427860696517	4.00377706230998	0.00321536029083348	0.0486622711503014	0.040312077097454	IL1RAP/IL1RL2/IL6/IL1R2/IL1RN	5
GO:1901889	BP	GO:1901889	negative regulation of cell junction assembly	5/603	32/18888	0.15625	4.89427860696517	4.00377706230998	0.00321536029083348	0.0486622711503014	0.040312077097454	TLR2/APOD/FAM107A/EPHA7/ACE	5
GO:0032892	BP	GO:0032892	positive regulation of organic acid transport	6/603	46/18888	0.130434782608696	4.08565866320571	3.80501140248243	0.00326614458804177	0.0486622711503014	0.040312077097454	SLC7A5/ACE2/CYP4A11/PTGES/NTSR1/AVPR1A	6
GO:0009750	BP	GO:0009750	response to fructose	3/603	10/18888	0.3	9.39701492537313	4.82324805834418	0.00328488302737159	0.0486622711503014	0.040312077097454	GCKR/SLC2A5/PCK1	3
GO:0042756	BP	GO:0042756	drinking behavior	3/603	10/18888	0.3	9.39701492537313	4.82324805834418	0.00328488302737159	0.0486622711503014	0.040312077097454	APLN/SLC24A4/ACE2	3
GO:1903596	BP	GO:1903596	regulation of gap junction assembly	3/603	10/18888	0.3	9.39701492537313	4.82324805834418	0.00328488302737159	0.0486622711503014	0.040312077097454	ACE2/ACE/APLNR	3
GO:2000425	BP	GO:2000425	regulation of apoptotic cell clearance	3/603	10/18888	0.3	9.39701492537313	4.82324805834418	0.00328488302737159	0.0486622711503014	0.040312077097454	CCL2/C3/CD300LF	3
GO:2000659	BP	GO:2000659	regulation of interleukin-1-mediated signaling pathway	3/603	10/18888	0.3	9.39701492537313	4.82324805834418	0.00328488302737159	0.0486622711503014	0.040312077097454	IL6/IL1R2/IL1RN	3
GO:0000076	BP	GO:0000076	DNA replication checkpoint signaling	4/603	20/18888	0.2	6.26467661691542	4.27776012320343	0.00331492296980384	0.0486622711503014	0.040312077097454	ORC1/CDT1/CLSPN/CDC45	4
GO:0051767	BP	GO:0051767	nitric-oxide synthase biosynthetic process	4/603	20/18888	0.2	6.26467661691542	4.27776012320343	0.00331492296980384	0.0486622711503014	0.040312077097454	TLR2/CCL2/NAMPT/KDR	4
GO:0051769	BP	GO:0051769	regulation of nitric-oxide synthase biosynthetic process	4/603	20/18888	0.2	6.26467661691542	4.27776012320343	0.00331492296980384	0.0486622711503014	0.040312077097454	TLR2/CCL2/NAMPT/KDR	4
GO:0001822	BP	GO:0001822	kidney development	20/603	319/18888	0.0626959247648903	1.96384846925248	3.15284419252078	0.00332012343133108	0.0486622711503014	0.040312077097454	VEGFA/TEK/LIF/ADIPOQ/GFRA1/FGF10/PROM1/HAS2/SERPINF1/CYP4A11/PECAM1/GREM1/EPHA7/MMP9/BMP7/DCHS2/AGTR2/ACE/WNT11/SIX1	20
GO:0035249	BP	GO:0035249	synaptic transmission, glutamatergic	10/603	113/18888	0.0884955752212389	2.77198080394488	3.43084363992195	0.00333177179880835	0.0486723636793022	0.0403204378006758	NRXN1/CCL2/CDH8/GRIK3/GRIN2A/PLPPR4/RELN/SHANK3/GRID2/ROR2	10
GO:0046323	BP	GO:0046323	glucose import	8/603	78/18888	0.102564102564103	3.21265467534124	3.55597916076493	0.0033923969158342	0.0492341003373192	0.0407857833534246	HK2/ADIPOQ/MIR223/IGF1/SLC2A4/ACE/TRARG1/ITLN1	8
GO:0051145	BP	GO:0051145	smooth muscle cell differentiation	8/603	78/18888	0.102564102564103	3.21265467534124	3.55597916076493	0.0033923969158342	0.0492341003373192	0.0407857833534246	VEGFA/RAMP2/ADM/FGF10/SOD2/FGF9/SIX1/APLNR	8
GO:0062023	CC	GO:0062023	collagen-containing extracellular matrix	37/639	428/19894	0.0864485981308411	2.69140596434265	6.44406914256501	5.27302038413079e-08	2.10393513326818e-05	1.73732145287678e-05	SERPINA1/MMRN1/TNC/THBS2/MATN2/SERPINA3/ANGPTL4/ITGB4/TIMP3/L1CAM/ADIPOQ/VIT/DCN/FGF10/VWF/MARCO/HMCN2/CLEC14A/SERPINF1/GREM1/MMP28/GPC2/MMP9/BMP7/COL25A1/GDF15/EGFL7/WNT2/VWC2/MYOC/AZGP1/THBS4/MFAP5/ORM2/NDP/COL28A1/EGFL6	37
GO:0009897	CC	GO:0009897	external side of plasma membrane	35/639	405/19894	0.0864197530864197	2.69050793098785	6.26150534019804	1.22346033350619e-07	2.44080336534484e-05	2.01548991782861e-05	CNTFR/PLAUR/THBD/ABCG2/ITGA5/GPIHBP1/BTNL9/SLC7A5/ANPEP/ITGA6/IL31RA/SELP/GFRA1/CD163/CLEC14A/ST14/EPHA5/PECAM1/CDH5/IL1RL1/GLRA1/ULBP1/TNFRSF9/CX3CR1/SLC2A4/KDR/SCNN1B/ACE/KLRC3/GFRA3/SELE/CD69/FCER1A/IL5RA/AZGP1	35
GO:0097060	CC	GO:0097060	synaptic membrane	33/639	397/19894	0.0831234256926952	2.58788330317759	5.82181966216499	6.79180013293201e-07	9.03309417679958e-05	7.45906470739551e-05	NRXN1/CLSTN2/RGS7BP/ITGA5/CDH8/SEMA4B/GRIK3/GRIN2A/GPM6A/SLC1A7/IL31RA/PLPPR4/RIMS2/STX1A/PCDH17/FOSL1/SHANK3/FXYD6/CHRM3/CHRNA5/DGKB/TENM2/IL1RAPL1/OPRK1/KCND2/GRID2/CNTN5/KCNA1/GABRA4/FLRT3/DNM1/SLITRK1/GABRA2	33
GO:0031091	CC	GO:0031091	platelet alpha granule	14/639	91/19894	0.153846153846154	4.78969543758276	6.60067455129324	1.1781595593914e-06	0.000117521416049292	9.70431426551335e-05	SERPINA1/VEGFA/MMRN1/THBS2/SERPINA3/SELP/CFD/VWF/IGF2/PECAM1/IGF1/F5/ORM2/PPBP	14
GO:0031093	CC	GO:0031093	platelet alpha granule lumen	11/639	67/19894	0.164179104477612	5.11139139980847	6.14082229847333	8.63233530256563e-06	0.000688860357144737	0.000568825463095377	SERPINA1/VEGFA/MMRN1/SERPINA3/CFD/VWF/IGF2/IGF1/F5/ORM2/PPBP	11
GO:0098978	CC	GO:0098978	glutamatergic synapse	30/639	409/19894	0.0733496332518337	2.2835956242754	4.77824578957878	2.53317106325603e-05	0.00168455875706526	0.00139102200491077	CLSTN2/IL1RAP/RGS7BP/ITGA5/CDH8/SEMA4B/GRIK3/GRIN2A/ADGRL3/GPM6A/LGI1/PLPPR4/PCDH17/ACTC1/EPHA7/SH3GL3/ARHGEF15/FXYD6/IL1RAPL1/SEMA3A/KCND2/SLC30A3/GRID2/ARHGAP39/KCNA1/ROR2/MAL2/FLRT3/DNM1/SLITRK1	30
GO:0045211	CC	GO:0045211	postsynaptic membrane	23/639	276/19894	0.0833333333333333	2.594418362024	4.85912724613856	3.16730064066344e-05	0.00180536136517816	0.00149077458725963	CLSTN2/RGS7BP/ITGA5/SEMA4B/GRIK3/GRIN2A/PLPPR4/PCDH17/SHANK3/FXYD6/CHRM3/CHRNA5/DGKB/TENM2/IL1RAPL1/OPRK1/KCND2/GRID2/KCNA1/GABRA4/FLRT3/SLITRK1/GABRA2	23
GO:0045121	CC	GO:0045121	membrane raft	23/639	286/19894	0.0804195804195804	2.5037044332819	4.66613883460353	5.5067112454113e-05	0.00257574756653036	0.00212691990060415	TEK/TLR2/ABCG2/CAVIN2/PLVAP/NOS3/ACE2/ADCYAP1R1/HAS2/PECAM1/OLR1/RTN4RL1/ADTRP/NTSR1/SLC2A4/KDR/KCND2/ADD2/MAL/SELE/MAL2/ADRA1A/ITLN1	23
GO:0098857	CC	GO:0098857	membrane microdomain	23/639	287/19894	0.0801393728222996	2.49498072445513	4.64729001958561	5.80995691698579e-05	0.00257574756653036	0.00212691990060415	TEK/TLR2/ABCG2/CAVIN2/PLVAP/NOS3/ACE2/ADCYAP1R1/HAS2/PECAM1/OLR1/RTN4RL1/ADTRP/NTSR1/SLC2A4/KDR/KCND2/ADD2/MAL/SELE/MAL2/ADRA1A/ITLN1	23
GO:0043025	CC	GO:0043025	neuronal cell body	32/639	488/19894	0.0655737704918033	2.04150953077298	4.24359525267445	0.000118064554850431	0.00471077573853222	0.00388991638612474	NRXN1/APOD/FRMD7/RGS7BP/GRIK3/CADM2/ANXA3/L1CAM/GPM6A/KCNN3/BRINP3/TUBB3/GFRA1/HMCN2/EPHA5/SERPINF1/GLRA1/RTN4RL1/COBL/NTSR1/CX3CR1/RGS8/OPRK1/CYP17A1/KCND2/PDE1C/PTPRN/KCNA1/ROR2/KCNB2/PCSK2/GABRA2	32
GO:0042581	CC	GO:0042581	specific granule	15/639	160/19894	0.09375	2.918720657277	4.43908018127708	0.000206679546255377	0.00749683081417231	0.00619049741415627	PLAUR/PTPRB/ANXA3/PTX3/MCEMP1/FPR2/SLC2A5/OLR1/CXCL1/OLFM4/FCAR/STXBP2/ORM2/SLCO4C1/CHI3L1	15
GO:0042734	CC	GO:0042734	presynaptic membrane	15/639	167/19894	0.0898203592814371	2.79637907284024	4.24672862219729	0.000329323457112948	0.0109500049490055	0.00904195105932918	NRXN1/RGS7BP/GRIK3/GRIN2A/GPM6A/IL31RA/RIMS2/STX1A/PCDH17/FOSL1/FXYD6/OPRK1/CNTN5/KCNA1/DNM1	15
GO:0044298	CC	GO:0044298	cell body membrane	6/639	32/19894	0.1875	5.83744131455399	4.98893698831032	0.000476328541876681	0.0146196221699074	0.0120721322759029	CADM2/CX3CR1/RGS8/P2RY12/KCND2/KCNB2	6
GO:0005604	CC	GO:0005604	basement membrane	10/639	92/19894	0.108695652173913	3.38402395046608	4.17521465876906	0.000735852545113468	0.0202133210154079	0.0166911211656052	TNC/THBS2/MATN2/ITGB4/TIMP3/SERPINF1/VWC2/THBS4/COL28A1/EGFL6	10
GO:0034702	CC	GO:0034702	monoatomic ion channel complex	23/639	344/19894	0.0668604651162791	2.08156822069367	3.68628210013432	0.00079621291222193	0.0202133210154079	0.0166911211656052	SCN7A/GRIK3/GRIN2A/RYR3/ANO2/SCN4B/CLIC5/STX1A/SCN2B/GLRA1/CASQ2/KCNA4/CHRNA5/SCNN1B/KCND2/GRID2/KCNA1/VWC2/CNGB3/KCNJ12/KCNB2/GABRA4/GABRA2	23
GO:0070820	CC	GO:0070820	tertiary granule	14/639	164/19894	0.0853658536585366	2.65769685865873	3.88322276316512	0.000853123056677489	0.0202133210154079	0.0166911211656052	PTPRB/FPR1/SLC11A1/PTX3/MCEMP1/FPR2/OLR1/MMP9/CXCL1/OLFM4/FCAR/STXBP2/PPBP/SIGLEC14	14
GO:0034706	CC	GO:0034706	sodium channel complex	5/639	24/19894	0.208333333333333	6.48604590505999	4.89885893033814	0.000861219191132667	0.0202133210154079	0.0166911211656052	SCN7A/GRIK3/SCN4B/SCN2B/SCNN1B	5
GO:0009925	CC	GO:0009925	basal plasma membrane	20/639	286/19894	0.0699300699300699	2.17713428981035	3.65276041066097	0.000992749889771359	0.0216944327822268	0.0179141471068118	SLC39A14/ABCC3/TEK/SLCO2A1/GPIHBP1/ITGB4/SLC43A2/SLC7A5/CA12/ERBB3/MTTP/AQP9/AQP7/SLC16A10/ST14/CDH17/CHRM3/ACE/SLCO4C1/SLC16A12	20
GO:0044853	CC	GO:0044853	plasma membrane raft	11/639	113/19894	0.0973451327433628	3.03064799811653	3.94347013830064	0.00103306822772509	0.0216944327822268	0.0179141471068118	CAVIN2/PLVAP/NOS3/ADCYAP1R1/HAS2/ADTRP/KCND2/ADD2/MAL/SELE/ADRA1A	11
GO:0005788	CC	GO:0005788	endoplasmic reticulum lumen	21/639	313/19894	0.0670926517571885	2.08879689210878	3.53696218404845	0.00126534338638399	0.0252436005583606	0.0208448673651678	FAM20C/PLAUR/SERPINA1/TNC/CHRDL1/IGFBP3/CP/SPP1/MTTP/ACE2/DMP1/CASQ2/COL25A1/BCHE/IL6/SDF2L1/C3/F5/P4HA3/COL28A1/SRL	21
GO:0016323	CC	GO:0016323	basolateral plasma membrane	18/639	255/19894	0.0705882352941176	2.19762496547915	3.50638867310632	0.00156862152102687	0.0298038088995105	0.0246104529364115	SLC39A14/ABCC3/TEK/SLCO2A1/GPIHBP1/SLC43A2/SLC7A5/CA12/ERBB3/MTTP/AQP9/AQP7/SLC16A10/ST14/CDH17/CHRM3/SLCO4C1/SLC16A12	18
GO:0099634	CC	GO:0099634	postsynaptic specialization membrane	11/639	120/19894	0.0916666666666667	2.8538601982264	3.71064278141541	0.00168700590595493	0.0305961525670916	0.0252647295963585	CLSTN2/RGS7BP/SEMA4B/GRIK3/GRIN2A/PLPPR4/KCND2/GRID2/GABRA4/SLITRK1/GABRA2	11
GO:0034774	CC	GO:0034774	secretory granule lumen	21/639	322/19894	0.0652173913043478	2.03041437027965	3.39586993495663	0.00179191882289984	0.0308215844091012	0.0254508796202313	SERPINA1/VEGFA/PNP/MMRN1/SERPINA3/TIMP3/PTX3/CFD/HSPA6/VWF/IGF2/HK3/RNASE2/C3/IGF1/CXCL1/OLFM4/F5/ORM2/PPBP/CHI3L1	21
GO:0060205	CC	GO:0060205	cytoplasmic vesicle lumen	21/639	325/19894	0.0646153846153846	2.01167208378476	3.34985446125498	0.00200448677387514	0.0308215844091012	0.0254508796202313	SERPINA1/VEGFA/PNP/MMRN1/SERPINA3/TIMP3/PTX3/CFD/HSPA6/VWF/IGF2/HK3/RNASE2/C3/IGF1/CXCL1/OLFM4/F5/ORM2/PPBP/CHI3L1	21
GO:0031983	CC	GO:0031983	vesicle lumen	21/639	326/19894	0.0644171779141104	2.00550131052162	3.33462521714519	0.00207993398610573	0.0308215844091012	0.0254508796202313	SERPINA1/VEGFA/PNP/MMRN1/SERPINA3/TIMP3/PTX3/CFD/HSPA6/VWF/IGF2/HK3/RNASE2/C3/IGF1/CXCL1/OLFM4/F5/ORM2/PPBP/CHI3L1	21
GO:0032809	CC	GO:0032809	neuronal cell body membrane	5/639	29/19894	0.172413793103448	5.36776212832551	4.28787880285898	0.00210788012765749	0.0308215844091012	0.0254508796202313	CADM2/CX3CR1/RGS8/KCND2/KCNB2	5
GO:0045178	CC	GO:0045178	basal part of cell	20/639	305/19894	0.0655737704918033	2.04150953077298	3.3391493485175	0.00213785299959124	0.0308215844091012	0.0254508796202313	SLC39A14/ABCC3/TEK/SLCO2A1/GPIHBP1/ITGB4/SLC43A2/SLC7A5/CA12/ERBB3/MTTP/AQP9/AQP7/SLC16A10/ST14/CDH17/CHRM3/ACE/SLCO4C1/SLC16A12	20
GO:0016459	CC	GO:0016459	myosin complex	7/639	57/19894	0.12280701754386	3.82335337561431	3.88860185186009	0.002240165282867	0.0308215844091012	0.0254508796202313	MYO3A/MYO5C/MYO1G/MYH6/MYL2/MYH7/MYL7	7
GO:0098636	CC	GO:0098636	protein complex involved in cell adhesion	7/639	57/19894	0.12280701754386	3.82335337561431	3.88860185186009	0.002240165282867	0.0308215844091012	0.0254508796202313	PLP1/PLAUR/MMRN1/TNC/ITGA5/ITGB4/ITGA6	7
GO:0031526	CC	GO:0031526	brush border membrane	7/639	60/19894	0.116666666666667	3.63218570683359	3.71976759028075	0.00301312745317165	0.040074595127183	0.0330915400997448	ABCG2/SLC26A4/MTTP/ACE2/ACE/TRPM6/ITLN1	7
GO:0043209	CC	GO:0043209	myelin sheath	6/639	46/19894	0.130434782608696	4.0608287405593	3.78606773744213	0.00336813388744638	0.0433511426158421	0.0357971445422994	PLP1/PMP2/CA13/CLDN5/MPZ/MAL	6
GO:0043204	CC	GO:0043204	perikaryon	12/639	151/19894	0.0794701986754967	2.47414731212884	3.31246726197934	0.00353180736265069	0.0440372230530508	0.0363636744904495	RGS7BP/GRIK3/GLRA1/RTN4RL1/NTSR1/RGS8/OPRK1/KCND2/PTPRN/KCNA1/KCNB2/PCSK2	12
GO:0043194	CC	GO:0043194	axon initial segment	4/639	21/19894	0.19047619047619	5.9300991131977	4.1177728924851	0.00408211070359738	0.0493564294162229	0.0407560016021047	LGI1/KCNA4/TRIM46/KCNA1	4
GO:0005125	MF	GO:0005125	cytokine activity	30/619	238/18522	0.126050420168067	3.77173809750071	8.00238972206058	4.29174072073458e-10	2.94413413442392e-07	2.57052681062945e-07	CCL14/CXCL5/VEGFA/CXCL14/CCL2/LIF/ADIPOQ/CCL20/NAMPT/SPP1/CCL7/CXCL8/GREM2/GREM1/BMP3/CXCL3/IFNE/GDF5/BMP7/GDF15/IL6/CXCL1/CCL21/CCL18/WNT2/WNT11/CXCL6/NDP/PPBP/IL1RN	30
GO:0008009	MF	GO:0008009	chemokine activity	13/619	49/18522	0.26530612244898	7.93861066235864	9.04308220151013	4.97011501662155e-09	1.70474945070119e-06	1.48841865497772e-06	CCL14/CXCL5/CXCL14/CCL2/CCL20/CCL7/CXCL8/CXCL3/CXCL1/CCL21/CCL18/CXCL6/PPBP	13
GO:0001664	MF	GO:0001664	G protein-coupled receptor binding	30/619	291/18522	0.103092783505155	3.08478923438203	6.66527448931565	4.85653531070707e-08	1.11052774104835e-05	9.69603014663974e-06	CCL14/CXCL5/CXCL14/REEP1/CCL2/APLN/ITGB4/FPR1/CCL20/ADM/CCL7/CXCL8/MARCO/CXCL3/RSPO3/C3/CX3CR1/BDKRB2/CXCL1/CCL21/CCL18/ACE/WNT2/AVPR1A/WNT11/EDN2/CXCL6/MYOC/NDP/PPBP	30
GO:0042379	MF	GO:0042379	chemokine receptor binding	14/619	74/18522	0.189189189189189	5.66100510850107	7.47025502552682	1.34238649742081e-07	2.30219284307668e-05	2.01004715008537e-05	CCL14/CXCL5/CXCL14/CCL2/CCL20/CCL7/CXCL8/CXCL3/CX3CR1/CXCL1/CCL21/CCL18/CXCL6/PPBP	14
GO:0030246	MF	GO:0030246	carbohydrate binding	27/619	279/18522	0.0967741935483871	2.89572150711345	5.93257373002659	8.0185767271246e-07	0.00011001487269615	9.60541085838716e-05	GCKR/HK2/ADGRL3/PTX3/SELP/SLC2A5/ENDOU/EGLN3/CLEC14A/SIGLEC10/OLR1/HK3/SIGLEC9/GALNT6/SIGLEC7/CLEC3A/CHODL/CLEC1A/KLRC3/SELE/CD69/CHI3L2/GALNT13/P4HA3/CHI3L1/ITLN1/SIGLEC14	27
GO:0008528	MF	GO:0008528	G protein-coupled peptide receptor activity	17/619	126/18522	0.134920634920635	4.03715670436187	6.36070723768344	1.01648576434805e-06	0.000116218205723794	0.000101470245598955	SORCS1/RAMP3/NPY1R/RAMP2/FPR1/FPR2/ADCYAP1R1/MCHR1/NPY5R/NTSR1/CX3CR1/BDKRB2/AGTR2/OPRK1/AVPR1A/NPY2R/APLNR	17
GO:0001653	MF	GO:0001653	peptide receptor activity	17/619	132/18522	0.128787878787879	3.85364958143633	6.11802683668256	1.96419346641504e-06	0.000179211844333515	0.000156470062031257	SORCS1/RAMP3/NPY1R/RAMP2/FPR1/FPR2/ADCYAP1R1/MCHR1/NPY5R/NTSR1/CX3CR1/BDKRB2/AGTR2/OPRK1/AVPR1A/NPY2R/APLNR	17
GO:0008083	MF	GO:0008083	growth factor activity	19/619	162/18522	0.117283950617284	3.50942380183091	5.96499132405769	2.08993404470572e-06	0.000179211844333515	0.000156470062031257	VEGFA/BTC/LIF/FGF12/FGF10/IGF2/ENDOU/BMP3/JAG2/GDF5/BMP7/GDF15/IL6/IGF1/FGF9/CXCL1/FGF5/THBS4/PPBP	19
GO:0033691	MF	GO:0033691	sialic acid binding	7/619	22/18522	0.318181818181818	9.52078131884271	7.43566012152552	4.95408342109015e-06	0.00037761124742976	0.000329692803111146	ADIPOQ/SELP/SIGLEC10/SIGLEC9/SIGLEC7/SELE/SIGLEC14	7
GO:0005126	MF	GO:0005126	cytokine receptor binding	24/619	273/18522	0.0879120879120879	2.63054554492357	5.04672170336247	1.66989126760358e-05	0.00111652639857072	0.000974840449266137	CCL14/CXCL5/VEGFA/CXCL14/IL1RAP/CCL2/ITGA5/LIF/CCL20/CCL7/CXCL8/CDH5/GREM1/CXCL3/IFNE/IL6/CX3CR1/CXCL1/CCL21/CCL18/CD300LF/CXCL6/PPBP/IL1RN	24
GO:0045236	MF	GO:0045236	CXCR chemokine receptor binding	6/619	18/18522	0.333333333333333	9.97415185783522	7.08290621736718	1.79034845251865e-05	0.00111652639857072	0.000974840449266137	CXCL5/CXCL8/CXCL3/CXCL1/CXCL6/PPBP	6
GO:0005178	MF	GO:0005178	integrin binding	17/619	157/18522	0.10828025477707	3.24001111305475	5.24106043193529	2.06655845531132e-05	0.00118138258361964	0.00103146645708083	TNC/ITGA5/ITGB4/ESM1/ITGA6/SPP1/GFRA1/VWF/IGF2/DMP1/CDH17/IGF1/KDR/IBSP/TSPAN8/THBS4/EGFL6	17
GO:0070851	MF	GO:0070851	growth factor receptor binding	15/619	138/18522	0.108695652173913	3.25244082320714	4.93841475973392	5.98312722205157e-05	0.00315725021102106	0.00275659869582781	VEGFA/IL1RAP/ITGA5/BTC/SLA/ESM1/FGF10/CDH5/GREM1/IL6/FGF9/FGF5/CD300LF/FLRT3/IL1RN	15
GO:0050135	MF	GO:0050135	NADP+ nucleosidase activity	5/619	16/18522	0.3125	9.35076736672052	6.21362060567647	0.000131875290410077	0.00603109661475417	0.0052657572100585	IL1RAP/TLR2/IL1RL1/IL1RL2/IL1RAPL1	5
GO:0061809	MF	GO:0061809	NAD+ nucleotidase, cyclic ADP-ribose generating	5/619	16/18522	0.3125	9.35076736672052	6.21362060567647	0.000131875290410077	0.00603109661475417	0.0052657572100585	IL1RAP/TLR2/IL1RL1/IL1RL2/IL1RAPL1	5
GO:0004714	MF	GO:0004714	transmembrane receptor protein tyrosine kinase activity	9/619	60/18522	0.15	4.48836833602585	5.03237761852835	0.00015824494464294	0.00678475200156604	0.005923774572489	TEK/NTRK2/EPHA5/TIE1/EPHA7/FLT1/FLT4/KDR/ROR2	9
GO:0015173	MF	GO:0015173	aromatic amino acid transmembrane transporter activity	4/619	10/18522	0.4	11.9689822294023	6.45140485399204	0.000220892549035782	0.00891366403756157	0.00778253005581178	SLC38A5/SLC43A2/SLC7A5/SLC16A10	4
GO:0008201	MF	GO:0008201	heparin binding	16/619	174/18522	0.0919540229885057	2.75149016767868	4.31621029839469	0.000250014375194306	0.00945478155390118	0.00825498036545922	VEGFA/THBS2/SELP/CCL7/FGF10/CXCL8/GREM2/RTN4RL1/RSPO3/BMP7/COL25A1/FGF9/LIPG/CXCL6/THBS4/COL28A1	16
GO:0050840	MF	GO:0050840	extracellular matrix binding	9/619	64/18522	0.140625	4.20784531502423	4.77997603015181	0.000261867127586184	0.00945478155390118	0.00825498036545922	VEGFA/OLFML2A/ITGA6/DCN/SPP1/CLEC14A/DMP1/ADGRG6/THSD1	9
GO:0031406	MF	GO:0031406	carboxylic acid binding	17/619	196/18522	0.086734693877551	2.59531502423263	4.17498850798849	0.000324661440406503	0.0110398898267839	0.00963894017406791	ADIPOQ/PMP2/SELP/NOS3/PTGDS/EGLN3/SIGLEC10/SIGLEC9/GLRA1/CRABP1/SIGLEC7/FABP4/SELE/APOC1/P4HA3/PCK1/SIGLEC14	17
GO:0008046	MF	GO:0008046	axon guidance receptor activity	4/619	11/18522	0.363636363636364	10.8808929358202	6.09525992413258	0.000337955811023998	0.0110398898267839	0.00963894017406791	L1CAM/HMCN2/EPHA7/GFRA3	4
GO:0005539	MF	GO:0005539	glycosaminoglycan binding	19/619	239/18522	0.0794979079497908	2.37877261881426	3.98916964346033	0.000447982531020584	0.0139689098309146	0.0121962708206082	VEGFA/TLR2/THBS2/VIT/DCN/SELP/CCL7/FGF10/CXCL8/GREM2/RTN4RL1/RSPO3/BMP7/COL25A1/FGF9/LIPG/CXCL6/THBS4/COL28A1	19
GO:0036122	MF	GO:0036122	BMP binding	5/619	21/18522	0.238095238095238	7.12439418416801	5.22143427584886	0.000534828543025223	0.0159518426311001	0.0139275716696271	CHRDL1/GREM2/GREM1/GDF5/CHRDL2	5
GO:0019838	MF	GO:0019838	growth factor binding	13/619	135/18522	0.0962962962962963	2.88142164781906	4.07954959785104	0.000599737323749938	0.0169773054412299	0.0148229043978208	TEK/CHRDL1/IGFBP3/ITGB4/ITGA6/NTRK2/ERBB3/EPHA7/FLT1/FLT4/KDR/IL1R2/IL1RN	13
GO:0005506	MF	GO:0005506	iron ion binding	14/619	153/18522	0.0915032679738562	2.73800247077829	4.01391325233971	0.000627893984375933	0.0169773054412299	0.0148229043978208	TPH1/CYP4F12/ALOX15B/EGLN3/CYP4Z2P/CYP4A11/CYP4B1/ACP5/RRM2/CYP19A1/CYP17A1/CH25H/P4HA3/CYP27B1	14
GO:0043177	MF	GO:0043177	organic acid binding	17/619	208/18522	0.0817307692307692	2.44558531129613	3.89850794631179	0.000643454725177809	0.0169773054412299	0.0148229043978208	ADIPOQ/PMP2/SELP/NOS3/PTGDS/EGLN3/SIGLEC10/SIGLEC9/GLRA1/CRABP1/SIGLEC7/FABP4/SELE/APOC1/P4HA3/PCK1/SIGLEC14	17
GO:0005172	MF	GO:0005172	vascular endothelial growth factor receptor binding	4/619	13/18522	0.307692307692308	9.20690940723251	5.50394990480524	0.000694161995405012	0.017636856623994	0.0153987592742866	VEGFA/ITGA5/CDH5/GREM1	4
GO:0004497	MF	GO:0004497	monooxygenase activity	11/619	105/18522	0.104761904761905	3.13473344103393	4.07890408909116	0.000770383453258747	0.0188743946048393	0.0164792550715875	HMOX1/TPH1/CYP4F12/NOS3/CYP4Z2P/CYP4A11/CYP4B1/CYP19A1/CYP17A1/CH25H/CYP27B1	11
GO:0020037	MF	GO:0020037	heme binding	13/619	142/18522	0.0915492957746479	2.73937973560263	3.86883723764413	0.000965077076169656	0.0223321496709004	0.0194982248929605	HMOX1/CYP4F12/STEAP1/TPO/NOS3/GUCY1A2/CYP4Z2P/CYP4A11/CYP4B1/CYP19A1/CYP17A1/CYP27B1/MB	13
GO:0042277	MF	GO:0042277	peptide binding	23/619	336/18522	0.068452380952381	2.0482633279483	3.60567079912176	0.000976624621176403	0.0223321496709004	0.0194982248929605	RAMP3/CLSTN2/NPY1R/TLR2/ITM2A/GRIN2A/RAMP2/SLC7A5/ANPEP/TUBB3/FPR2/MARCO/ADCYAP1R1/TRHDE/MCHR1/COL25A1/BCHE/PTGES/NPY5R/OPRK1/AVPR1A/TMEM158/LBP	23
GO:0019955	MF	GO:0019955	cytokine binding	13/619	145/18522	0.0896551724137931	2.68270291348671	3.78241149467597	0.0011707544444219	0.0259076628668846	0.0226200094694757	CNTFR/ACKR1/CHRDL1/IL31RA/GREM2/IL1RL1/GREM1/GDF5/CHRDL2/CX3CR1/IL5RA/IL1R2/IL1RN	13
GO:0019199	MF	GO:0019199	transmembrane receptor protein kinase activity	9/619	79/18522	0.113924050632911	3.4088873438171	3.98959569822041	0.00125689478510084	0.0269446819555993	0.0235254319974467	TEK/NTRK2/EPHA5/TIE1/EPHA7/FLT1/FLT4/KDR/ROR2	9
GO:0000146	MF	GO:0000146	microfilament motor activity	6/619	37/18522	0.162162162162162	4.85229009300092	4.3613882874238	0.00130659214978195	0.0271612792348612	0.0237145433245911	MYO3A/MYO5C/ACTC1/MYO1G/MYH6/MYH7	6
GO:0140375	MF	GO:0140375	immune receptor activity	13/619	151/18522	0.0860927152317881	2.57610544672565	3.6159463607241	0.00169261343872623	0.0341509652637115	0.0298172460258583	CNTFR/IL1RAP/FPR1/IL31RA/GFRA1/FPR2/IL1RL1/IL1RL2/CX3CR1/LILRA5/FCER1A/IL5RA/IL1R2	13
GO:0046906	MF	GO:0046906	tetrapyrrole binding	13/619	152/18522	0.0855263157894737	2.55915738457614	3.58898634809174	0.001795918112439	0.0351383476385068	0.0306793306833057	HMOX1/CYP4F12/STEAP1/TPO/NOS3/GUCY1A2/CYP4Z2P/CYP4A11/CYP4B1/CYP19A1/CYP17A1/CYP27B1/MB	13
GO:0022834	MF	GO:0022834	ligand-gated channel activity	14/619	171/18522	0.0818713450292398	2.44979168438058	3.54150962591502	0.00184399491980502	0.0351383476385068	0.0306793306833057	GRIK3/GRIN2A/RYR3/KCNN3/SLC1A7/GLRA1/KCNA4/CHRNA5/SCNN1B/GRID2/CNGB3/KCNJ12/GABRA4/GABRA2	14
GO:0005216	MF	GO:0005216	monoatomic ion channel activity	27/619	441/18522	0.0612244897959184	1.83198707592892	3.28805661067748	0.00193834075015269	0.0359378852595878	0.0313774078758715	SCN7A/GRIK3/GRIN2A/RYR3/SLC24A4/GPM6A/KCNN3/ANO2/SLC1A7/SCN4B/CLIC5/SCN2B/GLRA1/NALF2/TMEM150C/KCNA4/CHRNA5/SCNN1B/KCND2/GRID2/KCNA1/CNGB3/KCNJ12/KCNB2/GABRA4/TRPM6/GABRA2	27
GO:0001540	MF	GO:0001540	amyloid-beta binding	9/619	85/18522	0.105882352941176	3.1682600019006	3.72554941326978	0.00210788316314385	0.037457618737426	0.0327042888776974	RAMP3/CLSTN2/TLR2/ITM2A/GRIN2A/FPR2/MARCO/COL25A1/BCHE	9
GO:0045499	MF	GO:0045499	chemorepellent activity	5/619	28/18522	0.178571428571429	5.34329563812601	4.276589992719	0.00212951476787116	0.037457618737426	0.0327042888776974	SEMA4B/SEMA3G/EPHA7/SEMA3A/FLRT3	5
GO:0030297	MF	GO:0030297	transmembrane receptor protein tyrosine kinase activator activity	4/619	18/18522	0.222222222222222	6.64943457189015	4.45885203278722	0.00260098458931129	0.0446068857066886	0.0389463218767927	VEGFA/BTC/IGF2/GREM1	4
GO:0016705	MF	GO:0016705	oxidoreductase activity, acting on paired donors, with incorporation or reduction of molecular oxygen	14/619	179/18522	0.0782122905027933	2.34030378787195	3.35049683460286	0.00281526692309864	0.0461293343971252	0.0402755735337797	HMOX1/TPH1/CYP4F12/TPO/NOS3/EGLN3/CYP4Z2P/CYP4A11/CYP4B1/CYP19A1/CYP17A1/CH25H/P4HA3/CYP27B1	14
GO:0022836	MF	GO:0022836	gated channel activity	20/619	301/18522	0.0664451827242525	1.98820302813991	3.21408944537232	0.00287117717584669	0.0461293343971252	0.0402755735337797	GRIK3/GRIN2A/RYR3/KCNN3/SLC1A7/SCN2B/GLRA1/NALF2/TMEM150C/KCNA4/CHRNA5/SCNN1B/KCND2/GRID2/KCNA1/CNGB3/KCNJ12/KCNB2/GABRA4/GABRA2	20
GO:0005230	MF	GO:0005230	extracellular ligand-gated monoatomic ion channel activity	8/619	73/18522	0.10958904109589	3.27917321353487	3.62799751819364	0.0029587328184745	0.0461293343971252	0.0402755735337797	GRIK3/GRIN2A/SLC1A7/GLRA1/CHRNA5/GRID2/GABRA4/GABRA2	8
GO:0038024	MF	GO:0038024	cargo receptor activity	8/619	73/18522	0.10958904109589	3.27917321353487	3.62799751819364	0.0029587328184745	0.0461293343971252	0.0402755735337797	LRP1B/SCARA5/CD163/MARCO/ENDOU/OLR1/APOBR/EGFEM1P	8
