# Supplementary material for: Key gene screening and diagnostic model establishment for acute type a aortic dissection
Source: Front Genet. 2025 Apr 24;16:1586880. doi: 10.3389/fgene.2025.1586880 (PMC12058692; doi:10.3389/fgene.2025.1586880)
Supplement: Supplementary file 3 [file Table1.xlsx]

## Sheet: Sheet1
GeneID	Normal1	Normal2	Normal3	Normal4	Normal5	Normal6	Normal7	Normal8	Normal9	Normal10	Patient1	Patient2	Patient3	Patient4	Patient5	Patient6	Patient7	Patient8	Patient9	Patient10	total
3.8-1.3	0	0	0	0	0	0	0	0	0	14	0	0	0	0	0	0	0	13	0	8	35
3.8-1.4	0	0	0	0	15	0	0	0	0	0	0	8	0	9	0	0	0	0	0	7	39
3.8-1.5	0	0	0	0	0	0	7	0	0	0	0	9	0	0	0	0	0	0	0	5	21
5-HT3C2	0	0	0	0	0	0	0	0	0	0	0	0	0	0	0	0	0	0	0	0	0
A1BG	8	0	51	0	0	0	0	0	97	0	1	0	6	3	1	0	0	0	41	23	231
A1BG-AS1	66	0	0	16	0	14	40	41	29	86	15	11	0	27	14	39	0	20	105	42	565
A1CF	0	0	0	0	0	0	0	0	0	0	0	4	0	0	3	0	0	0	0	0	7
A2M	34075	46832	40367	62583	44918	23437	20745	21229	31062	62216	23768	15149	21828	15899	21524	21644	15983	31912	143955	51249	750375
A2M-AS1	69	260	304	49	68	88	60	62	147	371	22	41	76	47	28	31	21	33	72	62	1911
A2ML1	0	14	19	0	0	18	0	2	0	0	0	0	0	0	0	0	0	0	0	2	55
A2MP1	0	0	0	0	0	0	13	13	0	0	0	0	0	0	0	0	0	10	0	0	36
A3GALT2	0	0	0	0	11	0	0	0	0	0	6	6	0	20	12	0	6	0	0	0	61
A4GALT	364	448	449	515	250	109	272	160	673	539	735	615	278	1489	1080	220	1516	500	1151	659	12022
A4GNT	5	0	0	0	0	0	0	0	0	0	0	0	0	0	0	0	0	0	0	0	5
AA06	0	0	0	0	0	0	0	0	0	0	0	0	0	0	0	0	0	0	0	0	0
AAAS	287	348	435	241	234	192	128	186	488	373	102	198	177	279	163	102	218	64	446	339	5000
AACS	166	219	276	172	129	93	105	84	205	195	109	106	121	128	116	82	111	102	275	277	3071
AACSP1	0	0	0	0	0	0	0	0	0	0	0	0	0	0	0	0	0	0	0	0	0
AADAC	0	0	0	0	0	0	0	0	0	0	0	0	0	0	0	0	0	0	0	0	0
AADACL2	0	0	0	0	0	10	0	0	0	0	0	0	0	0	0	0	0	0	0	0	10
AADACL3	0	0	0	0	0	0	0	0	0	0	0	0	0	0	0	0	0	0	0	0	0
AADACL4	0	0	0	0	0	2	0	0	0	0	0	0	0	0	0	0	0	0	0	0	2
AADAT	17	175	137	102	170	59	54	13	86	28	45	37	15	40	63	95	57	21	31	47	1292
AAED1	644	526	729	871	558	470	453	295	712	613	451	607	686	505	459	480	494	447	685	929	11614
AAGAB	566	934	696	767	570	496	376	322	822	838	479	451	982	649	419	841	604	662	905	696	13075
AAK1	1871	2561	1863	4163	2204	2090	1625	1295	2133	2160	1838	1376	2246	1793	1640	1625	1335	1867	2645	1979	40309
AAMDC	167	123	104	71	42	58	37	41	158	222	40	67	32	26	48	14	73	58	28	88	1497
AAMP	235	437	448	353	303	134	167	122	365	684	198	266	171	303	267	164	194	136	551	401	5899
AANAT	0	0	0	0	0	0	0	0	0	0	0	0	0	0	0	0	0	0	0	0	0
AAR2	319	220	339	411	200	83	149	125	263	390	150	163	254	306	255	166	223	97	281	360	4754
AARD	2	1	0	0	0	0	9	0	0	0	0	0	0	0	0	0	0	0	0	0	12
AARS	1003	1622	1382	1876	1110	880	713	730	1874	2060	1060	1107	1263	1562	1093	906	1488	776	2414	2215	27134
AARS2	130	282	239	243	283	142	113	40	319	390	66	132	156	120	148	155	134	134	205	237	3668
AARSD1	4	22	0	19	0	11	18	6	0	33	3	8	7	13	14	10	19	8	27	10	232
AASDH	438	452	432	372	326	246	215	87	351	416	97	209	332	266	123	200	198	215	434	348	5757
AASDHPPT	531	565	637	246	325	292	386	201	275	333	178	400	346	466	199	255	253	252	735	461	7336
AASS	2468	2260	1711	3302	2294	1600	1196	1074	1717	1561	1067	1193	1350	989	1136	1059	1377	1123	1985	1607	32069
AATF	1202	671	586	1101	885	505	377	319	937	1483	567	874	1275	983	790	961	1374	665	1650	1062	18267
AATK	15	105	102	55	36	56	25	18	92	37	15	3	31	17	51	11	19	32	86	39	845
AATK-AS1	0	0	0	0	0	0	0	0	0	0	0	0	0	0	0	0	0	0	0	0	0
ABAT	27	9	20	27	0	47	2	5	29	46	0	0	23	7	18	0	13	26	0	10	309
ABCA1	798	1040	806	1770	683	1015	607	374	1089	1139	1929	2770	1522	5865	1920	1807	2889	2421	2977	1362	34783
ABCA10	353	606	278	342	414	1102	1044	185	0	304	0	40	54	67	28	20	28	22	67	20	4974
ABCA11P	23	123	181	130	81	53	100	78	58	187	39	44	106	68	28	45	145	31	52	63	1635
ABCA12	0	0	0	0	0	0	0	0	0	0	0	0	0	0	0	0	0	0	0	0	0
ABCA13	0	0	0	29	9	5	0	0	0	26	0	0	1	6	0	0	0	40	49	19	184
ABCA17P	15	0	0	0	0	11	6	12	23	0	0	0	4	0	5	0	0	6	29	1	112
ABCA2	565	1254	1158	633	842	173	523	443	898	2009	350	372	386	310	539	283	366	287	1086	670	13147
ABCA3	510	809	1037	523	578	237	526	368	769	1335	224	111	125	218	239	144	115	128	359	375	8730
ABCA4	17	35	0	0	21	4	16	0	0	31	6	3	0	2	2	0	11	0	0	0	148
ABCA5	559	306	441	400	449	531	392	276	240	520	174	183	405	560	211	148	529	124	323	336	7107
ABCA6	246	478	147	424	318	652	310	53	138	166	5	93	52	179	104	20	73	69	33	157	3717
ABCA7	73	175	22	18	78	46	56	6	11	0	19	5	3	18	17	3	16	28	0	20	614
ABCA8	1261	1862	1488	3067	1336	3450	1952	528	833	2286	137	623	673	1322	359	202	675	256	95	698	23103
ABCA9	495	753	521	1052	417	1817	1024	242	562	82	33	205	185	373	232	17	235	107	101	211	8664
ABCB1	24	30	39	70	0	25	14	14	2	42	8	3	19	5	9	0	12	3	0	11	330
ABCB10	405	475	862	546	375	315	370	180	421	628	135	154	377	194	223	105	280	170	372	274	6861
ABCB10P1	0	0	8	0	0	0	0	0	0	6	0	0	0	0	0	0	0	0	0	1	15
ABCB10P3	0	0	0	0	0	0	0	0	0	0	0	0	0	0	0	0	0	0	0	0	0
ABCB10P4	0	0	10	0	0	0	0	0	0	3	0	0	0	0	0	0	0	0	0	0	13
ABCB11	0	61	0	0	0	35	5	0	0	0	0	0	0	0	0	0	0	0	0	0	101
ABCB4	176	287	147	618	216	178	119	198	380	442	142	139	160	135	76	46	184	159	389	381	4572
ABCB5	0	0	0	0	0	17	17	0	0	0	6	5	0	0	0	0	0	0	0	0	45
ABCB6	218	524	164	403	247	147	142	124	111	794	119	194	120	135	241	94	275	115	387	353	4907
ABCB7	385	806	508	620	367	335	361	237	515	1029	279	366	432	183	331	336	303	317	403	739	8852
ABCB8	65	254	202	78	78	45	98	14	174	208	16	49	29	79	106	56	28	20	99	89	1787
ABCB9	23	72	34	22	31	20	14	8	0	42	25	45	30	46	36	18	13	2	26	26	533
ABCC1	612	962	627	746	546	262	458	412	1214	1051	638	420	507	975	798	469	352	280	1347	884	13560
ABCC10	29	26	64	43	65	15	41	52	62	180	31	46	20	44	43	20	22	20	58	61	942
ABCC11	14	0	0	0	0	0	0	0	0	0	0	0	0	0	0	0	0	0	0	0	14
ABCC12	0	0	0	0	0	0	0	0	0	0	0	0	0	0	0	0	0	0	0	0	0
ABCC13	0	0	0	0	0	5	0	0	0	0	0	0	0	0	0	0	0	0	0	0	5
ABCC2	0	48	0	0	0	0	0	0	0	0	0	7	0	0	0	6	5	7	26	0	99
ABCC3	311	333	233	242	341	76	172	65	195	285	354	717	1044	1988	686	1002	1089	526	1324	979	11962
ABCC4	192	442	217	539	217	209	272	158	193	309	156	263	498	301	192	489	145	414	625	388	6219
ABCC5	404	941	689	1324	757	618	430	344	530	815	223	384	424	473	435	456	438	286	927	728	11626
ABCC5-AS1	0	0	0	0	0	0	0	0	0	0	0	0	0	0	0	0	0	0	0	0	0
ABCC6	0	0	32	18	0	15	18	0	0	0	6	6	0	0	0	0	0	0	0	12	107
ABCC6P1	0	0	13	16	0	0	0	0	0	0	0	0	0	0	0	0	0	0	0	0	29
ABCC6P2	0	0	0	0	0	0	0	0	0	0	0	0	0	0	0	0	0	0	0	0	0
ABCC8	0	0	0	21	0	0	0	7	0	0	0	0	0	0	0	0	0	0	0	0	28
ABCC9	2370	1871	3122	4288	2461	2926	2006	1379	1355	5912	595	928	896	1804	459	1413	3528	569	1140	1661	40683
ABCD1	130	306	308	108	99	80	91	57	228	521	157	96	95	89	177	48	97	118	253	137	3195
ABCD1P1	0	0	0	0	0	0	0	0	0	0	0	0	0	0	0	0	0	0	0	0	0
ABCD1P2	0	0	0	0	0	0	0	0	0	0	0	0	0	0	0	0	0	0	0	0	0
ABCD1P3	0	0	0	0	0	0	0	0	0	0	0	0	0	0	0	0	0	0	0	0	0
ABCD1P4	0	0	0	0	0	0	0	0	0	0	0	0	0	0	0	0	0	0	0	0	0
ABCD1P5	0	0	0	0	0	0	0	0	0	0	0	0	0	0	0	0	0	0	0	0	0
ABCD2	20	107	75	131	52	218	54	29	27	114	0	4	37	5	7	0	5	12	0	0	897
ABCD3	1321	1444	1230	1062	1623	814	979	463	923	1525	643	590	1277	541	524	641	603	595	1200	990	18988
ABCD4	278	395	387	376	223	239	236	117	234	413	128	201	180	216	178	146	248	118	445	372	5130
ABCE1	1665	1744	1305	1004	1566	1118	1037	681	1633	1011	1113	1365	2352	1453	1076	1536	1256	1214	2301	1880	28310
ABCF1	342	171	249	345	208	190	83	24	159	466	155	143	480	255	251	205	294	282	287	331	4920
ABCF2	603	717	618	812	434	440	383	379	467	961	582	619	981	825	796	738	510	551	851	624	12891
ABCF2P1	0	0	0	0	0	0	0	0	0	0	0	0	0	0	0	0	0	9	0	0	9
ABCF2P2	0	0	0	0	0	0	0	0	0	0	0	0	0	0	0	0	0	0	0	0	0
ABCF3	480	770	594	650	418	155	254	159	703	1072	258	272	347	426	358	234	351	180	653	506	8840
ABCG1	0	0	6	0	0	2	5	0	0	48	9	0	0	0	0	0	0	0	0	0	70
ABCG2	333	544	192	365	277	252	253	142	354	255	13	29	31	11	20	33	46	7	47	43	3247
ABCG4	0	17	0	0	28	0	0	11	0	1	0	0	0	2	6	6	0	0	0	17	88
ABCG5	0	0	0	0	0	0	0	0	0	0	0	0	0	0	0	0	0	0	0	0	0
ABCG8	0	0	0	0	0	9	0	0	0	0	0	0	0	0	0	0	0	0	0	0	9
ABHD1	15	0	0	0	0	26	8	0	8	0	0	0	0	0	2	4	2	0	0	0	65
ABHD10	469	416	516	232	404	315	211	181	481	646	161	264	266	236	213	177	168	130	423	387	6296
ABHD11	103	112	103	248	86	48	72	21	71	236	70	116	141	71	100	83	94	11	38	86	1910
ABHD12	207	326	242	302	203	89	142	127	250	458	124	131	141	127	157	98	53	78	363	292	3910
ABHD12B	1	0	0	23	0	1	0	0	0	0	0	0	12	0	0	0	0	0	6	0	43
ABHD13	958	1349	1221	427	1181	593	460	453	772	584	459	496	637	714	662	398	551	480	1059	632	14086
ABHD14A	49	58	56	94	8	20	11	38	83	116	4	10	33	17	22	15	12	18	33	13	710
ABHD14A-ACY1	26	23	13	28	90	0	18	15	0	8	5	4	0	7	12	11	2	2	15	6	285
ABHD14B	265	326	381	113	102	167	257	175	482	846	126	168	134	302	226	236	305	199	623	303	5736
ABHD15	211	167	221	176	199	158	224	45	154	275	41	91	103	73	111	101	65	112	225	111	2863
ABHD16A	149	200	369	164	153	106	156	80	400	172	93	120	167	290	133	52	193	146	414	263	3820
ABHD16B	0	0	0	0	0	0	0	0	0	0	0	0	0	0	0	0	0	0	0	0	0
ABHD17A	201	405	377	169	103	67	139	74	430	682	129	105	67	192	203	81	113	64	275	267	4143
ABHD17AP1	1	0	0	0	0	0	1	0	2	5	0	3	0	0	2	0	0	1	2	3	20
ABHD17AP3	0	0	0	0	0	0	0	0	0	0	0	0	0	1	0	0	0	0	0	0	1
ABHD17AP4	0	1	0	0	0	0	0	1	0	0	0	0	0	0	0	0	0	0	0	0	2
ABHD17AP5	0	0	1	0	0	0	0	0	0	0	0	0	0	0	0	0	0	0	0	0	1
ABHD17AP6	0	1	0	3	0	0	2	0	0	5	0	0	0	2	1	0	1	0	4	3	22
ABHD17AP7	0	0	0	0	0	0	0	0	0	0	0	0	0	0	0	0	0	0	0	0	0
ABHD17AP8	0	0	0	0	0	0	0	0	0	0	0	0	0	0	0	0	0	0	0	0	0
ABHD17AP9	0	0	0	0	0	0	0	0	0	0	0	0	0	0	0	0	0	0	0	0	0
ABHD17B	254	234	264	270	238	133	93	138	299	282	127	121	211	133	111	19	76	124	315	169	3611
ABHD17C	11	91	33	20	88	43	10	13	7	0	26	30	15	20	4	12	21	42	41	22	549
ABHD2	315	418	301	778	495	236	225	300	833	439	463	252	206	345	296	195	242	232	1068	707	8346
ABHD3	69	15	53	60	95	77	27	25	107	305	55	54	54	63	55	76	39	28	1	73	1331
ABHD4	780	1051	825	640	880	327	268	472	1165	1826	397	464	451	569	425	362	618	328	1585	1130	14563
ABHD5	444	577	674	418	334	635	177	185	573	379	561	615	554	690	428	407	499	570	1013	663	10396
ABHD6	112	301	86	243	195	176	114	47	46	31	83	89	223	144	58	69	95	73	132	89	2406
ABHD8	43	47	178	38	92	29	52	37	149	184	16	46	29	67	53	27	24	25	165	137	1438
ABI1	1602	1402	1135	1142	1330	1055	882	911	1597	2161	1112	1379	1054	1311	1495	640	1540	865	1835	1686	26134
ABI1P1	0	0	0	0	0	0	0	0	0	0	0	0	0	0	0	0	0	0	0	0	0
ABI2	118	89	53	113	55	26	64	50	137	134	92	78	26	80	89	39	53	71	93	80	1540
ABI3	48	103	0	96	65	25	17	10	21	136	7	37	6	7	41	0	17	21	1	24	682
ABI3BP	2326	2411	3754	5886	1913	2701	1815	1138	2079	4997	820	758	1069	1033	927	440	499	689	747	1120	37122
ABL1	88	24	117	150	136	152	64	55	135	114	110	41	100	98	60	51	76	53	227	122	1973
ABL2	1360	2084	1708	2571	1515	1242	1135	620	1835	1983	2518	2540	2089	2037	1514	1718	2487	2346	5082	3645	42029
ABLIM1	4558	5122	5199	10788	3893	3462	2256	2121	4222	8327	1152	1213	1176	1504	850	1300	1678	904	4088	2503	66316
ABLIM2	75	170	127	95	102	89	43	74	40	95	40	21	22	39	47	25	4	28	119	55	1310
ABLIM3	1840	1929	804	2308	896	981	509	375	1774	1187	411	766	1349	787	1140	1026	573	742	771	1043	21211
ABO	0	6	0	54	0	1	13	19	31	0	5	0	0	4	4	8	0	0	0	0	145
ABR	1687	2954	2354	2439	2235	1093	1231	942	1820	5014	1147	1027	1167	1366	1288	1003	1355	973	2156	1879	35130
ABRA	67	75	23	117	25	8	30	53	117	0	27	0	19	0	0	0	8	0	140	4	713
ABRACL	76	123	80	115	171	97	2	29	151	282	38	159	138	56	71	95	79	142	188	125	2217
ABT1	189	288	441	116	153	103	122	128	454	224	185	199	217	192	213	177	110	120	400	292	4323
ABT1P1	0	0	0	0	0	0	0	0	0	0	0	0	0	0	0	0	0	0	0	0	0
ABTB1	275	270	427	223	233	121	195	116	400	645	65	146	105	175	232	100	109	64	233	201	4335
ABTB2	62	129	74	158	135	24	25	31	102	151	154	52	39	124	46	37	24	33	60	119	1579
AC000099.1	0	0	0	0	0	0	0	0	0	0	0	0	0	0	0	0	0	0	0	0	0
AC000124.1	0	0	0	0	0	0	0	0	0	0	0	0	0	0	0	0	0	0	0	0	0
AC002116.7	0	0	0	0	0	0	0	0	0	0	0	0	0	3	0	0	0	0	0	0	3
AC002398.5	0	0	0	0	0	0	0	0	0	0	0	0	0	0	0	0	0	0	0	0	0
AC002454.1	0	0	0	0	0	8	0	0	0	0	0	0	0	0	0	0	0	0	0	0	8
AC002463.3	0	0	0	0	0	0	0	0	0	0	0	0	0	0	0	0	0	0	0	0	0
AC002480.3	25	15	11	69	40	23	0	0	0	0	15	3	8	57	9	43	36	21	45	58	478
AC002511.1	0	0	0	0	0	0	0	0	0	0	0	0	0	0	0	0	0	0	0	0	0
AC003051.1	0	0	0	0	0	0	0	0	0	0	0	0	0	0	0	0	0	0	0	0	0
AC003102.3	0	0	0	0	0	0	0	0	0	0	0	0	0	0	0	0	0	0	0	0	0
AC003665.1	29	15	48	29	32	36	15	0	31	133	24	22	77	54	25	27	41	45	0	82	765
AC003958.2	0	0	0	0	0	0	0	0	0	0	0	0	0	0	0	0	0	0	0	0	0
AC003984.1	0	0	0	0	0	0	0	0	0	0	0	0	0	0	0	0	0	0	0	0	0
AC004019.13	0	0	0	0	0	0	0	0	0	0	0	6	0	0	0	7	0	0	0	0	13
AC004053.1	13	0	0	0	0	0	0	0	0	0	0	0	0	0	0	0	0	0	0	0	13
AC004603.4	0	0	0	26	0	0	0	0	0	0	0	0	0	0	0	0	0	0	1	0	27
AC004862.6	0	0	0	0	0	0	0	0	0	0	0	0	0	0	0	0	0	0	0	0	0
AC004893.11	77	167	85	107	130	48	20	29	70	156	42	32	102	66	78	46	33	33	236	83	1640
AC005022.1	104	186	105	46	169	69	85	58	70	50	16	9	25	18	17	12	21	19	25	102	1206
AC005029.1	0	0	0	0	0	0	0	7	0	0	0	0	0	0	0	0	0	0	0	0	7
AC005062.2	0	0	0	0	0	0	0	0	0	0	0	0	0	0	0	0	0	0	0	0	0
AC005235.1	0	0	0	0	0	0	0	0	0	0	0	0	0	0	0	0	0	0	0	0	0
AC005264.2	0	0	0	21	0	0	0	0	0	0	0	0	0	12	0	0	0	0	0	0	33
AC005358.3	0	0	0	0	0	0	0	0	0	0	0	0	0	0	0	0	0	0	0	0	0
AC005550.4	10	0	34	21	19	8	0	4	62	0	0	1	16	13	0	0	0	8	4	6	206
AC005592.2	20	55	9	0	18	20	21	9	0	85	23	35	59	78	12	34	15	24	85	52	654
AC005594.3	0	0	0	0	0	0	0	0	0	0	0	0	0	0	0	0	0	0	0	0	0
AC006004.1	0	0	0	0	0	0	0	0	0	0	0	0	0	0	0	0	0	0	0	0	0
AC006145.4	0	0	0	0	0	0	0	0	0	0	0	0	0	0	0	0	0	0	0	3	3
AC006196.1	0	0	0	0	0	0	0	0	0	0	0	0	0	0	0	0	0	0	0	0	0
AC006262.5	0	0	0	0	0	0	0	0	0	0	0	0	0	0	0	0	0	0	0	0	0
AC006272.1	11	59	0	0	0	0	0	0	0	0	6	0	0	4	0	7	12	0	0	7	106
AC006372.4	0	0	0	0	0	6	0	0	0	0	0	0	0	0	0	0	0	4	0	0	10
AC007038.7	79	128	80	89	154	127	112	142	120	41	36	95	167	96	66	76	94	103	199	135	2139
AC007040.7	0	0	0	0	0	0	0	14	0	0	4	5	0	11	3	0	0	0	16	12	65
AC007099.1	0	0	0	0	0	0	0	0	0	0	0	0	0	0	0	0	0	0	0	0	0
AC007131.1	0	0	0	0	0	0	0	0	0	0	0	0	0	0	0	0	0	0	0	0	0
AC007163.3	0	0	0	0	0	0	0	0	0	0	0	0	0	0	0	0	0	0	0	0	0
AC007163.6	0	0	0	0	0	0	0	0	0	0	0	0	0	0	0	0	0	0	0	0	0
AC007246.3	201	164	182	209	148	121	83	72	209	184	120	111	67	41	99	97	103	173	114	158	2656
AC007359.6	0	0	0	0	0	0	0	0	0	0	0	0	0	0	0	0	0	0	0	0	0
AC007365.1	0	0	0	0	0	0	0	0	0	0	0	0	0	0	0	0	0	0	0	0	0
AC007386.2	0	0	0	0	0	0	8	0	0	0	0	0	0	3	0	0	0	3	0	0	14
AC007392.3	10	0	26	7	0	22	0	3	0	101	0	0	10	4	0	0	0	0	57	10	250
AC007392.4	0	0	0	0	0	0	0	0	0	0	0	0	0	0	0	0	0	0	0	0	0
AC007403.2	0	0	0	0	0	0	0	0	0	0	0	0	0	0	0	0	0	0	0	0	0
AC007405.4	0	0	0	0	0	0	0	0	0	0	0	0	0	0	0	0	0	0	0	0	0
AC007461.2	0	0	0	0	0	0	0	0	0	0	0	0	0	0	0	0	0	0	0	0	0
AC007463.2	0	0	0	0	0	0	0	0	0	0	0	0	0	0	0	0	0	0	0	0	0
AC007551.3	57	128	0	78	34	85	29	52	96	163	31	24	12	19	28	17	35	63	32	46	1029
AC007682.1	0	0	0	0	0	0	0	0	0	0	0	0	0	0	0	0	0	0	0	0	0
AC007740.1	0	0	0	0	0	0	0	0	0	0	0	0	0	0	0	0	0	0	0	0	0
AC007743.1	12	24	0	47	19	34	24	19	0	16	0	0	0	0	0	0	0	0	1	0	196
AC007750.5	0	0	0	0	0	0	0	0	0	0	0	0	0	0	0	0	0	0	0	0	0
AC007773.2	23	0	0	0	0	0	15	0	25	0	0	0	0	7	2	3	0	22	33	5	135
AC007879.2	18	0	0	0	0	0	0	10	0	0	0	0	0	10	0	0	0	0	21	0	59
AC007880.1	10	0	0	0	24	0	0	0	0	0	0	0	0	0	0	0	0	0	0	0	34
AC007966.1	9	0	0	30	0	0	0	0	0	0	9	5	0	4	0	15	11	0	0	0	83
AC008697.1	0	0	0	0	0	0	0	0	0	0	0	0	0	0	0	0	0	0	0	0	0
AC008703.1	0	0	0	0	0	0	0	0	0	0	0	0	0	0	0	0	0	0	0	0	0
AC009120.4	0	0	0	0	0	0	0	0	0	0	0	0	0	0	0	0	0	14	0	0	14
AC009227.2	0	0	0	0	0	0	0	0	0	0	0	0	0	0	0	0	0	0	0	0	0
AC009264.1	0	0	0	0	0	0	0	0	0	0	0	0	0	0	0	0	0	0	0	0	0
AC009299.3	4	0	0	9	0	7	0	0	0	0	0	0	0	7	0	14	0	0	0	0	41
AC009473.1	0	48	0	0	21	0	0	0	0	0	4	0	0	0	0	0	0	14	0	0	87
AC009501.4	0	0	0	0	0	0	0	0	0	0	0	0	0	0	0	0	0	0	0	0	0
AC009518.4	0	0	0	0	0	0	0	0	0	0	0	0	0	0	0	0	0	0	0	0	0
AC009948.5	367	467	384	224	248	235	161	93	257	506	85	160	151	154	167	184	102	103	196	230	4474
AC010091.1	0	0	0	0	0	0	0	0	0	0	5	16	0	0	0	0	31	7	0	18	77
AC010127.3	0	0	0	0	0	0	0	0	0	0	0	0	0	0	0	0	0	0	0	0	0
AC010226.4	19	0	11	0	20	27	0	0	24	13	7	10	15	14	8	0	0	0	0	3	171
AC010524.2	0	0	0	0	0	0	0	0	0	0	0	0	0	0	0	0	0	0	0	0	0
AC010731.4	0	0	0	0	0	0	0	8	0	0	0	0	0	0	0	0	0	0	0	0	8
AC010890.1	0	0	0	11	0	0	4	0	0	0	0	6	0	0	0	0	0	14	0	0	35
AC010975.1	0	0	0	0	0	0	0	0	0	0	0	0	0	0	0	0	0	0	0	0	0
AC010987.6	0	0	0	0	0	0	0	0	0	0	0	4	0	15	3	9	0	8	22	16	77
AC011298.2	0	0	0	0	0	0	0	0	0	0	0	0	0	0	0	0	8	0	0	0	8
AC011343.1	0	0	10	0	0	0	0	0	0	0	0	0	0	0	0	0	0	0	0	11	21
AC011518.1	0	0	0	0	0	0	0	0	0	0	0	0	0	0	0	0	0	0	0	0	0
AC011609.3	0	0	0	0	0	0	0	0	0	0	0	0	0	0	0	0	0	0	0	0	0
AC011718.2	0	0	0	0	0	0	0	0	0	0	0	0	0	0	0	0	0	0	0	0	0
AC011738.4	0	0	0	0	0	0	0	0	0	0	0	0	0	0	0	0	0	0	0	0	0
AC011747.4	0	27	10	0	0	0	0	0	0	19	4	6	5	0	0	0	4	0	0	29	104
AC011747.7	21	17	19	30	84	36	0	0	112	46	39	13	27	0	13	13	0	0	29	23	522
AC011899.9	24	19	24	0	20	5	0	0	5	44	0	29	13	7	8	8	12	29	10	19	276
AC012075.2	0	0	0	0	0	0	0	0	0	0	0	0	0	0	0	0	0	0	0	0	0
AC012309.5	21	0	0	111	0	6	4	10	7	6	0	4	0	3	0	25	15	6	28	31	277
AC012314.8	0	20	19	44	0	0	10	0	9	0	0	0	0	0	0	0	7	0	0	0	109
AC012494.1	0	0	0	0	0	0	0	0	0	0	0	0	0	0	0	0	0	0	0	0	0
AC012507.3	0	0	0	0	0	0	0	0	0	0	0	0	0	0	0	0	0	1	0	0	1
AC015922.6	0	0	0	0	0	0	0	0	0	0	0	0	0	0	0	0	0	0	0	0	0
AC016582.2	0	0	0	0	0	0	0	0	0	0	0	0	0	0	0	0	0	0	0	0	0
AC016629.8	0	24	26	50	0	0	11	0	0	0	5	12	0	34	11	0	15	0	12	14	214
AC016738.3	0	0	0	0	0	9	0	9	0	0	0	0	0	0	0	0	0	0	0	0	18
AC016910.1	0	0	0	0	0	0	0	0	25	0	0	0	0	0	0	9	0	0	0	0	34
AC016995.3	0	70	0	0	0	0	2	0	0	0	0	6	0	10	10	10	2	0	13	0	123
AC017060.1	0	0	0	0	0	0	7	0	0	0	0	12	18	8	0	0	0	1	0	0	46
AC018464.3	0	0	0	70	0	0	9	0	0	0	0	0	7	0	0	0	0	0	0	0	86
AC018470.4	0	0	0	0	0	0	0	0	0	0	0	0	0	0	0	0	0	0	0	0	0
AC018647.3	27	53	0	0	19	2	6	11	11	0	6	5	0	7	3	0	22	14	0	5	191
AC018705.5	0	0	0	0	0	0	0	0	0	0	0	0	0	0	0	0	0	0	0	0	0
AC018742.1	0	0	0	0	0	0	0	0	0	0	0	0	0	0	0	0	0	0	0	0	0
AC018799.1	0	0	0	0	0	0	0	0	0	0	0	0	0	0	0	0	0	0	0	0	0
AC019048.1	0	0	0	19	0	0	0	0	0	0	0	0	0	0	0	0	0	0	0	0	19
AC019118.2	0	19	0	0	0	0	0	0	0	0	0	0	0	0	0	0	0	0	1	0	20
AC020571.3	0	0	0	0	0	0	0	0	0	0	0	15	0	0	0	0	0	0	0	0	15
AC022007.5	7	45	53	29	11	49	17	15	33	33	3	29	0	28	16	1	21	24	50	17	481
AC022173.2	0	0	0	0	0	0	0	0	0	0	0	0	0	0	0	0	0	0	0	0	0
AC022311.1	0	0	0	0	0	0	0	0	0	0	0	0	0	0	0	0	0	0	0	0	0
AC024592.9	0	0	0	0	0	0	0	0	0	0	0	0	0	0	0	0	0	0	0	0	0
AC027269.2	0	0	0	0	0	0	0	0	0	0	0	0	0	0	0	0	0	0	0	0	0
AC037193.1	0	0	0	0	0	0	0	0	0	0	0	0	0	0	0	0	0	0	0	0	0
AC058791.1	96	323	163	270	252	210	177	101	216	279	355	115	197	244	176	124	147	153	359	454	4411
AC068831.10	8	0	0	0	14	0	0	0	40	0	0	0	0	0	0	0	0	0	0	0	62
AC068858.1	0	0	0	0	0	0	0	0	0	0	0	0	0	0	0	0	0	0	0	0	0
AC069277.1	0	0	0	0	0	0	0	0	0	0	0	0	0	0	0	0	0	0	0	0	0
AC072062.1	0	0	0	0	19	10	13	0	0	0	4	0	0	0	6	0	0	0	0	0	52
AC073128.10	0	0	0	0	0	0	0	0	0	0	0	0	0	0	0	0	0	0	0	0	0
AC073133.1	0	0	0	0	25	0	0	0	0	0	0	0	0	0	0	0	10	9	0	5	49
AC073283.4	0	0	0	0	0	0	9	0	0	0	0	0	0	0	0	0	0	0	0	15	24
AC073321.3	0	0	0	0	0	0	0	0	0	0	0	0	0	0	0	0	0	0	0	0	0
AC073628.1	0	0	0	0	0	0	0	0	0	0	0	0	0	0	0	0	0	0	0	0	0
AC074138.3	46	48	38	70	40	2	23	18	24	42	27	12	36	27	16	13	15	15	37	61	610
AC074286.1	164	107	70	146	103	50	68	44	32	122	32	50	34	58	21	10	36	23	59	121	1350
AC074289.1	37	0	4	38	0	25	41	2	28	0	1	10	0	1	10	5	16	12	0	10	240
AC078941.1	0	0	0	0	0	0	0	0	0	0	0	0	0	3	0	0	14	0	0	4	21
AC079117.1	0	0	0	0	0	0	0	0	0	0	0	0	0	0	0	0	0	0	0	0	0
AC079145.4	0	3	1	0	14	3	0	0	19	0	0	0	0	0	6	0	0	0	0	0	46
AC079586.1	0	0	0	0	0	0	0	0	0	0	0	0	0	0	0	0	0	0	0	0	0
AC079610.2	0	0	0	0	0	13	18	0	0	0	0	0	0	0	0	0	0	0	0	0	31
AC079776.3	0	0	0	0	0	0	0	0	0	0	0	0	0	0	0	0	0	0	0	0	0
AC087859.1	12	0	16	0	0	9	14	1	0	0	0	0	7	2	0	0	5	0	13	16	95
AC090044.1	27	15	19	40	0	15	0	0	0	33	3	17	0	19	2	20	1	0	25	17	253
AC090505.6	0	0	0	0	0	0	0	0	0	0	0	0	0	0	0	0	0	0	0	0	0
AC091729.9	117	55	116	216	16	37	43	69	118	127	10	30	67	30	46	29	17	40	192	67	1442
AC091878.1	0	0	0	0	0	0	0	0	0	0	0	0	0	0	0	0	0	0	0	0	0
AC091969.1	0	0	0	0	0	0	0	0	0	0	0	0	0	0	0	0	0	0	0	0	0
AC092295.7	70	48	105	49	0	25	71	42	63	41	36	37	84	34	41	40	91	35	96	80	1088
AC093375.1	3	0	15	0	17	20	13	0	0	0	0	3	8	0	0	5	16	0	0	0	100
AC093391.2	0	0	0	0	23	6	7	0	0	0	4	18	0	3	11	22	28	0	0	26	148
AC093590.1	7	0	0	0	0	0	0	0	0	0	0	0	0	0	0	0	0	0	0	0	7
AC093690.1	0	0	0	0	0	0	0	0	0	0	0	0	0	0	0	0	0	0	0	0	0
AC095067.1	9	0	26	45	15	3	0	0	0	52	7	5	0	0	9	0	0	0	0	0	171
AC096559.1	0	0	0	0	0	0	0	0	0	0	0	0	0	0	0	0	0	0	0	0	0
AC097468.4	0	0	0	0	0	0	0	0	0	0	0	0	0	0	0	0	0	0	0	0	0
AC097500.2	88	93	35	83	132	93	55	17	54	36	41	23	37	74	3	71	32	13	0	53	1033
AC097662.2	32	40	32	28	37	49	0	17	41	14	8	21	4	40	24	0	19	32	53	43	534
AC098823.3	10	0	23	13	0	0	0	0	29	0	0	0	0	2	0	0	0	0	0	0	77
AC099342.1	0	0	0	0	0	0	0	0	0	0	0	0	0	0	0	0	0	0	0	0	0
AC104024.1	0	0	0	0	0	0	0	0	0	0	0	0	0	0	0	0	0	0	0	0	0
AC104134.2	0	0	0	0	0	0	0	0	0	0	0	0	0	0	0	0	0	0	0	0	0
AC104653.1	3	18	0	62	20	0	3	15	39	0	19	15	8	23	1	0	8	0	0	22	256
AC104654.1	0	0	0	0	0	0	0	0	0	0	0	0	0	0	0	0	0	0	0	0	0
AC104654.2	0	0	0	0	0	7	0	0	0	0	0	0	0	0	0	0	0	0	0	0	7
AC104655.2	0	0	0	0	0	0	0	0	0	0	0	0	0	0	0	0	0	0	0	0	0
AC104777.2	0	0	0	0	0	0	0	0	0	0	0	0	0	0	0	0	0	0	0	7	7
AC104777.4	0	0	0	0	0	0	0	0	0	0	0	0	0	2	0	0	0	0	0	0	2
AC104820.2	22	19	0	0	0	17	6	0	0	0	0	12	15	7	0	0	0	0	0	0	98
AC105053.3	29	3	1	0	49	46	23	18	64	0	9	0	7	19	24	17	8	17	109	22	465
AC105253.1	0	0	0	0	0	0	0	0	0	0	0	0	0	0	0	0	0	0	0	0	0
AC105339.1	0	0	0	0	0	0	0	0	0	0	2	0	0	0	0	0	0	0	0	0	2
AC105760.3	12	55	9	0	16	64	25	0	0	0	5	37	20	13	20	28	24	14	0	47	389
AC107070.1	0	0	0	0	0	0	0	0	0	0	0	0	0	0	0	0	0	0	0	0	0
AC107622.1	15	0	19	0	1	8	11	5	29	0	2	0	0	0	0	0	0	6	0	7	103
AC108142.1	0	0	0	0	0	14	8	0	0	0	0	0	0	0	0	0	0	0	0	0	22
AC109828.1	0	0	0	0	0	0	0	0	0	0	0	0	0	0	0	0	0	0	0	0	0
AC113607.2	0	0	0	0	0	0	0	0	0	0	0	0	0	0	0	0	0	0	0	0	0
AC116035.1	24	65	0	0	0	5	0	0	0	0	0	0	27	0	0	9	2	0	0	7	139
AC125421.1	0	0	0	0	0	0	0	0	0	0	0	0	0	0	0	0	0	0	0	0	0
AC131097.3	0	0	21	0	0	0	7	0	0	0	0	0	0	0	1	0	0	0	0	0	29
AC136896.1	0	0	0	0	0	0	0	0	0	0	0	0	0	0	0	0	0	0	0	0	0
AC137932.6	0	0	0	0	0	0	0	0	0	0	0	3	8	2	2	0	0	0	0	12	27
AC144449.1	27	0	0	0	0	8	0	0	0	0	8	0	9	3	1	10	2	6	14	0	88
AC145110.1	0	0	0	0	0	0	0	0	0	0	0	0	2	0	0	0	0	0	5	0	7
AC147651.4	24	0	0	41	43	5	11	13	60	92	81	87	58	280	50	43	65	43	240	242	1478
AC159540.1	3	2	3	8	2	10	1	4	1	6	3	3	28	5	2	2	10	12	5	4	114
AC226118.1	43	55	0	0	0	0	0	0	0	0	3	1	0	2	4	2	35	13	0	0	158
ACAA1	507	677	553	391	276	186	286	150	594	811	187	240	406	284	276	197	232	227	478	461	7419
ACAA2	839	577	909	1504	391	759	389	307	1099	1455	310	422	477	469	339	327	357	503	737	874	13044
ACACA	542	510	687	579	475	409	386	298	337	760	319	391	511	496	427	676	407	278	415	553	9456
ACACB	1279	2487	1605	2839	1732	2407	1370	879	1181	1665	220	412	553	433	571	555	428	197	605	810	22228
ACAD10	180	231	230	221	184	151	144	41	197	513	58	120	157	180	99	82	105	63	262	212	3430
ACAD11	0	0	0	34	0	5	7	0	0	0	3	5	2	1	2	0	5	0	0	7	71
ACAD8	246	356	368	169	288	83	161	107	179	419	113	130	282	143	143	128	115	103	268	187	3988
ACAD9	530	795	741	949	617	391	439	235	631	1183	247	405	514	460	393	432	409	275	502	559	10707
ACADL	882	801	1338	1034	1165	986	888	474	1239	1878	446	323	862	522	747	639	788	357	457	910	16736
ACADM	1094	282	534	1657	773	545	268	284	420	1263	256	369	552	287	328	351	350	399	578	487	11077
ACADS	31	35	111	33	57	14	30	22	31	0	5	18	12	22	34	32	9	18	125	23	662
ACADSB	1353	1299	1420	1405	1690	747	857	549	944	1486	480	686	1029	500	614	551	710	623	1103	933	18979
ACADVL	938	1411	1103	2572	1311	775	663	564	1605	2076	754	1217	1447	1282	1075	1961	2006	1138	1231	1426	26555
ACAN	1804	1998	2159	704	1287	1218	362	664	584	1039	498	144	104	81	487	318	132	875	1480	626	16564
ACAP1	56	112	0	18	10	41	20	0	1	71	0	68	29	11	14	10	13	8	13	21	516
ACAP2	2774	3205	2505	2486	2745	1994	1630	1331	2507	2340	1126	1531	2129	1245	1296	1348	1298	1335	3105	2117	40047
ACAP3	34	108	50	15	35	6	17	36	36	29	7	23	14	25	32	17	53	24	0	27	588
ACAT1	1160	994	1327	3198	1537	1021	724	434	895	4052	612	495	1053	368	390	504	475	394	961	846	21440
ACAT2	394	418	375	329	317	250	206	158	256	688	63	311	270	147	124	95	229	125	283	359	5397
ACBD3	2359	2066	2123	2187	2223	861	1157	879	1675	2753	1283	921	1092	1187	905	656	1098	1131	2123	1701	30380
ACBD4	95	131	226	204	252	89	119	86	247	331	131	137	96	124	123	85	204	75	113	282	3150
ACBD5	973	913	837	775	1149	428	380	347	842	967	326	477	635	408	412	400	521	483	909	746	12928
ACBD6	242	226	215	429	170	94	167	83	127	344	119	68	177	113	85	111	125	84	148	239	3366
ACBD7	0	0	50	18	24	11	0	17	1	59	6	17	55	0	10	20	0	7	25	9	329
ACCS	188	348	388	231	301	216	212	217	316	415	82	61	83	79	149	63	130	38	412	179	4108
ACCSL	0	0	0	0	0	0	0	0	0	0	0	0	4	0	0	0	0	0	0	0	4
ACD	88	235	30	75	86	47	66	35	257	168	68	108	80	152	187	80	144	88	240	142	2376
ACE	77	86	115	171	52	128	82	180	89	78	0	14	8	1	1	0	15	26	0	10	1133
ACE2	13	0	35	53	57	14	6	8	0	28	6	0	0	7	2	0	0	0	0	1	230
ACE3P	0	0	0	0	0	0	1	0	0	1	0	0	0	0	1	0	0	0	1	0	4
ACER1	0	0	0	0	0	0	0	0	0	0	0	0	0	0	0	7	0	10	0	1	18
ACER2	186	199	176	248	254	318	116	134	301	278	250	226	140	238	149	123	76	165	466	342	4385
ACER3	482	507	419	412	324	369	270	112	457	421	154	293	389	164	176	293	126	235	477	285	6365
ACHE	0	0	28	37	0	1	6	0	8	0	4	0	0	18	7	5	0	0	0	9	123
ACIN1	2217	2516	2334	3315	2270	1466	1588	1248	2600	4192	1068	1891	2005	1933	1989	1409	2799	1131	2807	2524	43302
ACKR2	26	19	67	14	10	28	29	6	0	37	3	6	0	0	6	12	5	0	0	14	282
ACKR3	577	1048	1122	721	631	444	369	346	819	1763	225	119	132	249	94	47	162	44	365	357	9634
ACKR4	612	294	797	480	159	149	167	144	1502	622	58	17	34	34	26	0	80	33	109	73	5390
ACLY	1591	2177	2108	2148	2159	1230	1475	1115	2108	2936	1554	1315	2109	1762	1460	1651	1148	1300	2831	2545	36722
ACMSD	0	0	0	0	0	0	0	0	0	0	0	0	0	0	0	0	0	0	0	0	0
ACN9	28	17	46	109	51	9	8	0	0	57	13	20	13	14	16	29	25	0	40	19	514
ACO1	940	1048	1155	1387	738	742	634	498	975	1235	619	826	1048	1298	464	692	654	642	1625	999	18219
ACO2	482	1318	1097	2631	841	459	594	568	1048	1855	478	682	773	779	708	553	663	520	1035	913	17997
ACOT1	0	0	2	0	0	0	0	0	0	0	0	1	0	0	0	0	0	0	0	0	3
ACOT11	175	187	322	204	206	33	126	73	212	123	40	42	48	94	74	27	56	33	116	88	2279
ACOT12	11	26	0	0	1	0	0	0	0	0	0	0	21	8	1	0	0	0	0	0	68
ACOT13	474	328	262	483	313	184	162	166	407	389	111	209	429	278	150	245	213	279	326	305	5713
ACOT2	56	11	52	0	2	15	0	16	59	98	4	9	11	22	21	13	4	4	8	17	422
ACOT4	0	15	19	0	37	0	3	0	35	0	4	19	2	10	9	13	0	9	1	22	198
ACOT6	0	0	0	0	0	0	0	0	0	0	0	0	0	0	0	0	0	0	0	0	0
ACOT7	145	246	163	159	167	49	59	60	252	262	50	149	130	71	119	126	54	149	251	276	2937
ACOT8	49	139	58	42	88	49	29	51	137	228	21	62	76	68	61	59	47	40	77	79	1460
ACOT9	841	1339	1513	1656	1091	552	683	763	1648	1586	660	438	628	508	467	537	390	461	1100	910	17771
ACOX1	1634	2487	2312	2726	1708	1370	1336	800	1927	2569	956	1264	1890	1210	1297	1200	1439	1079	2186	1551	32941
ACOX2	76	131	111	56	45	35	8	0	38	143	14	21	42	21	23	27	19	18	77	33	938
ACOX3	147	636	838	563	357	260	407	395	349	669	193	270	205	315	259	233	316	138	242	343	7135
ACOXL	0	0	0	0	0	0	0	0	0	0	0	0	0	0	0	0	0	0	0	0	0
ACP1	968	1117	680	619	696	338	451	320	548	1231	295	578	660	504	438	348	393	450	616	638	11888
ACP2	89	205	268	121	88	129	97	71	298	313	23	172	172	185	213	94	209	189	197	82	3215
ACP5	0	30	23	67	15	14	6	0	0	34	13	40	30	10	10	18	42	2	60	14	428
ACP6	173	325	280	200	170	103	97	61	159	524	175	91	161	124	80	113	135	84	171	173	3399
ACPL2	14	11	56	107	16	32	52	0	147	45	11	0	20	21	9	0	22	1	29	9	602
ACPP	7	0	0	52	14	32	14	22	0	0	0	18	34	0	14	0	56	13	78	10	364
ACPT	0	0	0	0	0	0	0	0	0	0	0	0	0	0	0	0	0	0	0	0	0
ACR	0	0	12	13	25	0	3	0	0	0	0	0	0	0	0	0	0	0	0	0	53
ACRBP	0	0	0	14	12	3	2	3	21	37	0	3	8	0	10	0	11	19	0	33	176
ACRC	119	122	110	74	72	50	64	44	105	135	59	64	69	15	46	44	83	5	80	96	1456
ACRV1	0	0	0	0	0	0	0	0	0	0	0	0	0	7	0	1	0	0	0	0	8
ACSBG1	0	0	0	26	0	0	0	0	0	0	0	0	0	0	0	0	0	12	0	0	38
ACSBG2	21	0	0	0	29	0	0	0	31	46	0	3	0	7	1	9	5	0	0	4	156
ACSF2	17	52	0	0	17	6	11	9	0	32	0	5	16	11	12	12	0	11	0	11	222
ACSF3	177	384	219	130	264	207	149	90	256	258	48	126	192	139	213	118	138	133	218	234	3693
ACSL1	848	1218	1557	1514	1465	2598	983	560	1220	2239	828	1003	1721	792	1028	816	642	1140	1980	1298	25450
ACSL3	259	457	588	318	435	103	236	208	420	668	323	318	248	346	130	226	184	146	537	401	6551
ACSL4	3720	3539	3337	3397	4630	2847	1926	1670	3608	3452	2598	2057	2916	2283	1830	2358	1750	2898	3336	3020	57172
ACSL5	114	539	124	682	189	689	228	154	227	336	37	128	244	91	154	130	113	97	124	161	4561
ACSL6	0	63	34	86	77	44	18	11	19	0	7	20	0	0	10	0	12	21	35	5	462
ACSM1	18	11	24	25	69	12	9	0	73	0	0	15	34	30	0	7	25	28	13	39	432
ACSM2A	0	0	0	0	0	0	3	0	0	0	0	0	0	0	0	0	0	0	0	0	3
ACSM2B	0	0	0	0	0	0	0	0	0	0	0	0	0	0	0	0	0	0	0	0	0
ACSM3	63	31	45	13	0	26	16	11	18	88	18	43	50	59	58	34	21	26	63	76	759
ACSM4	0	0	0	0	0	0	0	0	0	0	0	0	0	0	0	0	0	0	0	0	0
ACSM5	35	0	59	0	54	88	22	7	0	42	0	0	0	0	0	7	12	4	22	12	364
ACSS1	386	801	749	1017	494	455	680	299	512	975	269	372	966	401	731	620	1050	290	538	747	12352
ACSS2	925	1476	1550	1516	1137	1231	808	584	1326	2149	792	914	833	940	669	700	1318	809	1194	1367	22238
ACSS3	412	308	422	644	414	351	212	221	503	969	283	320	520	280	246	342	357	251	383	505	7943
ACTA1	0	0	11	64	3	0	0	0	0	0	0	0	0	0	0	0	0	0	0	0	78
ACTA2	49419	62118	85292	64759	54230	22269	30028	28776	73414	153625	22787	4308	9393	3099	9288	4269	6072	12077	50739	27597	773559
ACTA2-AS1	0	20	0	61	24	0	0	0	0	0	0	0	0	0	0	0	23	0	0	0	128
ACTB	61775	82678	102501	82912	65035	29414	43837	37139	106493	196122	40091	32118	45073	33807	31633	28529	32364	37350	137688	114721	1341280
ACTBL2	0	0	0	0	0	0	0	0	0	0	0	0	0	0	0	0	0	0	0	0	0
ACTBP1	0	0	0	0	0	0	0	0	0	0	0	0	0	0	0	0	0	0	0	0	0
ACTBP10	0	0	0	0	0	0	0	0	0	0	0	0	0	0	0	0	0	0	0	0	0
ACTBP11	0	1	4	2	2	1	3	1	2	10	1	3	0	3	0	0	4	0	7	2	46
ACTBP12	0	0	0	0	0	0	0	0	0	0	0	0	0	0	0	0	0	0	0	0	0
ACTBP13	0	0	0	0	0	0	0	0	0	0	0	0	0	0	0	0	0	0	0	0	0
ACTBP14	7	0	0	0	0	0	0	0	0	0	8	0	0	0	0	0	0	0	19	0	34
ACTBP2	3	5	8	1	7	2	4	4	2	10	2	6	5	0	3	2	4	4	25	5	102
ACTBP3	0	0	0	0	0	0	0	0	0	0	0	0	0	0	0	0	0	0	0	0	0
ACTBP4	16	0	0	11	0	13	65	12	19	0	11	7	15	15	9	13	11	25	28	11	281
ACTBP6	0	0	0	0	0	0	0	0	0	0	0	0	0	0	0	0	0	0	0	0	0
ACTBP7	0	0	0	0	0	3	0	10	0	51	3	0	0	0	0	0	0	0	0	0	67
ACTBP8	0	0	0	0	0	0	0	0	0	0	0	0	0	0	0	0	0	0	0	0	0
ACTBP9	0	0	0	0	0	0	0	0	0	0	0	0	0	0	0	0	0	0	0	0	0
ACTC1	569	615	2583	33632	1724	971	371	708	1180	2896	353	72	86	74	81	34	37	236	2208	381	48811
ACTG1	26961	32609	32686	26789	18802	10477	11719	11774	47953	57306	12872	19883	18233	25121	18604	14665	27561	16621	43539	37300	511475
ACTG1P1	13	0	0	24	47	0	0	13	20	0	0	4	0	21	6	0	38	12	0	17	215
ACTG1P10	0	0	0	0	0	0	0	0	0	0	0	0	0	0	0	0	0	0	0	0	0
ACTG1P11	0	0	0	0	0	0	0	0	0	0	0	0	0	0	0	0	0	0	0	0	0
ACTG1P12	0	0	0	0	0	0	0	0	0	0	0	0	0	0	0	0	0	0	0	0	0
ACTG1P13	0	0	0	0	0	0	0	0	0	0	0	0	0	0	0	0	0	0	0	10	10
ACTG1P2	0	0	0	0	0	0	0	0	0	0	0	0	0	0	0	0	0	0	0	0	0
ACTG1P3	0	0	32	11	55	16	41	0	76	0	11	12	5	16	27	18	18	10	0	16	364
ACTG1P4	26	0	15	63	18	14	29	0	67	0	7	0	16	0	11	0	7	0	22	20	315
ACTG1P9	0	0	0	0	0	0	0	0	0	0	0	0	0	0	0	0	0	0	0	0	0
ACTG2	574	1043	4415	3253	1210	877	1522	656	1087	6395	812	421	536	296	333	511	309	677	1835	1342	28104
ACTL10	0	9	0	0	0	0	0	0	0	37	0	0	0	1	8	1	4	0	0	0	60
ACTL6A	292	373	307	262	272	169	139	127	204	138	91	198	451	239	212	250	178	147	472	268	4789
ACTL6B	0	0	0	0	0	0	0	0	0	0	0	0	0	0	0	0	0	0	0	0	0
ACTL7A	0	0	0	0	0	0	0	0	0	0	0	0	0	0	0	0	0	0	0	0	0
ACTL7B	0	0	0	0	0	0	0	0	0	0	0	0	0	0	0	0	0	0	0	0	0
ACTL8	0	0	0	0	0	0	0	0	0	0	0	0	5	0	0	0	0	0	0	0	5
ACTL9	0	0	0	0	0	0	0	0	0	0	0	0	0	0	0	0	0	0	0	0	0
ACTN1	9369	13881	14910	12655	10265	4156	5921	5319	13982	27390	10634	7723	8173	9331	6976	7086	12036	6429	23094	20172	229502
ACTN1-AS1	0	0	0	0	0	0	0	0	3	0	8	7	0	2	0	1	16	0	0	7	44
ACTN2	785	766	1450	9546	1122	413	764	342	915	1464	798	62	270	210	131	148	180	53	309	282	20010
ACTN3	0	0	0	12	0	0	6	0	0	97	0	0	10	0	2	14	16	11	0	1	169
ACTN4	14444	20167	23634	18327	13529	6363	11115	9846	26733	42184	10654	3453	3097	3750	5757	2778	4000	6591	15936	11688	254046
ACTN4P1	0	0	0	0	0	0	0	0	0	0	0	0	0	0	0	0	0	0	0	0	0
ACTN4P2	0	0	0	0	0	0	0	0	0	0	0	0	0	0	0	0	0	0	0	0	0
ACTR10	889	1305	909	1114	948	468	571	436	1367	2061	395	591	499	531	420	541	627	268	1266	799	16005
ACTR1A	1145	1243	1513	1521	1366	587	955	484	1567	2502	744	689	1069	1150	876	741	607	725	1579	1303	22366
ACTR1B	448	760	1048	696	410	287	203	216	1051	1039	286	179	203	328	245	167	223	211	1032	609	9641
ACTR2	8350	12596	9297	5899	11259	5033	4765	4084	7987	8345	3850	5659	6969	5585	4250	5159	4935	4932	10369	9429	138752
ACTR3	6600	7022	6066	4279	5834	3421	2801	2758	6409	7134	4395	4272	4621	4882	3186	3334	3408	3542	10249	7288	101501
ACTR3B	114	155	95	92	39	71	48	103	176	186	96	96	102	182	182	66	103	71	221	89	2287
ACTR3BP1	0	0	0	0	0	0	0	0	0	0	0	0	0	0	0	0	0	0	0	0	0
ACTR3BP2	0	0	0	0	0	0	0	0	0	0	0	0	0	0	0	0	0	0	0	0	0
ACTR3BP3	0	0	0	0	0	0	0	0	0	0	0	0	0	0	0	0	0	0	0	0	0
ACTR3BP4	0	0	0	0	0	0	0	0	0	0	0	0	0	0	0	0	0	0	0	0	0
ACTR3BP5	0	0	0	0	0	0	0	0	0	0	0	0	0	0	0	0	0	0	0	0	0
ACTR3BP6	0	0	0	0	0	0	0	0	0	0	0	0	0	0	0	0	0	0	0	0	0
ACTR3C	0	39	0	1	0	0	21	0	57	0	8	17	20	18	15	11	3	16	16	35	277
ACTR3P1	0	0	0	0	0	0	0	0	0	0	0	0	0	0	0	0	0	0	0	0	0
ACTR3P2	0	0	0	0	0	0	0	0	0	0	0	0	0	0	0	0	0	0	0	0	0
ACTR3P3	0	0	0	0	0	0	0	0	0	0	0	0	0	0	0	0	0	0	0	0	0
ACTR5	126	302	329	259	247	115	132	165	159	631	49	122	126	109	102	101	111	106	242	135	3668
ACTR6	663	716	471	122	518	212	180	201	360	95	231	348	420	290	166	173	237	204	374	432	6413
ACTR6P1	0	0	0	0	0	0	0	0	0	0	0	0	0	0	0	0	0	0	0	0	0
ACTR8	749	454	646	804	482	378	339	344	751	879	345	438	573	403	412	446	512	353	910	670	10888
ACTRT1	0	0	0	0	0	0	0	0	0	0	0	0	0	0	0	0	0	0	0	0	0
ACTRT2	0	0	0	0	0	0	0	0	0	0	0	0	0	0	0	0	0	0	0	0	0
ACTRT3	18	45	44	27	51	34	21	28	26	56	18	41	71	31	27	29	35	26	59	42	729
ACVR1	626	895	1227	903	899	577	525	246	945	1549	467	580	674	621	486	404	449	372	1057	1086	14588
ACVR1B	254	485	359	504	284	386	335	238	417	671	745	509	420	1039	445	474	591	499	1398	762	10815
ACVR1C	31	0	0	91	35	495	49	64	23	0	3	0	0	4	3	4	12	0	29	15	858
ACVR2A	859	1069	878	804	821	781	686	413	762	1262	343	390	800	570	408	417	615	436	777	649	13740
ACVR2B	448	675	391	667	403	333	514	194	410	632	334	696	512	505	445	360	758	328	761	506	9872
ACVR2B-AS1	13	18	18	55	0	22	31	17	32	37	8	28	28	11	25	8	23	34	0	18	426
ACVRL1	178	521	211	652	159	270	202	89	292	267	22	111	87	54	90	6	23	129	75	121	3559
ACY1	55	60	95	83	43	29	34	6	55	57	24	36	24	70	72	45	41	7	48	98	982
ACY3	0	0	0	0	0	0	7	0	0	0	0	0	0	0	0	0	0	0	0	0	7
ACYP1	38	33	0	3	74	30	24	13	0	81	26	47	32	18	13	0	0	13	44	41	530
ACYP2	56	139	10	32	64	29	4	36	34	76	23	23	20	14	47	37	54	13	76	67	854
AD000090.2	42	28	28	18	39	0	34	4	60	32	4	9	12	17	24	14	15	11	21	30	442
ADA	42	43	44	93	17	81	47	0	38	130	16	30	36	16	14	16	3	12	6	63	747
ADAD1	23	0	0	0	0	0	0	0	0	0	0	0	0	0	0	0	0	0	0	0	23
ADAD1P1	0	0	0	0	0	0	0	0	0	0	0	0	0	0	0	0	0	0	0	0	0
ADAD1P2	0	0	0	0	0	0	0	0	0	0	0	0	0	0	0	0	0	0	0	0	0
ADAD2	0	0	0	0	23	0	0	0	0	0	0	0	0	0	0	0	0	0	0	9	32
ADAL	286	268	302	564	222	227	144	123	233	306	83	92	211	97	86	89	105	116	296	97	3947
ADAM10	2403	2104	1896	2674	2363	1847	1144	835	1597	3354	1196	1550	1798	1257	968	1196	1206	1402	3477	2223	36490
ADAM11	50	34	31	148	7	8	29	16	21	117	9	16	3	44	11	12	4	14	17	13	604
ADAM12	32	147	44	74	66	312	40	24	47	35	42	210	34	172	124	148	232	104	255	425	2567
ADAM15	233	504	279	194	258	94	242	192	271	829	122	135	197	219	259	159	162	155	205	298	5007
ADAM17	999	1022	621	1022	942	689	488	603	970	1096	1116	792	1117	1193	717	776	913	755	1703	1140	18674
ADAM18	0	0	0	0	0	0	0	0	0	0	0	0	0	0	0	0	0	0	0	0	0
ADAM19	499	613	662	1129	411	364	516	178	593	1047	542	478	464	1025	360	445	488	411	970	684	11879
ADAM1A	89	170	177	143	161	53	85	41	84	141	48	51	83	69	82	120	115	56	73	68	1909
ADAM1B	0	0	0	0	0	0	0	0	0	0	0	0	0	5	0	0	4	0	0	0	9
ADAM2	0	0	0	0	0	0	0	0	0	0	0	0	0	0	0	0	0	0	0	0	0
ADAM20	46	105	62	44	155	46	53	34	33	0	40	51	23	55	46	26	67	26	207	62	1181
ADAM20P1	40	58	0	45	44	62	22	12	114	152	16	56	42	50	38	35	41	32	119	72	1050
ADAM20P2	0	0	0	0	0	0	0	0	0	0	0	0	0	0	0	0	0	0	0	0	0
ADAM20P3	0	0	0	0	0	0	0	0	0	0	0	0	0	0	0	0	0	0	0	0	0
ADAM21	9	30	0	31	40	0	0	0	0	0	0	6	1	18	0	0	0	0	0	23	158
ADAM21P1	0	0	23	0	0	2	0	0	0	2	0	1	3	2	2	0	10	0	23	8	76
ADAM22	399	332	569	386	334	475	592	154	198	2136	229	49	141	72	28	72	60	47	68	133	6474
ADAM23	848	628	596	1259	768	500	358	181	269	714	203	207	265	137	153	335	112	846	1037	496	9912
ADAM24P	0	0	0	0	0	0	0	0	0	0	0	0	0	0	0	0	0	0	0	0	0
ADAM28	17	58	0	0	37	18	0	0	46	0	0	12	0	5	13	9	5	26	0	17	263
ADAM29	0	0	0	0	0	0	0	0	0	0	0	0	0	0	0	0	0	0	0	0	0
ADAM30	0	0	0	0	0	0	0	0	0	0	0	0	0	0	0	0	0	0	0	0	0
ADAM32	117	108	273	162	242	142	129	107	188	54	113	103	170	109	45	46	173	57	131	104	2573
ADAM33	467	583	899	332	946	356	474	478	1098	1249	370	164	103	112	471	101	97	33	272	321	8926
ADAM3A	0	0	0	0	0	0	0	0	0	0	0	0	0	0	0	0	0	0	0	0	0
ADAM3B	6	22	15	19	0	73	0	0	14	0	0	7	6	31	4	9	14	0	0	20	240
ADAM5	11	18	0	0	0	0	0	0	0	0	0	6	0	0	0	0	11	0	0	0	46
ADAM6	0	0	0	0	0	0	0	0	0	0	0	0	0	0	0	0	0	0	0	0	0
ADAM7	0	0	0	0	0	0	0	0	0	0	0	0	0	0	0	0	0	0	0	0	0
ADAM8	10	19	34	25	36	21	25	0	57	34	14	86	28	10	39	29	67	32	141	28	735
ADAM9	4747	4751	5595	5626	5123	2588	2551	2161	4600	7734	3669	3593	5692	3454	2269	3379	2881	3993	6975	7145	88526
ADAMDEC1	0	23	0	21	0	23	0	0	14	0	6	11	0	0	14	0	0	40	0	0	152
ADAMTS1	8197	9269	6486	11282	10693	7666	2961	5766	8187	6054	10414	5592	9774	3417	4424	9116	3356	10790	11216	10069	154729
ADAMTS10	514	750	1123	399	436	160	350	300	811	1031	253	232	268	377	423	249	293	164	590	427	9150
ADAMTS12	106	244	127	90	56	64	91	27	26	228	23	51	53	49	22	68	45	26	19	33	1448
ADAMTS13	25	0	32	10	55	8	5	27	29	64	13	1	10	10	8	12	32	8	39	5	393
ADAMTS14	0	32	1	0	1	9	5	0	0	0	0	3	3	7	10	0	0	4	0	1	76
ADAMTS15	50	254	259	201	212	179	167	75	239	87	153	67	110	134	196	36	128	62	256	369	3234
ADAMTS16	0	0	0	18	0	0	0	0	0	0	0	0	0	0	0	0	0	0	0	0	18
ADAMTS17	55	164	150	170	123	59	69	44	55	83	35	29	34	52	29	22	56	13	32	37	1311
ADAMTS18	0	105	0	51	32	10	0	17	25	0	0	0	0	0	0	0	0	0	0	0	240
ADAMTS19	99	40	147	27	40	90	217	32	105	361	26	85	53	112	46	17	262	46	153	192	2150
ADAMTS2	199	577	393	463	231	319	240	71	388	613	104	152	210	265	155	54	69	213	321	277	5314
ADAMTS20	0	0	0	10	0	0	0	0	0	0	0	0	0	0	0	0	0	0	0	0	10
ADAMTS3	367	370	202	170	217	221	127	135	248	184	243	345	436	443	207	612	453	471	797	675	6923
ADAMTS4	143	246	174	380	278	320	20	18	67	184	792	270	132	1891	85	34	18	487	95	146	5780
ADAMTS5	150	297	167	264	127	591	279	148	220	13	33	311	176	40	87	0	9	87	90	175	3264
ADAMTS6	186	212	345	143	355	47	144	52	110	232	57	68	92	63	24	55	22	67	30	215	2519
ADAMTS7	220	570	676	409	263	71	118	121	197	325	97	110	87	105	109	62	69	79	142	273	4103
ADAMTS7P1	0	0	0	0	0	0	0	0	0	0	0	0	0	6	0	0	2	6	0	5	19
ADAMTS7P2	0	0	0	0	0	0	0	0	0	0	0	0	0	0	0	0	0	0	0	0	0
ADAMTS7P3	2	0	0	0	0	0	1	0	0	0	7	2	0	0	0	0	0	0	0	0	12
ADAMTS7P4	0	0	0	0	0	0	0	0	0	0	3	1	0	0	0	0	0	0	1	0	5
ADAMTS8	455	662	1866	540	601	173	442	92	1205	1291	630	463	785	691	293	273	569	922	709	1948	14610
ADAMTS9	372	839	1273	1468	978	704	541	543	840	1149	704	850	668	2029	317	683	323	609	2776	703	18369
ADAMTS9-AS2	443	957	771	723	851	852	674	542	876	1215	394	740	610	598	568	580	1321	181	1065	1003	14964
ADAMTSL1	116	168	148	109	65	20	79	64	160	340	36	9	24	67	54	76	21	58	75	89	1778
ADAMTSL2	72	95	27	78	41	31	19	0	9	5	19	18	5	42	8	0	11	9	32	11	532
ADAMTSL3	4317	5503	4514	5777	5036	2571	2362	2263	6069	7439	2505	1497	2553	1825	2552	1558	1656	1964	3797	3303	69061
ADAMTSL4	0	0	0	0	0	0	3	0	0	0	3	0	9	6	0	0	0	0	0	0	21
ADAMTSL4-AS1	95	194	215	441	290	175	242	146	200	24	356	256	131	515	271	430	270	135	449	506	5341
ADAMTSL5	61	51	81	186	70	43	50	77	100	183	44	27	20	13	75	5	12	23	51	86	1258
ADAP1	61	27	92	51	60	5	38	31	0	39	0	37	17	62	31	13	20	6	175	9	774
ADAP2	210	130	57	235	46	251	77	121	250	257	24	246	219	84	91	86	123	126	240	120	2993
ADAR	4785	6211	4537	8125	4653	4593	2696	1984	3960	6738	2893	2861	4524	4266	3235	3325	3496	2504	7081	4959	87426
ADARB1	1437	2548	2011	1629	1762	789	865	786	1838	3732	1066	393	598	538	823	444	456	525	1827	1489	25556
ADARB2	0	0	0	0	4	3	2	0	0	0	7	6	0	12	14	0	27	5	0	82	162
ADARB2-AS1	0	0	0	0	0	0	0	0	0	0	0	0	0	0	0	0	0	0	0	0	0
ADAT1	363	760	513	631	256	243	246	244	416	509	168	255	402	434	221	292	405	195	478	421	7452
ADAT2	157	135	70	132	277	125	81	39	112	92	80	100	220	144	111	102	63	70	131	96	2337
ADAT3	0	0	0	28	0	0	5	0	0	0	0	7	0	11	22	0	0	0	0	0	73
ADC	46	140	0	49	41	22	39	23	23	70	32	46	22	33	17	4	33	31	21	29	721
ADCK1	27	64	15	18	14	39	45	20	58	0	9	10	14	15	28	8	13	20	12	57	486
ADCK2	82	88	213	43	33	52	75	108	221	453	40	80	65	94	109	89	56	79	66	104	2150
ADCK3	190	259	226	507	148	197	113	97	86	376	34	196	178	213	247	138	288	92	372	323	4280
ADCK4	107	217	183	62	134	67	52	72	186	254	47	91	145	180	206	118	140	109	217	214	2801
ADCK5	19	58	81	16	12	10	13	0	0	0	0	10	13	19	16	5	10	10	44	67	403
ADCY1	111	565	152	279	118	277	208	74	430	140	8	1	15	41	188	0	16	20	24	26	2693
ADCY10	19	31	0	1	47	26	8	25	0	0	25	3	7	26	20	4	11	17	37	17	324
ADCY10P1	167	116	44	189	103	137	56	34	58	135	55	80	59	86	91	47	107	60	244	112	1980
ADCY2	408	517	405	647	519	231	271	403	677	1012	199	130	181	142	276	80	108	222	529	562	7519
ADCY3	338	846	584	706	553	391	398	269	744	952	260	243	318	360	351	271	309	194	569	375	9031
ADCY4	94	103	63	291	139	186	125	111	20	184	16	0	17	0	4	0	0	24	0	0	1377
ADCY5	1825	3121	3639	3427	2854	1021	2043	1641	2639	7030	1718	817	990	943	1355	1022	1178	653	2502	1680	42098
ADCY6	489	1400	729	996	698	365	463	404	1052	921	496	356	247	455	392	255	553	421	1055	722	12469
ADCY7	21	42	22	59	30	14	17	6	17	51	6	28	0	10	20	0	7	7	0	15	372
ADCY8	0	0	0	0	0	0	0	0	0	0	0	0	0	0	0	0	0	0	0	0	0
ADCY9	1882	2619	2962	2975	2342	1209	2034	1567	3219	5353	1113	884	1200	894	1401	871	1231	907	2348	1840	38851
ADCYAP1	0	20	0	119	20	18	0	0	20	18	2	6	0	0	32	8	9	13	34	2	321
ADCYAP1R1	16	100	15	81	55	97	34	58	18	93	0	11	0	2	6	0	13	0	15	6	620
ADD1	5791	6950	7437	8225	5819	3568	3455	2857	7931	13156	3170	2918	4462	3505	4141	3418	3505	2910	7070	6000	106288
ADD2	14	98	28	95	0	51	36	11	0	0	0	0	0	0	0	0	7	9	0	0	349
ADD3	5962	4860	5414	3394	4980	3317	3242	2325	2667	5783	1522	2215	1985	2748	1588	1317	3283	2148	2257	2600	63607
ADD3-AS1	42	19	49	30	1	10	19	11	27	0	10	1	29	0	2	0	5	11	45	3	314
ADGB	15	0	0	0	0	0	0	0	0	0	0	0	0	1	2	0	0	0	0	0	18
ADH1A	13	17	11	16	12	27	63	5	21	7	5	21	29	37	32	21	31	24	23	25	440
ADH1B	23796	22275	21221	13934	9536	15437	13167	4474	26459	13398	3101	9216	25221	15295	11264	18013	21792	15702	17739	25073	326113
ADH1C	115	30	29	112	30	237	189	22	18	90	11	20	46	17	27	155	30	14	146	91	1429
ADH4	32	0	15	96	1	12	12	18	28	42	19	267	443	202	95	133	309	171	272	377	2544
ADH5	4112	4097	5234	4056	3227	1880	1941	1521	3620	7349	1719	1782	3793	1602	1771	1809	1602	1794	5752	3767	62428
ADH5P2	0	0	0	0	0	0	0	0	0	0	0	0	0	0	0	0	0	0	0	0	0
ADH5P3	0	0	0	0	0	0	0	0	0	0	0	0	0	0	0	0	0	0	0	0	0
ADH5P4	19	4	5	1	10	14	2	7	20	21	4	6	27	4	1	1	0	7	31	6	190
ADH6	0	0	0	0	0	0	0	0	0	0	0	7	12	2	4	18	5	0	0	6	54
ADH7	0	0	0	0	0	0	0	0	0	0	0	0	0	0	0	0	0	0	0	0	0
ADHFE1	264	430	406	770	245	282	246	83	437	665	141	66	119	97	109	44	86	37	237	189	4953
ADI1	2080	2054	2051	1783	2155	1157	978	757	2212	2844	971	700	932	571	848	455	689	805	1267	1269	26578
ADIG	0	0	0	0	0	0	0	0	0	0	0	0	0	0	0	0	0	0	0	0	0
ADIPOQ	27	146	151	304	172	3055	531	146	0	80	0	0	0	0	0	0	0	0	0	0	4612
ADIPOQ-AS1	0	0	0	0	0	0	0	0	0	0	0	0	0	0	0	0	0	0	0	0	0
ADIPOR1	2048	1865	1519	1688	1175	723	654	605	2278	2464	772	1130	1089	1028	907	772	1069	1011	2546	1507	26850
ADIPOR1P1	0	0	0	0	0	0	0	0	0	0	0	0	0	0	0	0	0	0	0	0	0
ADIPOR1P2	0	0	0	0	0	0	0	0	0	0	0	0	0	0	0	0	0	0	0	0	0
ADIPOR2	1	17	25	54	17	6	10	0	0	34	24	3	13	1	11	0	15	20	19	5	275
ADIRF	1828	1882	890	891	800	416	585	901	2464	4344	1386	2421	2054	2756	1007	1134	2158	1378	7553	6185	43033
ADK	55	93	143	98	137	175	127	95	136	64	154	332	422	119	110	487	202	308	144	302	3703
ADM	66	33	38	48	76	157	95	9	41	176	1253	627	143	1243	166	143	427	266	1889	2265	9161
ADM2	0	0	0	0	1	0	0	0	1	0	0	0	0	1	1	11	9	0	18	14	56
ADM5	13	0	0	0	0	0	10	0	45	0	0	0	0	2	7	1	4	0	0	0	82
ADNP	3775	3572	3983	4608	3632	2657	2481	1466	3599	6437	1801	2220	3475	2153	1917	2217	2050	1610	4323	3682	61658
ADNP2	728	1326	926	902	636	527	638	435	894	934	936	621	774	487	708	481	586	698	1061	863	15161
ADO	533	741	495	406	332	273	240	170	372	235	172	297	378	453	283	285	311	193	554	444	7167
ADORA1	0	33	14	0	0	0	13	0	0	0	3	6	0	28	0	7	4	0	0	23	131
ADORA2A	11	24	0	1	0	0	8	5	63	50	17	15	12	56	14	0	0	20	95	2	393
ADORA2A-AS1	0	0	0	0	0	0	0	0	0	0	0	0	0	0	0	0	0	0	0	0	0
ADORA2B	0	0	0	0	0	2	8	0	0	0	3	23	0	10	0	0	9	6	55	21	137
ADORA2BP1	0	0	0	0	0	0	0	0	0	0	0	0	0	0	0	0	0	0	0	0	0
ADORA3	156	89	218	225	41	67	87	41	208	180	48	449	487	190	214	256	118	287	319	309	3989
ADPGK	447	461	661	585	483	385	271	354	646	716	207	410	695	481	311	375	365	374	542	605	9374
ADPGK-AS1	0	0	0	0	0	0	0	0	0	0	0	0	0	2	9	6	0	0	0	0	17
ADPRH	240	359	244	310	314	234	198	129	178	221	162	204	159	251	224	222	232	179	438	227	4725
ADPRHL1	0	22	74	991	8	1	0	5	0	43	0	17	14	22	17	16	24	0	36	30	1320
ADPRHL2	230	209	121	102	100	35	95	95	241	200	51	123	96	149	97	89	70	78	258	143	2582
ADPRM	345	350	553	209	256	266	333	133	394	379	207	227	314	237	241	247	299	325	497	338	6150
ADRA1A	11	24	0	0	40	45	42	14	13	0	8	0	0	0	15	0	0	0	0	16	228
ADRA1B	88	111	247	226	159	68	100	76	267	294	35	14	85	18	98	55	23	43	107	243	2357
ADRA1D	17	41	65	21	106	56	23	25	49	316	50	0	24	3	14	0	0	0	33	0	843
ADRA2A	12	128	38	135	49	132	48	109	117	89	0	4	13	30	23	26	2	31	112	0	1098
ADRA2B	21	92	80	111	65	51	35	31	18	227	64	11	22	5	10	0	18	0	0	24	885
ADRA2C	25	19	212	150	65	42	140	24	261	388	117	102	59	46	400	2	136	78	14	301	2581
ADRB1	0	11	0	103	0	42	33	0	0	0	0	0	15	0	0	0	0	0	0	0	204
ADRB2	53	215	47	273	112	197	84	54	53	159	45	51	48	21	50	4	19	10	46	74	1615
ADRB3	8	0	0	0	0	0	0	0	0	0	0	0	0	3	0	0	0	0	0	2	13
ADRBK1	385	470	606	357	443	148	285	145	470	657	234	373	289	344	361	180	338	317	497	485	7384
ADRBK2	11	54	0	10	0	21	17	14	0	0	0	3	15	29	13	7	0	37	26	18	275
ADRM1	317	415	669	174	308	73	165	181	630	674	219	280	209	285	485	234	213	166	383	329	6409
ADSL	303	361	505	573	247	259	291	247	402	499	134	207	358	252	210	400	270	246	540	451	6755
ADSS	1368	1206	1350	904	1080	804	617	396	1421	1025	745	768	1278	663	626	737	606	547	919	1046	18106
ADSSL1	209	232	183	772	263	170	166	149	1432	1104	534	771	121	610	608	136	1157	410	1954	1359	12340
ADTRP	9	24	0	0	0	24	0	0	5	0	0	11	17	57	5	0	12	42	0	0	206
AEBP1	13027	16314	12804	10170	14309	4317	2973	5713	13072	20682	7400	8707	6107	15886	10635	7620	11626	8932	26572	19725	236591
AEBP2	197	276	245	229	128	103	112	183	184	475	220	192	198	135	155	99	212	122	130	202	3797
AEN	378	423	290	302	168	98	151	21	199	381	222	193	301	216	295	293	178	187	474	243	5013
AES	1424	1524	1272	1400	846	296	415	597	1752	2379	706	733	824	1146	1094	699	915	622	1694	1434	21772
AF064858.7	0	0	0	0	0	0	0	0	0	0	0	4	0	7	0	0	14	0	0	0	25
AFAP1	1690	1908	2422	2367	1962	1186	1568	928	1985	3278	1647	961	1120	1928	944	892	1143	1041	2202	2148	33320
AFAP1-AS1	0	0	0	0	0	5	0	0	0	0	0	0	0	0	0	0	0	0	0	0	5
AFAP1L1	195	357	173	677	195	373	295	118	162	453	60	156	114	123	88	36	72	40	55	196	3938
AFAP1L2	466	859	71	339	556	357	266	215	232	329	55	63	35	49	60	43	13	52	491	102	4653
AFF1	48	32	38	91	56	36	27	37	78	168	51	58	68	77	115	70	52	63	110	135	1410
AFF2	30	229	12	226	25	57	40	6	101	167	12	61	82	44	248	61	0	2	35	17	1455
AFF3	304	602	855	980	794	501	210	387	153	1506	190	52	95	19	67	111	31	107	52	168	7184
AFF4	7813	9415	10993	8037	9846	5329	5186	4443	9612	9431	7352	5071	6057	6394	4689	4152	5301	4692	10795	9488	144096
AFG3L1P	165	251	253	189	178	88	111	77	146	224	96	87	145	114	138	179	104	105	112	135	2897
AFG3L2	665	653	821	1550	683	499	399	247	735	884	439	477	699	553	453	550	425	510	783	517	12542
AFG3L2P1	0	0	0	0	0	1	0	1	0	1	0	0	0	0	1	0	0	0	0	0	4
AFM	0	0	0	0	0	0	0	0	0	0	0	0	0	0	0	0	0	0	0	0	0
AFMID	100	328	106	101	66	72	94	71	118	326	71	125	89	100	78	66	115	72	168	165	2431
AFP	0	0	22	14	17	0	0	2	0	0	0	0	0	0	0	0	0	0	0	0	55
AFTPH	0	42	61	45	11	0	11	34	136	0	16	3	4	14	30	6	6	7	0	21	447
AGA	451	586	349	571	270	136	161	148	396	410	102	99	98	82	137	108	81	108	496	273	5062
AGAP1	13	0	8	0	34	38	2	12	0	51	11	17	12	12	8	18	3	0	0	20	259
AGAP11	0	1	0	0	0	0	0	1	0	0	2	2	1	3	1	2	6	0	2	1	22
AGAP1-IT1	15	13	18	8	22	7	9	32	0	49	25	14	8	20	17	0	10	0	0	30	297
AGAP2	9	67	8	113	21	7	29	9	38	0	1	39	0	6	18	1	31	17	2	18	434
AGAP2-AS1	30	0	83	11	36	9	30	7	83	82	11	72	34	49	56	85	51	34	33	93	889
AGAP3	210	524	626	293	345	109	264	271	450	832	250	293	148	329	385	105	212	155	320	354	6475
AGAP4	155	178	113	509	216	236	188	179	212	164	167	192	164	174	225	117	169	132	216	149	3855
AGAP5	91	119	120	151	114	118	96	90	105	219	86	134	80	110	96	59	112	101	169	154	2324
AGAP6	285	449	321	508	371	309	280	161	203	221	288	267	352	275	285	294	269	243	227	316	5924
AGAP7	7	27	0	3	1	18	2	3	1	1	5	30	1	16	1	14	9	4	1	15	159
AGAP9	148	231	61	129	162	56	186	113	167	200	45	69	83	233	192	37	260	96	90	145	2703
AGBL1	0	0	0	0	0	0	0	0	0	0	0	0	0	0	0	0	0	0	0	0	0
AGBL1-AS1	0	0	0	0	0	0	0	0	0	0	0	0	0	0	0	0	7	0	0	0	7
AGBL2	10	0	10	0	42	0	18	8	39	62	14	7	15	4	3	11	18	4	0	21	286
AGBL3	129	102	131	33	89	31	28	36	66	56	60	37	66	62	43	29	34	26	40	32	1130
AGBL4	0	0	0	61	23	9	0	12	16	56	0	2	0	7	0	6	9	2	0	9	212
AGBL4-IT1	0	0	0	0	0	0	0	0	0	0	0	0	0	0	0	0	0	0	0	0	0
AGBL5	313	322	469	184	170	103	157	153	376	700	147	272	217	316	277	249	195	105	321	397	5443
AGBL5-AS1	0	0	0	0	0	0	0	0	0	0	0	0	14	0	4	0	0	0	0	0	18
AGER	72	78	32	21	80	14	22	0	48	144	23	22	29	39	14	14	25	40	58	42	817
AGFG1	1616	2326	2160	1261	2551	1646	1406	1094	2246	1823	1580	1653	2013	2070	1787	1503	1258	1746	3345	2518	37602
AGFG2	64	243	143	200	199	43	70	67	296	383	128	74	99	173	306	127	61	52	173	294	3195
AGGF1	1723	1494	1621	850	1461	1112	957	868	1694	1533	705	1378	1544	1255	971	1221	1329	1208	1917	1365	26206
AGGF1P1	0	0	0	0	0	1	0	0	0	0	0	0	0	0	0	0	0	0	0	0	1
AGGF1P2	0	0	0	0	0	0	22	0	0	0	0	0	0	0	0	0	0	5	0	0	27
AGGF1P3	6	0	0	25	0	10	0	0	0	0	0	0	0	0	0	0	7	9	0	0	57
AGGF1P4	0	0	0	0	0	0	0	0	0	0	0	0	0	0	0	0	0	0	0	0	0
AGK	426	343	705	553	557	345	320	224	493	1171	176	301	369	251	217	252	243	330	522	478	8276
AGKP1	0	1	0	147	1	21	16	0	51	0	12	16	23	37	11	0	11	21	0	63	431
AGL	741	1391	1805	1848	1796	1210	727	575	1475	2127	405	731	1030	923	597	752	535	636	1552	1116	21972
AGMAT	0	0	0	24	0	0	0	0	0	0	3	0	0	0	0	0	0	0	0	4	31
AGMO	38	42	22	0	0	51	27	0	0	81	0	36	45	0	0	0	9	1	0	20	372
AGO1	2023	3145	3131	2541	2435	1388	1796	1410	2152	5157	1010	1851	1878	1827	2075	1683	2189	1387	2917	2363	44358
AGO2	877	1068	1069	867	783	411	512	449	834	1050	1178	564	838	773	983	699	596	673	1430	1463	17117
AGO3	1075	1331	864	1031	1349	807	797	681	888	1084	708	759	922	1058	793	639	848	592	1615	1115	18956
AGO4	1422	2537	2372	1915	2330	1368	1189	967	2123	2308	618	645	974	632	709	693	798	819	1708	1285	27412
AGPAT1	246	475	375	269	268	141	194	139	349	1277	135	287	180	355	322	159	266	128	381	456	6402
AGPAT2	90	276	167	113	43	163	167	77	174	320	51	76	76	113	99	31	17	47	187	117	2404
AGPAT3	396	579	870	1173	563	330	451	220	921	1132	307	508	420	627	389	478	377	388	962	699	11790
AGPAT4	336	354	390	406	421	255	173	216	417	512	141	246	188	145	178	297	231	165	311	488	5870
AGPAT4-IT1	39	35	32	74	0	19	2	5	34	34	11	23	22	29	12	4	4	0	56	60	495
AGPAT5	4	30	13	0	0	23	1	2	20	16	4	21	25	8	14	10	10	0	1	19	221
AGPAT5P1	0	0	0	0	0	0	0	0	0	0	0	0	0	0	0	0	0	0	0	0	0
AGPAT6	924	1433	1081	1179	849	594	637	456	1062	1803	503	647	885	640	564	704	649	448	1396	1134	17588
AGPAT9	174	128	33	191	112	242	60	38	65	67	93	47	178	64	104	88	44	12	76	71	1887
AGPS	1790	1814	1943	1127	1520	1028	1131	869	1378	1314	598	995	1465	847	782	879	913	812	1116	1366	23687
AGR2	0	0	0	0	0	0	0	0	0	0	0	0	0	0	0	0	0	0	0	0	0
AGR3	0	0	0	0	0	0	0	0	0	0	0	0	0	0	0	0	0	0	0	0	0
AGRN	196	760	650	350	325	172	297	305	501	782	117	161	68	272	323	91	164	108	285	387	6314
AGRP	0	0	0	0	0	0	0	0	0	0	0	0	0	0	0	0	0	0	0	0	0
AGT	114	284	146	593	94	26	107	68	121	90	41	411	191	350	58	39	245	256	435	176	3845
AGTPBP1	1955	2013	1992	1995	2136	925	1002	527	2104	2023	732	630	1215	720	478	720	582	634	1911	1160	25454
AGTR1	81	146	259	244	66	407	240	39	163	523	17	31	52	90	55	17	61	19	32	109	2651
AGTR2	8	0	0	27	16	11	10	20	0	98	0	0	0	0	0	0	0	0	0	0	190
AGTRAP	28	110	65	34	1	12	33	35	56	200	49	88	23	273	82	92	105	61	223	270	1840
AGXT	0	0	0	0	0	0	0	0	0	0	0	3	0	5	0	0	0	0	0	0	8
AGXT2	0	0	0	0	0	0	0	0	0	0	0	0	0	0	0	0	0	0	0	0	0
AHCTF1	4035	3789	4598	3872	4704	3186	3028	2073	4776	5620	3490	3826	7533	4397	4575	4815	3990	3620	5241	5986	87154
AHCTF1P1	398	465	447	452	338	428	376	235	389	452	372	514	965	525	506	740	722	523	588	759	10194
AHCY	352	596	829	198	366	117	216	150	817	952	194	375	289	405	409	355	361	318	321	642	8262
AHCYL1	3165	3526	3564	4317	3210	2612	2143	1419	3587	5236	2647	2339	2841	2945	2242	2329	2565	2219	4942	3712	61560
AHCYL2	238	231	145	239	99	110	124	42	332	138	109	101	161	168	172	168	114	90	323	118	3222
AHCYP1	0	0	0	0	0	0	0	0	0	0	0	0	0	0	0	0	0	0	0	0	0
AHCYP2	0	0	0	0	0	0	0	0	0	0	0	0	0	0	0	0	0	0	0	0	0
AHCYP3	0	0	0	0	0	0	0	0	0	0	0	0	0	0	0	0	0	0	0	0	0
AHCYP4	0	0	0	0	0	0	0	0	0	0	0	0	0	0	0	0	0	0	0	0	0
AHCYP5	0	0	0	0	0	0	0	0	0	0	0	0	0	0	0	0	0	0	0	0	0
AHCYP6	0	0	0	0	0	0	0	0	0	0	0	0	0	0	0	0	0	0	0	0	0
AHCYP7	0	0	0	0	0	0	0	0	0	0	0	0	0	0	0	0	0	0	0	0	0
AHDC1	687	1196	805	461	740	172	568	369	725	2488	878	855	427	1184	1446	607	937	396	858	1450	17249
AHI1	349	362	264	186	322	219	201	138	190	337	119	133	274	178	77	129	114	138	201	179	4110
AHNAK	192916	251822	227840	233730	222085	110700	126170	98530	224847	360898	96469	74281	98802	44847	107480	71879	68269	80580	155422	142958	2990525
AHNAK2	1283	2724	1019	2307	1527	570	1047	807	1126	1876	702	1746	1787	701	1285	1448	1424	2303	3685	3672	33039
AHR	5803	6377	7146	7429	5775	6274	3623	3218	9516	5999	2301	4007	4815	3040	2542	2002	3061	3971	4071	4039	95009
AHRR	26	30	10	69	24	5	14	16	11	49	2	34	42	21	30	30	17	15	99	11	555
AHSA1	1004	1049	1114	1567	718	490	533	419	939	1806	486	737	1306	572	491	655	639	428	938	742	16633
AHSA2	1137	1941	1209	2268	1600	1477	1457	760	1500	1774	691	962	1163	802	879	958	1431	473	1858	1458	25798
AHSG	0	0	0	0	0	0	0	0	0	0	0	0	0	0	0	0	0	0	0	0	0
AHSP	0	0	0	0	0	0	0	0	0	0	0	0	0	0	0	0	0	0	0	0	0
AICDA	0	0	0	0	0	0	0	0	0	0	0	0	0	0	0	0	0	0	0	0	0
AIDA	2383	2534	2181	1060	2010	1516	1328	782	2377	2163	918	1306	1626	1630	911	1353	871	1280	2238	1961	32428
AIF1	555	116	130	577	82	244	80	77	206	201	50	198	343	45	100	82	158	278	390	135	4047
AIF1L	206	588	1196	588	352	322	588	317	370	541	108	116	119	101	271	115	508	197	307	265	7175
AIFM1	326	189	244	551	177	275	149	162	186	493	173	200	331	157	153	264	154	149	260	275	4868
AIFM1P1	0	0	0	0	0	0	0	0	0	0	0	0	0	0	0	0	0	0	0	0	0
AIFM2	198	246	271	444	131	144	187	144	416	539	176	122	171	218	283	135	211	91	304	323	4754
AIFM3	0	0	13	16	0	0	0	11	0	0	0	5	9	9	2	0	26	0	0	0	91
AIG1	722	1012	786	981	801	556	460	334	1029	1689	374	312	457	348	318	322	386	338	888	890	13003
AIM1	0	0	0	0	0	0	0	0	0	0	0	0	0	0	0	0	0	0	0	0	0
AIM1L	0	0	0	0	0	0	0	0	0	0	0	0	0	0	0	0	0	0	0	0	0
AIM2	21	0	17	5	0	44	10	15	47	0	0	17	20	9	0	0	11	25	28	0	269
AIMP1	1227	1002	949	659	923	375	446	531	786	1075	628	629	994	566	384	473	648	512	1054	828	14689
AIMP1P1	0	13	0	0	21	0	7	0	0	0	0	0	0	10	0	0	25	0	0	0	76
AIMP1P2	0	0	0	0	0	0	0	0	0	0	0	0	0	0	0	0	0	0	0	0	0
AIMP2	131	183	134	383	70	79	98	103	214	468	162	175	273	145	194	249	90	93	207	189	3640
AIP	458	439	768	543	430	267	297	123	1183	1407	236	379	280	481	292	176	327	234	940	738	9998
AIPL1	0	0	0	0	0	0	0	0	0	0	0	0	0	0	0	0	0	0	0	0	0
AIRE	0	0	0	0	0	0	0	0	0	32	0	0	0	0	0	0	0	0	0	0	32
AIRN	0	0	0	0	0	0	0	0	0	0	0	0	0	0	0	0	0	0	0	0	0
AJAP1	0	0	0	5	0	2	3	0	0	0	0	0	0	0	0	0	0	0	0	0	10
AJUBA	208	557	462	160	327	170	248	56	448	417	67	121	63	98	114	31	64	90	238	237	4176
AK1	677	878	671	1470	431	257	243	357	1217	1751	632	564	438	1320	446	739	737	672	1964	1112	16576
AK2	1380	1490	1403	1493	1237	819	846	693	1318	2135	1022	1084	1255	1672	1038	1179	1179	756	3165	1948	27112
AK2P1	4	3	4	7	3	5	5	7	3	3	10	12	10	17	4	16	10	17	20	10	170
AK2P2	0	0	0	0	0	11	0	0	0	0	0	0	0	4	3	0	0	0	0	2	20
AK3	2139	2346	1928	1086	1602	1592	1675	1040	1503	1378	1332	1516	1740	1854	1246	825	1248	1330	1618	1866	30864
AK3P2	0	0	0	0	0	0	0	0	0	0	0	0	0	0	0	0	0	0	0	0	0
AK3P3	34	60	73	105	11	14	51	6	26	33	14	21	11	23	19	16	31	0	43	11	602
AK3P4	0	0	0	0	0	0	0	0	0	0	0	0	0	0	0	0	0	0	0	0	0
AK3P5	0	0	0	0	0	0	4	0	0	0	0	0	0	0	0	0	0	0	0	0	4
AK3P6	0	0	0	0	0	0	0	0	0	0	0	0	0	0	0	0	0	0	0	0	0
AK4	19	25	131	83	26	4	16	30	8	1	34	107	47	102	56	49	49	42	143	188	1160
AK4P1	226	113	306	457	292	169	89	28	215	380	144	254	264	328	116	280	208	168	905	519	5461
AK4P2	0	0	0	0	0	0	0	0	0	0	0	0	0	0	0	0	0	0	0	0	0
AK4P3	26	12	24	21	46	6	4	17	30	24	19	58	40	36	22	30	15	9	54	46	539
AK4P4	12	0	0	17	40	0	0	0	0	0	5	0	0	0	5	0	0	0	0	5	84
AK4P5	0	0	0	0	0	0	0	0	0	0	0	0	0	0	0	0	0	0	0	0	0
AK4P6	0	0	0	0	0	0	0	0	0	0	0	0	0	0	0	0	0	0	0	0	0
AK5	53	22	141	102	65	106	41	34	28	81	19	13	0	11	11	0	3	21	0	6	757
AK6	333	202	281	111	321	107	97	86	206	121	133	100	230	176	106	36	101	60	105	193	3105
AK7	0	0	0	0	0	6	13	0	30	0	0	0	0	0	0	0	14	0	0	0	63
AK8	10	9	0	0	14	10	17	0	41	0	0	9	3	12	13	0	1	0	14	4	157
AK9	733	499	623	502	372	395	438	195	445	768	239	429	369	392	172	263	332	235	594	535	8530
AKAP1	1646	2007	3053	4581	2328	1441	1893	1204	2495	6405	2026	1807	3538	1271	2819	1691	2595	910	2343	2701	48754
AKAP10	788	728	761	752	888	653	575	403	802	940	590	760	958	747	729	724	833	698	1295	1063	15687
AKAP11	5376	6003	6335	5427	4936	3523	3770	2136	6219	6638	2841	3480	4902	3626	2669	2786	3510	2807	6079	4309	87372
AKAP12	59	70	125	0	74	62	42	29	212	218	211	91	46	240	152	49	84	39	302	197	2302
AKAP13	6	34	0	0	0	0	0	0	0	0	6	0	10	0	3	0	0	0	0	0	59
AKAP14	0	27	0	0	0	0	0	0	0	0	0	0	0	0	0	0	0	0	1	1	29
AKAP17A	0	0	0	0	0	0	0	0	0	0	1	0	0	1	0	0	0	0	0	0	2
AKAP17BP	0	0	0	26	0	0	0	0	0	0	0	0	0	0	0	0	0	0	0	0	26
AKAP2	9839	11155	10470	13613	10277	5867	5758	5404	9212	15898	8152	8720	10050	10040	7610	8047	10730	8252	13615	13691	196400
AKAP3	14	0	19	0	17	14	6	0	0	0	0	10	12	36	1	6	7	0	92	86	320
AKAP4	0	0	0	0	0	0	0	0	0	0	0	0	0	0	0	0	0	0	0	0	0
AKAP5	882	810	816	328	1154	183	193	287	258	897	188	59	100	60	116	117	97	110	134	176	6965
AKAP6	226	413	359	225	158	136	199	157	462	351	301	125	79	186	94	181	149	149	378	277	4605
AKAP7	271	92	98	88	173	135	55	46	75	213	53	58	64	73	30	47	57	57	25	37	1747
AKAP8	334	521	505	677	264	237	312	204	732	869	527	459	594	429	441	456	597	397	690	638	9883
AKAP8L	620	684	626	753	377	365	332	191	533	893	538	537	442	553	456	437	711	264	536	650	10498
AKAP9	8312	3484	4113	6980	6265	4470	3264	3210	3849	5681	2110	3270	4383	2181	1503	3170	4252	3037	4433	3868	81835
AKIP1	107	220	227	293	127	115	155	127	229	371	57	60	179	112	123	111	171	84	102	117	3087
AKIRIN1	957	1331	1165	1146	880	559	442	467	1338	986	887	497	955	892	599	692	496	609	1283	797	16978
AKIRIN2	472	511	601	254	287	381	261	257	615	788	337	428	386	452	287	363	359	311	817	532	8699
AKNA	599	1069	688	819	676	449	401	310	635	1357	733	744	675	961	887	491	1179	543	671	1076	14963
AKNAD1	0	0	0	0	0	33	0	7	0	0	0	0	21	7	4	0	22	10	21	19	144
AKR1A1	668	851	823	569	550	267	360	308	730	1267	284	346	371	415	250	300	380	477	741	658	10615
AKR1B1	166	241	435	407	215	120	151	92	417	366	78	144	214	248	171	147	109	274	340	253	4588
AKR1B10	0	0	0	0	0	0	0	0	0	0	0	9	14	2	0	0	0	0	0	0	25
AKR1B10P1	0	0	1	0	0	0	0	0	0	0	0	0	0	0	0	0	0	0	0	0	1
AKR1B10P2	0	0	0	0	0	0	0	0	0	0	0	0	0	0	0	0	0	0	0	0	0
AKR1B15	0	0	0	0	0	0	0	0	0	0	0	4	6	0	0	0	0	0	0	0	10
AKR1B1P1	0	0	0	0	0	0	1	0	0	0	0	0	0	13	0	0	0	0	0	2	16
AKR1B1P2	0	0	0	0	0	0	0	0	0	0	0	0	0	0	0	0	0	0	0	0	0
AKR1B1P3	0	0	10	0	0	14	0	0	0	0	5	0	0	0	6	5	7	0	0	9	56
AKR1B1P4	0	0	0	0	0	0	0	0	0	0	0	0	0	0	0	0	0	0	0	0	0
AKR1B1P5	0	0	0	0	0	0	0	0	0	0	0	0	0	0	0	0	0	0	0	0	0
AKR1B1P6	0	0	0	0	0	0	0	0	0	0	0	0	0	0	0	0	0	0	0	0	0
AKR1B1P7	0	0	0	0	0	0	0	0	0	0	0	0	0	0	0	0	0	0	0	0	0
AKR1B1P8	0	0	0	0	0	0	0	0	0	0	0	0	0	0	0	0	0	0	0	0	0
AKR1C1	493	322	362	384	152	337	128	218	288	200	199	443	653	585	775	696	747	300	551	504	8337
AKR1C2	752	666	456	214	430	274	156	151	604	496	158	306	191	460	592	214	510	149	279	287	7345
AKR1C3	1037	1108	724	732	884	680	401	167	925	1318	726	1249	1462	2029	1325	1397	909	451	1232	1355	20111
AKR1C4	0	0	0	0	0	0	0	0	0	0	0	0	0	0	0	0	0	0	0	0	0
AKR1C6P	0	0	0	0	0	0	0	0	0	0	0	0	0	0	0	0	0	0	0	0	0
AKR1C7P	0	0	0	0	0	0	0	0	0	0	0	0	0	5	0	0	0	31	0	10	46
AKR1CL1	0	0	0	0	0	0	0	0	0	0	0	0	0	0	0	0	6	0	0	21	27
AKR1D1	0	0	0	0	0	0	0	0	0	0	0	0	0	0	0	0	0	0	0	0	0
AKR1D1P1	0	0	0	0	0	0	0	0	0	0	0	9	0	7	4	0	0	0	0	0	20
AKR1E2	191	234	195	412	277	101	92	67	270	238	45	44	86	149	41	29	61	43	102	134	2811
AKR7A2	129	428	395	330	212	172	175	154	456	639	53	135	83	195	119	144	162	157	244	235	4617
AKR7A2P1	0	0	0	0	0	0	0	0	0	0	0	0	0	0	0	0	0	0	0	0	0
AKR7A3	0	0	24	0	0	2	11	0	0	0	4	5	0	0	6	0	28	12	13	18	123
AKR7L	0	0	22	0	0	0	4	6	1	0	6	0	0	7	5	25	3	0	0	0	79
AKT1	1247	1682	2078	1348	1131	506	935	700	2228	3416	1056	1446	1201	1592	1570	1293	1352	1232	2883	2391	31287
AKT1S1	358	346	361	352	169	82	77	91	461	757	115	205	193	324	338	202	193	161	219	377	5381
AKT2	963	1398	1710	1426	1191	730	812	720	1915	2158	708	753	936	1128	1080	882	1096	644	1501	1508	23259
AKT3	5793	6113	6046	3215	6178	3218	3340	2477	6774	7221	2798	2557	3202	2538	2574	2083	2668	2589	6748	4869	83001
AKTIP	1051	1533	1142	924	1120	578	650	327	1375	1665	414	495	606	612	469	588	550	412	1094	872	16477
AL022344.4	0	0	0	0	0	0	0	0	0	0	0	0	0	0	0	0	0	0	0	0	0
AL022476.2	0	0	0	0	0	0	0	0	0	0	0	0	0	0	0	0	0	0	0	0	0
AL109763.2	0	0	0	0	0	0	0	0	0	0	0	0	0	0	0	0	0	0	0	0	0
AL121656.5	0	0	0	0	20	0	0	0	0	0	0	0	0	0	0	0	0	0	0	0	20
AL132709.5	0	52	7	15	24	6	5	7	0	0	33	0	19	29	4	6	18	44	18	15	302
AL592528.1	0	0	0	0	0	0	0	0	0	0	0	0	0	0	0	0	0	0	0	0	0
ALAD	1079	906	795	1147	558	448	518	329	793	1831	476	516	786	468	631	417	602	507	615	769	14191
ALAS1	209	635	392	700	450	386	278	237	524	812	259	424	321	505	290	253	389	347	555	420	8386
ALAS2	0	0	12	0	0	0	0	0	0	0	2	0	0	3	0	0	0	0	0	0	17
ALB	0	0	0	0	0	20	0	0	0	0	0	0	0	0	0	0	0	0	0	0	20
ALCAM	17767	13553	8655	5802	15646	4719	4063	5768	9683	9331	5090	5866	7536	8169	6521	8753	5064	7079	17652	16519	183236
ALDH16A1	12	43	89	90	64	30	45	23	110	152	18	35	12	41	46	74	27	36	63	120	1130
ALDH18A1	1196	1821	1281	1192	919	480	589	646	1176	1925	1028	845	997	1103	517	777	990	996	2712	1477	22667
ALDH1A1	2090	1595	1585	1708	1915	1945	1121	947	3170	1839	278	377	356	277	370	126	259	696	487	416	21557
ALDH1A2	220	346	11	402	89	113	86	101	481	297	32	70	112	56	64	13	42	75	58	143	2811
ALDH1A3	134	150	8	63	91	134	82	41	10	110	0	24	29	4	0	0	13	57	0	17	967
ALDH1B1	3301	6503	8813	5377	4990	2566	2624	2044	10680	10897	2091	639	1104	722	817	715	706	767	4185	4120	73661
ALDH1L1	25	102	131	72	86	21	14	0	181	61	13	18	17	16	78	16	55	0	40	57	1003
ALDH1L1-AS1	0	20	27	0	0	20	0	4	0	0	0	0	0	1	4	19	0	0	0	3	98
ALDH1L1-AS2	68	30	55	28	36	48	18	0	0	8	0	10	11	4	55	5	24	2	0	6	408
ALDH1L2	2689	3063	2341	2571	2618	1687	1749	1354	1468	2790	1204	1273	1683	1100	1122	1117	1565	1742	2582	2400	38118
ALDH2	633	790	1426	826	670	528	572	298	1287	2528	342	298	344	274	501	245	445	175	661	582	13425
ALDH3A1	1	0	0	32	22	0	0	0	47	19	0	0	0	0	9	0	0	19	0	0	149
ALDH3A2	2214	1834	2357	1302	1488	1173	1087	632	1676	2564	1200	1642	2946	1768	1887	1713	1865	1233	1574	1769	33924
ALDH3B1	74	123	74	119	150	44	39	53	46	295	18	38	75	77	86	75	77	66	235	134	1898
ALDH3B2	0	0	0	0	0	0	0	0	0	0	0	0	0	0	0	0	0	0	2	1	3
ALDH4A1	79	48	79	101	58	32	42	0	153	129	10	15	30	14	19	13	12	37	95	37	1003
ALDH5A1	417	787	551	493	479	283	188	300	370	362	58	136	219	174	157	108	214	95	249	233	5873
ALDH6A1	1366	1261	1721	1495	1491	1216	909	730	1669	2503	470	496	614	348	629	324	669	440	1815	1405	21571
ALDH7A1	1119	1358	1118	1314	925	681	526	428	1123	2077	400	477	688	306	510	506	566	478	856	556	16012
ALDH7A1P1	31	20	0	27	90	4	25	19	3	75	30	0	31	12	21	2	1	18	44	25	478
ALDH7A1P2	0	0	0	0	0	0	0	0	0	0	0	0	0	0	0	0	0	0	0	0	0
ALDH7A1P3	0	0	0	0	0	0	0	0	0	0	0	0	0	0	0	0	0	0	0	0	0
ALDH7A1P4	0	0	0	0	0	0	0	0	0	0	0	0	0	0	0	0	0	15	0	0	15
ALDH8A1	49	23	23	53	0	6	26	22	28	1	12	31	16	15	6	9	32	8	13	27	400
ALDH9A1	525	678	973	970	662	587	378	348	712	1499	399	345	783	730	285	281	521	231	932	752	12591
ALDOA	0	0	0	0	0	0	0	0	0	25	0	3	0	0	1	0	0	0	0	0	29
ALDOAP1	0	0	0	0	0	0	0	0	0	0	0	0	0	0	0	0	0	0	0	0	0
ALDOAP2	0	0	0	0	0	0	0	0	0	0	0	0	0	0	0	0	0	0	0	0	0
ALDOB	0	0	0	0	0	0	0	0	0	0	3	0	0	0	0	0	0	0	0	0	3
ALDOC	427	363	584	827	614	203	197	359	763	1357	508	760	727	1235	503	389	1124	278	1855	1638	14711
ALG1	46	291	132	249	74	95	97	69	194	239	72	98	176	105	99	120	178	119	240	175	2868
ALG10	197	269	229	88	399	93	189	46	282	114	90	145	148	181	101	58	146	25	100	180	3080
ALG10B	281	548	544	132	460	191	230	175	206	265	77	187	237	242	128	71	168	89	174	276	4681
ALG11	368	394	342	310	259	247	133	99	158	456	96	76	165	157	107	93	43	137	289	218	4147
ALG12	173	383	370	268	265	69	110	100	217	500	70	148	97	266	235	102	94	93	348	242	4150
ALG13	1530	2280	1195	1120	1588	1107	1060	834	948	778	764	803	908	965	612	821	1001	730	1333	1347	21724
ALG14	159	147	92	60	69	96	43	53	121	321	23	55	152	50	80	69	76	111	64	133	1974
ALG1L	0	11	0	0	0	0	0	0	0	0	0	2	0	0	0	0	0	0	0	0	13
ALG1L12P	9	1	9	1	1	3	0	1	35	39	5	0	11	5	4	27	16	0	0	5	172
ALG1L14P	0	0	0	0	0	0	0	0	0	0	0	0	0	0	0	0	0	0	0	0	0
ALG1L15P	0	0	0	0	0	0	0	0	0	0	0	0	3	0	1	0	0	0	0	0	4
ALG1L2	0	0	10	0	0	0	0	0	0	0	5	3	0	0	0	0	0	0	0	0	18
ALG1L3P	0	0	0	19	0	0	0	0	0	0	0	0	0	0	0	0	0	0	0	0	19
ALG1L5P	0	0	0	0	0	0	0	0	0	0	0	0	0	0	0	0	0	0	0	0	0
ALG1L6P	0	0	0	0	0	0	0	0	0	0	0	0	0	0	0	0	0	0	0	0	0
ALG1L7P	0	0	0	0	0	0	0	0	0	0	0	0	0	0	0	0	0	0	0	0	0
ALG1L8P	0	0	0	0	0	0	0	0	0	0	0	0	0	0	0	0	0	0	0	0	0
ALG1L9P	22	22	17	14	0	10	4	6	25	69	6	16	16	5	20	0	17	0	1	13	283
ALG2	272	529	476	382	307	181	361	217	411	289	313	325	373	477	318	176	324	236	778	560	7305
ALG3	146	135	187	91	40	33	54	65	74	369	74	61	171	154	133	59	78	83	187	140	2334
ALG3P1	0	0	0	0	0	0	14	0	0	0	0	0	0	0	0	4	1	6	0	0	25
ALG5	320	250	312	197	168	197	133	66	179	478	124	206	340	174	132	231	113	140	444	285	4489
ALG6	81	107	174	50	117	116	41	108	171	0	11	75	63	41	37	60	49	47	71	82	1501
ALG8	192	231	203	207	213	178	131	63	116	181	88	130	228	205	124	166	101	128	423	228	3536
ALG9	453	643	531	850	386	470	428	190	507	782	301	337	634	613	307	225	359	157	777	615	9565
ALK	14	0	0	0	0	7	8	0	0	0	0	0	0	0	0	0	3	0	0	0	32
ALKBH1	82	60	82	151	199	57	89	56	174	95	70	131	152	198	72	87	114	45	339	175	2428
ALKBH2	117	40	118	50	34	114	47	37	95	207	100	125	121	120	114	183	136	142	218	150	2268
ALKBH3	302	153	114	387	276	107	86	43	203	722	64	146	211	142	187	185	137	205	423	177	4270
ALKBH3-AS1	0	0	0	0	0	0	0	0	0	0	0	0	0	0	0	0	0	0	0	0	0
ALKBH4	127	155	131	129	117	52	38	47	110	201	3	31	43	40	84	32	22	25	129	101	1617
ALKBH5	1233	1547	2214	1489	1423	589	768	681	1863	2844	1599	1158	785	1365	1187	731	1019	860	2238	1810	27403
ALKBH6	28	63	18	58	20	52	24	17	49	73	42	21	20	55	25	0	34	32	4	19	654
ALKBH7	73	107	223	46	100	21	52	33	50	320	46	55	16	59	57	23	48	19	10	103	1461
ALKBH8	520	392	506	503	477	291	198	174	255	779	192	156	606	239	298	277	388	175	382	234	7042
ALLC	0	0	0	0	0	0	0	0	0	0	0	7	0	0	0	0	0	0	0	0	7
ALMS1	59	30	0	19	19	21	31	29	33	26	21	37	5	26	36	0	22	25	0	35	474
ALMS1-IT1	40	24	0	50	57	51	32	0	31	0	41	8	10	29	39	30	15	31	27	72	587
ALMS1P	0	75	23	0	0	0	9	0	0	0	0	12	0	4	7	8	9	0	0	0	147
ALOX12	0	0	0	0	0	0	0	0	0	0	0	0	0	0	0	0	0	0	0	0	0
ALOX12B	0	0	0	0	0	0	0	0	0	0	0	1	0	0	0	0	0	9	0	0	10
ALOX12P1	30	22	34	24	35	11	36	25	0	46	5	48	28	35	15	41	54	38	0	53	580
ALOX12P2	0	0	0	0	0	0	4	0	0	0	0	0	0	0	0	0	0	0	0	0	4
ALOX15	0	0	0	0	0	0	28	0	0	0	0	2	0	5	0	0	9	0	0	0	44
ALOX15B	0	0	0	0	0	0	0	0	0	0	3	28	14	1	20	9	0	6	1	17	99
ALOX15P1	0	0	0	27	0	0	0	0	0	0	0	0	0	0	0	0	0	1	23	0	51
ALOX15P2	0	0	0	0	0	0	0	0	0	0	0	0	0	0	2	0	0	0	0	0	2
ALOX5	238	119	83	237	68	118	56	44	166	233	22	250	157	55	144	92	133	129	256	128	2728
ALOX5AP	253	91	109	186	78	122	122	42	47	340	42	412	369	165	108	71	329	255	1234	292	4667
ALOXE3	0	1	0	0	0	0	0	0	0	0	3	0	0	3	0	0	0	0	0	9	16
ALOXE3P1	0	0	0	0	0	0	0	0	0	0	0	0	0	0	0	0	0	0	0	0	0
ALPI	0	0	0	0	0	0	0	0	0	0	0	0	0	0	0	0	0	0	0	0	0
ALPK1	30	58	22	40	0	10	10	39	22	85	49	61	10	66	42	71	63	29	37	53	797
ALPK2	1	13	1	3486	5	14	0	0	22	4	0	0	0	0	7	0	0	3	0	4	3560
ALPK3	1425	4000	4472	2949	2951	1092	1398	1472	4139	5051	3000	2435	977	3760	2152	975	3136	1637	7764	4956	59741
ALPL	3	26	0	82	1	112	21	16	0	11	0	0	0	4	0	0	0	0	1	2	279
ALPP	0	0	0	0	0	0	0	0	0	0	0	0	0	0	0	0	0	0	1	0	1
ALPPL2	0	0	0	0	0	0	0	0	0	0	0	0	0	0	0	0	0	0	0	0	0
ALS2	1486	1563	855	1883	1182	916	633	596	1173	1075	622	802	953	771	737	650	729	555	1180	999	19360
ALS2CL	328	398	457	359	494	150	195	144	224	1009	158	99	50	182	145	67	105	94	299	258	5215
ALS2CR11	258	247	245	126	88	169	17	94	218	165	57	91	115	65	49	45	52	28	42	70	2241
ALS2CR12	423	247	202	250	191	154	70	61	322	755	254	95	199	268	88	103	263	119	446	319	4829
ALX1	0	0	27	0	0	6	0	0	0	0	0	0	0	0	0	0	0	0	0	0	33
ALX3	2	0	0	0	0	0	0	0	0	0	0	0	0	0	0	0	0	0	0	0	2
ALX4	5	20	0	0	1	0	0	0	0	0	3	0	0	0	0	0	0	0	0	0	29
ALYREF	283	269	169	268	175	127	62	130	112	747	156	132	415	81	171	219	111	116	304	209	4256
AMACR	25	38	24	42	5	6	28	21	50	0	2	22	20	27	10	2	37	23	0	37	419
AMBN	0	0	0	0	0	0	0	0	0	0	0	0	0	0	0	0	0	0	0	0	0
AMBP	0	19	0	0	0	0	0	0	0	31	0	0	0	0	0	0	0	0	0	0	50
AMBRA1	112	305	130	118	132	47	80	69	152	299	94	65	88	139	121	88	64	40	187	123	2453
AMD1	1	0	0	0	0	0	0	0	0	0	0	3	0	1	0	6	0	0	4	9	24
AMD1P1	0	0	11	0	44	2	4	0	28	50	9	1	27	0	9	2	24	0	0	40	251
AMDHD1	27	0	0	19	19	17	15	9	34	0	3	2	31	6	2	4	7	23	12	14	244
AMDHD2	89	117	172	57	150	20	31	66	127	315	18	55	3	42	69	54	76	34	213	115	1823
AMDP1	0	0	0	0	0	0	0	0	0	0	0	0	0	0	0	0	0	0	0	0	0
AMELX	0	0	0	0	0	0	0	0	0	0	0	0	0	0	0	0	0	0	0	0	0
AMELY	0	0	0	0	0	0	0	0	0	0	0	0	0	0	0	0	0	0	0	11	11
AMER1	528	555	606	491	553	191	309	241	368	1041	299	214	312	254	376	161	220	188	649	388	7944
AMER2	0	0	0	0	0	0	0	0	0	0	0	0	0	0	0	0	0	0	0	0	0
AMER3	0	0	0	0	0	0	0	0	0	0	0	0	0	0	0	0	0	0	0	0	0
AMFR	2189	2946	3522	2914	2903	1398	1411	1001	3360	5534	1407	1407	1510	1597	1218	1216	1256	1270	3714	2670	44443
AMH	0	0	0	0	0	0	0	0	0	0	0	6	0	0	3	0	0	0	0	0	9
AMHR2	0	0	0	0	0	0	0	0	0	0	0	2	0	0	0	0	0	0	0	0	2
AMICA1	176	71	65	346	121	76	70	26	89	259	18	33	19	18	45	19	27	58	47	22	1605
AMIGO1	207	193	355	129	141	82	132	113	236	303	66	79	112	220	114	116	123	82	154	137	3094
AMIGO2	1251	2345	1917	1212	1687	512	514	475	1394	1712	236	158	133	272	209	75	142	152	634	448	15478
AMIGO3	0	63	25	14	0	0	25	0	55	153	29	0	6	12	28	4	18	24	0	18	474
AMMECR1	73	291	318	217	298	178	137	50	136	142	76	140	244	177	164	139	220	211	143	158	3512
AMMECR1L	318	541	997	729	523	356	339	263	789	879	404	375	469	533	502	379	454	374	1032	541	10797
AMMECR1LP1	0	0	0	0	0	0	1	0	0	0	0	0	0	0	0	0	0	0	0	0	1
AMN	0	0	0	0	0	0	3	0	0	0	0	0	0	0	0	0	0	0	0	0	3
AMN1	424	468	518	306	327	271	247	148	332	316	135	281	346	218	204	190	226	232	678	321	6188
AMOT	616	965	414	482	698	458	531	302	934	427	265	295	400	390	286	293	299	238	565	476	9334
AMOTL1	4078	5639	5807	7000	5765	3311	3226	2101	4715	9590	4983	3321	5502	3396	4693	3470	4042	3336	6717	5668	96360
AMOTL2	2066	2427	2510	2330	2349	976	1229	1257	2530	2167	413	344	246	213	429	241	372	298	1292	1088	24777
AMPD1	25	0	1	18	37	0	0	0	0	0	0	0	0	0	7	0	0	0	0	6	94
AMPD2	428	614	510	320	460	141	260	204	731	1009	498	503	320	690	473	229	430	216	886	782	9704
AMPD3	347	349	306	256	159	242	132	151	123	259	101	205	205	460	104	64	202	200	860	276	5001
AMPH	203	293	819	294	335	246	236	55	72	617	116	30	156	209	225	131	195	16	295	104	4647
AMT	103	215	253	176	207	96	103	137	159	482	70	18	15	33	49	39	91	33	46	50	2375
AMTN	0	0	0	0	0	0	0	0	0	0	0	0	0	0	0	0	0	0	0	0	0
AMY1A	1	2	1	1	0	5	0	6	1	0	0	1	0	2	0	0	0	0	0	12	32
AMY1B	1	0	0	2	1	0	3	1	0	0	0	0	1	0	5	0	0	7	0	0	21
AMY1C	0	0	0	4	0	0	0	0	0	0	0	0	2	0	0	0	0	0	0	0	6
AMY2A	1	3	2	15	0	2	0	0	0	0	1	0	2	5	0	0	1	0	0	3	35
AMY2B	90	146	77	294	149	113	65	60	75	223	35	22	57	46	40	18	29	54	125	55	1773
AMYP1	0	0	1	1	0	0	0	0	0	0	0	0	0	0	0	0	0	0	1	0	3
AMZ1	0	25	28	34	48	5	9	11	0	0	66	33	2	53	21	20	41	4	25	95	520
AMZ2	1135	1264	741	1005	776	512	454	425	938	1506	459	904	890	755	572	548	784	575	1323	934	16500
AMZ2P1	218	126	194	126	330	162	208	145	383	364	107	139	123	88	96	69	194	112	178	242	3604
AMZ2P2	0	0	0	0	0	0	0	0	0	0	0	0	0	0	0	0	0	0	0	0	0
ANAPC1	95	42	65	180	17	61	104	45	63	101	25	33	116	39	51	111	59	83	161	125	1576
ANAPC10	441	221	221	44	269	126	151	78	155	265	119	220	158	181	115	103	141	115	249	253	3625
ANAPC10P1	0	0	10	26	6	12	0	9	0	0	5	4	12	12	40	9	8	0	0	4	157
ANAPC11	84	95	120	65	21	13	21	9	151	161	42	28	60	67	20	29	61	16	185	119	1367
ANAPC13	2184	1456	1177	820	1474	1318	968	877	1880	931	746	1020	1960	1158	635	1233	896	1043	1481	1294	24551
ANAPC15	71	56	42	64	29	21	48	61	91	105	24	42	62	58	34	57	65	36	132	68	1166
ANAPC16	1586	1467	1630	1267	864	773	850	731	1551	2403	599	759	1067	1303	661	768	1088	658	2618	1661	24304
ANAPC1P1	0	37	0	0	1	1	1	0	1	0	0	0	1	0	0	1	2	12	1	1	59
ANAPC2	78	568	370	182	161	44	142	113	414	494	87	103	108	141	162	83	148	93	150	178	3819
ANAPC4	932	965	1173	879	1079	756	989	507	996	893	471	871	1341	691	539	912	850	712	1011	893	17460
ANAPC5	997	1757	1572	1603	1159	602	606	517	1101	1735	747	660	1043	649	493	624	466	548	1267	1068	19214
ANAPC7	563	1041	930	647	629	402	655	349	890	1074	420	485	785	580	470	777	492	374	711	873	13147
ANG	78	71	62	130	35	51	51	51	73	156	48	19	21	69	12	13	27	53	95	115	1230
ANGEL1	309	346	353	543	268	392	540	294	332	577	229	208	302	347	304	211	265	149	484	322	6775
ANGEL2	516	914	680	492	543	447	452	277	466	583	271	351	607	304	438	441	368	350	697	678	9875
ANGPT1	4754	2737	3546	2774	2408	1781	1493	1089	4762	4520	870	738	1400	814	1142	563	813	937	1274	1044	39459
ANGPT2	1132	461	631	477	494	704	374	302	528	1037	212	357	903	550	556	253	537	398	170	390	10466
ANGPT4	0	0	0	0	0	3	5	18	0	0	0	0	0	0	0	0	0	0	39	1	66
ANGPTL1	826	848	2134	1206	959	720	756	510	418	3136	355	331	914	762	429	495	540	206	460	556	16561
ANGPTL2	688	1315	1504	2547	1288	1070	1026	848	1494	2036	625	4037	3007	4359	1291	2210	8939	2181	4003	4561	49029
ANGPTL3	0	0	0	0	0	0	0	0	0	0	0	0	0	0	0	0	0	0	0	0	0
ANGPTL4	28	0	29	27	0	40	30	0	26	0	1109	404	245	3317	874	2514	298	1085	905	2266	13197
ANGPTL5	16	72	0	19	27	8	20	0	0	0	0	0	0	0	0	0	0	0	0	0	162
ANGPTL6	0	0	0	0	0	0	0	0	0	0	0	4	0	3	0	0	0	0	0	0	7
ANGPTL7	219	149	189	377	306	408	191	75	651	408	26	20	87	4	206	24	17	26	52	36	3471
ANHX	0	0	0	0	0	0	0	0	0	0	0	0	0	0	0	0	0	0	0	0	0
ANK1	4	18	56	307	87	23	30	8	13	95	29	10	58	23	37	19	24	33	24	15	913
ANK2	11	0	9	17	28	0	13	11	0	28	8	10	2	5	0	16	15	13	0	0	186
ANK3	2455	2201	1089	3370	2435	1112	539	857	2054	957	374	869	3059	2584	486	2631	749	2625	1181	1412	33039
ANKAR	606	711	952	444	661	332	404	339	583	487	226	348	420	337	235	254	324	205	545	400	8813
ANKDD1A	429	353	494	252	273	190	209	112	383	467	232	214	328	242	265	181	302	161	512	378	5977
ANKDD1B	61	53	23	10	43	13	30	0	0	0	1	19	7	39	11	45	17	11	35	33	451
ANKEF1	29	28	20	225	104	155	27	47	11	0	18	50	30	65	18	42	60	23	254	102	1308
ANKFN1	0	21	0	21	0	8	0	0	0	0	0	5	0	0	0	0	0	0	0	0	55
ANKFY1	1152	1872	2560	2526	1453	1202	1445	874	2048	2376	408	815	1045	968	802	827	845	628	1355	1216	26417
ANKH	3972	4596	4331	5545	2875	2008	2526	1956	7089	8453	2499	2287	2681	2550	2609	2168	3055	2629	4014	3848	71691
ANKHD1	108	76	61	72	227	109	147	51	57	64	66	101	121	124	61	81	95	46	162	155	1984
ANKHD1-EIF4EBP3	4704	5039	3811	8125	4232	4214	3526	2250	4193	6379	3186	3978	4972	4049	3653	3780	4853	2811	5848	4912	88515
ANKIB1	3116	3098	3281	2860	2538	1772	1594	1225	2951	4878	1341	1923	3019	1897	1300	1662	1733	1388	3363	2720	47659
ANKK1	0	0	16	0	0	14	0	0	0	0	0	5	5	5	0	8	0	0	0	10	63
ANKLE1	1	0	0	0	32	0	7	0	0	0	8	0	20	11	2	0	0	1	0	0	82
ANKLE2	491	621	511	522	466	323	269	208	390	995	252	311	452	438	256	402	260	291	712	682	8852
ANKMY1	101	81	54	155	177	109	24	56	119	148	21	53	83	52	69	33	74	14	61	64	1548
ANKMY2	569	630	737	625	479	496	367	244	402	832	192	305	400	398	252	251	408	279	613	594	9073
ANKRA2	349	516	268	384	311	308	230	237	490	336	267	271	446	332	196	278	335	267	506	393	6720
ANKRD1	35	33	42	32520	5	7	0	20	43	3	219	13	35	25	3	22	17	64	170	124	33400
ANKRD10	1101	2564	1730	2162	1790	1348	1205	692	1073	1932	1066	1325	1608	1283	847	910	1094	756	2665	1794	28945
ANKRD11	111	190	177	204	144	100	99	80	338	128	113	57	93	136	115	45	110	78	128	186	2632
ANKRD12	104	21	76	91	26	30	16	0	51	150	54	15	25	37	23	25	17	1	56	49	867
ANKRD13A	1736	1662	2337	2792	1899	1503	1050	670	1823	3823	1367	986	1071	792	879	556	1020	1103	1936	1578	30583
ANKRD13B	30	34	35	0	93	0	20	32	59	62	21	22	45	34	73	55	20	16	16	60	727
ANKRD13C	957	685	660	816	916	620	436	428	804	957	446	608	874	725	489	493	649	475	1320	891	14249
ANKRD13D	160	204	194	112	162	11	124	32	227	232	70	84	71	137	140	75	67	70	164	134	2470
ANKRD16	57	19	3	0	41	74	28	5	30	12	6	39	18	29	15	37	30	2	13	50	508
ANKRD17	4572	4566	4229	5331	3885	2659	2557	2390	4438	6461	3045	3093	3966	3524	2480	3261	3662	2511	5259	4323	76212
ANKRD18A	0	1	0	26	0	0	0	0	0	0	7	5	0	0	0	0	0	11	0	4	54
ANKRD18B	0	1	0	0	0	0	0	0	0	0	0	0	0	0	0	0	6	0	0	0	7
ANKRD18CP	0	0	0	0	0	0	3	0	0	0	0	0	0	0	0	0	10	0	0	22	35
ANKRD18DP	0	0	0	0	36	0	0	0	0	0	39	5	0	0	0	0	0	0	21	0	101
ANKRD18EP	0	0	0	0	0	0	0	0	0	0	0	0	0	0	0	0	0	0	0	0	0
ANKRD19P	0	0	0	0	0	0	0	0	0	0	0	0	0	0	0	0	0	0	0	0	0
ANKRD2	25	0	0	16	0	0	0	0	0	0	2	5	0	0	0	0	2	0	0	0	50
ANKRD20A1	10	0	0	0	17	7	0	0	0	0	0	0	51	0	13	10	15	0	0	0	123
ANKRD20A10P	0	0	0	0	0	0	0	0	0	0	0	0	0	0	0	0	0	0	0	0	0
ANKRD20A11P	0	0	0	0	0	14	0	0	0	0	0	0	0	0	0	0	0	0	0	0	14
ANKRD20A12P	0	0	0	0	0	0	0	0	0	0	0	0	0	0	0	0	0	0	0	0	0
ANKRD20A13P	0	0	0	0	0	0	0	0	0	0	0	0	0	0	0	0	0	0	0	0	0
ANKRD20A14P	0	0	0	0	0	0	0	0	0	0	0	0	0	0	0	0	0	0	0	0	0
ANKRD20A15P	0	0	0	0	0	0	0	0	0	0	0	0	0	0	0	0	0	0	0	0	0
ANKRD20A16P	22	22	0	0	22	137	125	26	0	0	0	0	4	12	2	0	21	7	30	10	440
ANKRD20A17P	51	4	17	0	0	69	49	25	0	0	0	0	4	2	1	0	1	0	0	0	223
ANKRD20A18P	18	1	0	0	0	8	18	0	0	0	6	7	11	2	34	5	5	10	0	0	125
ANKRD20A19P	0	0	0	0	0	0	0	0	0	0	0	0	0	0	0	0	0	0	0	0	0
ANKRD20A2	0	0	0	1	0	0	0	0	0	0	0	0	0	0	0	1	0	0	0	0	2
ANKRD20A20P	48	0	11	48	39	27	40	20	18	0	11	46	1	0	10	1	40	0	0	0	360
ANKRD20A3	1	0	22	3	6	1	0	0	1	47	0	1	2	8	4	0	1	0	0	0	97
ANKRD20A4	23	0	19	0	0	0	7	0	0	0	0	0	0	0	0	0	1	0	0	0	50
ANKRD20A5P	0	0	0	0	0	3	15	0	0	0	0	10	0	0	0	0	0	9	0	0	37
ANKRD20A6P	0	0	0	0	0	0	0	0	0	0	0	0	0	0	0	0	0	0	0	0	0
ANKRD20A7P	0	0	0	42	0	0	32	6	0	0	0	0	0	3	0	0	5	6	24	8	126
ANKRD20A8P	0	0	0	0	0	0	0	0	0	0	0	0	0	0	0	0	0	0	0	0	0
ANKRD20A9P	0	0	0	0	0	7	0	0	0	0	0	0	0	0	0	0	0	0	0	0	7
ANKRD22	17	0	18	0	0	7	7	0	0	42	0	28	2	15	3	1	58	7	114	54	373
ANKRD23	30	99	31	21	20	32	7	0	49	2	7	3	0	7	27	10	30	0	24	27	426
ANKRD24	28	0	47	0	0	17	15	20	12	26	7	10	0	24	3	0	12	3	18	30	272
ANKRD26	1314	739	757	847	1048	539	415	311	594	692	271	435	608	411	304	350	395	348	614	556	11548
ANKRD26P1	48	0	0	0	0	0	0	0	62	0	2	3	20	0	2	7	6	0	23	14	187
ANKRD26P2	0	0	0	0	0	0	0	0	0	0	0	0	0	0	0	0	0	0	0	0	0
ANKRD26P3	0	0	0	0	0	30	0	0	0	0	0	0	0	0	0	0	0	0	0	0	30
ANKRD26P4	0	21	26	0	53	10	27	10	0	0	10	7	18	15	5	38	35	1	0	22	298
ANKRD27	486	623	579	621	535	275	287	308	503	852	226	283	553	303	312	248	245	199	719	511	8668
ANKRD28	633	784	650	902	554	695	507	373	724	1362	619	831	861	568	697	554	605	495	1301	987	14702
ANKRD29	65	91	122	272	70	188	148	64	22	117	7	8	0	8	17	8	0	14	1	44	1266
ANKRD30A	0	0	0	0	0	22	1	0	0	0	0	0	0	0	0	0	0	0	0	0	23
ANKRD30B	0	0	0	0	0	24	10	0	0	0	0	0	0	0	0	0	0	0	0	0	34
ANKRD30BL	0	0	0	0	0	0	0	0	0	0	0	0	0	0	0	0	0	0	0	0	0
ANKRD30BP1	0	0	0	0	0	0	0	0	0	0	0	0	0	0	0	0	0	0	0	0	0
ANKRD30BP2	0	0	0	0	0	0	0	0	0	0	0	0	0	0	0	0	0	0	0	0	0
ANKRD30BP3	0	0	0	0	0	0	0	0	0	0	0	3	0	0	0	0	9	0	0	0	12
ANKRD31	45	79	65	0	0	38	0	22	24	0	20	7	43	12	10	2	32	0	31	12	442
ANKRD32	161	93	125	121	208	133	100	103	152	78	63	107	195	104	79	78	91	143	369	161	2664
ANKRD33	0	0	0	0	0	0	0	0	0	0	0	0	0	0	0	0	0	0	0	0	0
ANKRD33B	281	434	160	385	221	157	328	72	432	379	273	222	232	554	144	153	268	162	353	261	5471
ANKRD34A	35	50	16	100	35	25	34	14	0	173	52	22	84	5	32	30	23	16	0	41	787
ANKRD34B	0	0	0	0	0	0	0	0	0	0	0	0	0	0	0	0	0	0	0	0	0
ANKRD34C	0	33	0	0	18	16	0	0	0	0	0	0	0	0	0	0	0	0	10	0	77
ANKRD35	257	419	216	286	143	70	87	107	220	461	107	352	237	398	356	338	461	198	237	303	5253
ANKRD36	1819	2468	1059	1912	2284	1586	1471	1134	1067	2379	653	967	1394	593	676	912	867	757	1494	938	26430
ANKRD36B	1124	1495	1225	960	1215	772	625	484	560	885	345	428	804	272	365	552	753	446	868	646	14824
ANKRD36BP1	0	0	0	0	0	0	0	0	0	0	0	0	0	0	0	0	0	0	0	0	0
ANKRD36BP2	18	29	0	0	0	50	17	9	0	45	0	0	0	0	0	3	0	0	0	0	171
ANKRD36C	2530	2421	1473	1813	2246	1257	991	948	914	1882	701	775	1110	715	565	1139	987	745	1605	1142	25959
ANKRD36P1	0	0	0	0	3	0	0	0	22	0	0	0	0	0	0	0	0	0	0	8	33
ANKRD37	319	483	370	406	351	89	134	132	330	455	676	105	86	173	58	53	123	92	298	447	5180
ANKRD39	24	20	125	49	102	13	30	0	32	158	16	28	47	89	38	34	35	35	121	74	1070
ANKRD40	3642	4563	3943	4041	3649	3453	3182	2060	4894	5107	2329	3425	3403	3439	2349	3039	2962	2466	4090	3841	69877
ANKRD42	160	336	209	342	112	57	75	54	210	163	194	210	225	209	171	171	219	186	346	182	3831
ANKRD44	1442	1960	1004	1052	1860	813	738	677	1084	795	353	452	537	618	505	669	368	359	681	708	16675
ANKRD44-IT1	8	0	0	0	98	16	15	42	0	0	3	19	0	10	21	1	29	4	67	22	355
ANKRD45	22	29	0	1	0	0	5	0	0	0	0	0	17	0	0	0	0	0	0	25	99
ANKRD46	376	603	640	372	514	253	190	162	402	796	99	207	271	288	116	148	163	98	250	377	6325
ANKRD49	715	545	585	372	568	314	259	201	476	406	164	317	451	279	257	240	285	295	630	439	7798
ANKRD50	2864	3936	3797	2560	3017	1930	1880	1661	3400	3148	1302	1498	2055	1498	1125	1415	1893	1596	2380	2204	45159
ANKRD52	563	928	658	876	849	260	491	395	846	1010	384	555	620	792	771	593	556	522	919	949	13537
ANKRD53	37	36	57	93	16	5	31	15	28	66	11	3	21	33	19	9	20	0	82	62	644
ANKRD54	140	153	204	219	143	89	130	78	148	132	133	156	134	223	179	138	156	119	381	244	3299
ANKRD54P1	0	0	0	0	0	0	0	0	0	0	1	0	0	0	0	0	7	0	0	0	8
ANKRD55	0	0	0	0	0	0	0	0	0	0	0	0	0	0	0	0	0	0	0	0	0
ANKRD57P1	0	0	10	23	1	10	13	0	17	0	1	2	3	32	8	0	0	0	0	22	142
ANKRD6	4024	4557	4011	2591	3413	1422	1644	1171	2972	3601	728	493	584	709	428	392	598	587	1160	798	35883
ANKRD60	0	0	0	0	0	0	0	0	0	0	0	0	0	0	0	0	0	0	0	0	0
ANKRD61	0	26	0	0	0	8	12	0	0	0	0	0	0	0	0	5	5	3	0	16	75
ANKRD62	0	0	14	0	0	0	0	0	0	0	0	4	0	0	0	0	0	0	0	0	18
ANKRD62P1-PARP4P3	0	0	0	0	0	0	0	0	0	0	0	5	0	0	0	0	0	0	0	0	5
ANKRD63	0	0	0	0	0	0	0	0	0	0	0	0	0	0	0	0	0	0	0	0	0
ANKRD65	0	0	0	8	0	19	0	0	0	33	0	0	0	0	0	5	0	0	16	3	84
ANKRD66	0	0	0	0	0	0	0	0	0	0	0	0	0	0	0	0	0	0	0	0	0
ANKRD7	13	95	19	0	0	19	15	0	65	0	11	3	6	0	0	7	0	0	0	8	261
ANKRD9	8	7	13	17	12	22	2	13	46	49	23	12	15	7	17	0	0	25	0	0	288
ANKS1A	1217	1413	2027	1682	1435	861	1097	689	1272	2655	719	999	809	1146	936	611	1162	538	1839	1428	24535
ANKS1B	198	322	289	184	327	148	113	65	116	100	115	97	63	86	89	70	67	135	109	110	2803
ANKS3	179	407	321	256	159	56	109	76	315	382	105	83	138	127	128	85	118	64	292	181	3581
ANKS4B	0	0	0	0	0	0	0	0	0	0	10	0	0	0	0	0	0	0	0	0	10
ANKS6	392	771	581	611	402	320	288	198	668	980	247	229	478	393	391	321	235	251	415	446	8617
ANKUB1	0	0	0	0	15	0	7	0	0	0	0	0	0	0	0	0	0	0	0	0	22
ANKZF1	438	441	328	494	382	220	244	131	433	372	265	241	390	224	197	266	260	163	315	387	6191
ANLN	388	155	240	196	373	147	217	112	58	346	48	286	131	34	77	116	374	215	269	1065	4847
ANO1	87	69	109	0	26	3	29	5	95	89	20	6	11	20	35	1	3	5	0	23	636
ANO10	229	313	304	236	224	86	86	133	190	482	110	67	167	169	128	128	77	96	98	275	3598
ANO1-AS2	0	0	21	0	0	0	0	0	0	0	6	0	4	0	0	0	0	0	0	0	31
ANO2	7	17	0	0	0	54	5	43	55	0	0	0	0	0	0	0	0	12	0	4	197
ANO3	23	25	19	0	0	61	0	24	61	58	0	6	8	0	0	0	6	13	1	5	310
ANO4	0	24	0	0	0	6	5	0	0	46	0	3	9	0	0	0	9	8	0	16	126
ANO5	1144	1608	2258	2334	1349	550	423	568	720	1383	503	441	271	394	192	474	336	213	973	592	16726
ANO6	13023	13786	12446	11754	12828	7887	7011	6775	12101	19570	7072	5695	7110	6220	4886	3970	6632	5245	13592	11207	188810
ANO7	0	0	35	0	0	0	0	0	2	0	2	11	12	25	5	6	15	0	22	16	151
ANO8	53	183	134	74	54	31	25	22	53	178	43	49	32	58	64	42	21	55	79	105	1355
ANO9	7	0	0	27	0	1	12	0	26	0	0	6	8	0	7	0	0	3	0	0	97
ANP32A	2192	1930	1829	2402	1511	1200	1058	696	1702	4960	1298	1483	2129	1619	1421	1504	1662	1146	2027	1796	35565
ANP32A-IT1	21	27	49	48	59	86	94	24	92	43	147	101	41	75	104	83	136	49	37	83	1399
ANP32AP1	0	0	0	0	0	0	0	0	0	0	0	0	0	0	0	0	0	0	0	0	0
ANP32B	334	316	353	266	178	149	154	107	545	922	140	181	149	218	210	161	256	123	361	265	5388
ANP32BP1	0	1	0	0	0	0	0	0	1	1	1	2	12	1	0	0	1	0	0	0	20
ANP32BP2	0	0	0	0	0	0	0	0	0	0	0	0	0	0	0	0	0	0	0	0	0
ANP32BP3	0	0	0	0	0	0	0	0	0	0	0	0	0	0	0	0	0	0	0	0	0
ANP32C	0	0	0	0	5	0	0	2	0	1	0	7	4	1	1	0	2	0	0	1	24
ANP32D	0	0	0	0	0	0	10	0	0	0	0	0	0	11	4	0	0	0	0	9	34
ANP32E	3866	2934	3654	2598	3616	1738	2185	1466	3494	3645	2204	2949	2500	2791	2477	2025	4001	2026	3085	2753	56007
ANPEP	43	145	21	283	100	77	79	28	65	79	54	596	884	104	314	540	233	336	343	151	4475
ANTXR1	13340	21469	15666	11435	13744	4740	6644	6962	16130	21544	8472	5802	5824	10098	5919	3854	6589	7809	14751	11999	212791
ANTXR2	2354	3743	2014	3604	2159	2754	1468	1129	3520	2252	805	2154	3196	1987	1987	1412	1849	1901	2545	3213	46046
ANTXRL	0	0	0	0	0	12	4	0	0	41	0	0	0	0	0	0	0	0	0	0	57
ANTXRLP1	0	0	0	24	0	0	11	0	0	1	0	0	0	0	0	0	0	0	0	8	44
ANXA1	9993	7887	7377	9304	7280	5250	3031	4347	8895	9472	4549	6224	7089	4646	3083	4761	3778	4932	7475	8319	127692
ANXA10	0	0	0	0	0	0	0	0	0	0	0	9	0	0	0	2	0	0	0	7	18
ANXA11	3729	3538	4423	5841	4022	2068	2099	1752	3247	6513	2008	1227	2258	1254	1487	1256	1545	1790	3130	3356	56543
ANXA13	0	0	0	0	0	0	0	0	0	0	0	3	0	0	0	0	0	0	0	0	3
ANXA2	12314	11159	12580	11522	7301	5274	4119	4735	10283	22514	6856	9647	11974	6537	5408	9165	6555	6276	14537	14100	192856
ANXA2P1	0	1	2	0	0	0	0	0	0	1	0	0	0	0	0	0	1	0	2	0	7
ANXA2P2	392	407	522	663	381	284	144	198	445	1122	246	366	518	277	233	356	309	320	417	624	8224
ANXA2P3	0	0	0	0	0	0	0	0	0	0	0	0	0	0	0	0	0	0	0	0	0
ANXA2R	7	14	8	26	20	6	23	13	0	40	0	10	0	3	25	4	13	0	0	14	226
ANXA3	1497	987	907	1389	772	204	219	457	342	856	147	44	67	45	28	59	75	108	136	59	8398
ANXA4	1237	1470	1478	1331	1766	694	962	730	1354	1917	608	969	773	714	552	815	757	738	1295	973	21133
ANXA5	14567	18110	17544	22183	17238	11267	7753	7751	15235	23283	10227	10346	11841	10238	8224	9045	7684	12020	12852	12444	259852
ANXA6	5457	6489	7223	7582	6376	3343	3480	2573	6829	15298	3526	3254	3709	2259	3078	3096	4198	4237	6240	5956	104203
ANXA7	3054	2778	2956	3429	2500	1617	1130	1164	2969	4357	1337	1189	2576	1768	1236	1451	1370	1186	3743	2037	43847
ANXA8	0	45	0	0	0	10	20	0	0	0	0	0	0	0	0	0	0	0	0	0	75
ANXA8L1	0	35	0	0	0	0	51	0	0	0	0	0	0	0	0	0	0	0	0	0	86
ANXA9	0	0	0	0	0	0	0	0	0	0	0	0	5	0	0	7	4	0	0	0	16
AOAH	46	97	36	32	0	86	35	23	65	0	19	16	34	11	21	0	23	54	45	10	653
AOAH-IT1	0	5	0	0	0	24	0	0	0	0	0	0	0	0	0	0	0	0	0	0	29
AOC1	0	0	9	0	0	0	0	0	0	0	0	0	0	0	0	0	0	0	1	1	11
AOC2	60	12	69	35	61	16	33	20	18	64	25	31	12	45	24	55	39	33	20	24	696
AOC3	6642	12226	16128	7209	14608	5696	7142	7130	12330	22948	8044	5455	4383	10786	8078	5050	9886	5314	14843	10399	194297
AOC4P	19	89	88	50	3	1	41	18	4	97	46	8	11	21	33	12	26	10	67	14	658
AOX1	458	635	577	742	455	699	780	190	880	1145	197	360	572	525	471	327	610	349	777	648	11397
AOX2P	0	0	0	0	0	0	0	0	0	0	0	0	0	0	0	0	0	0	0	0	0
AP000289.6	0	0	0	0	0	0	0	0	0	0	0	0	0	0	0	0	0	0	0	0	0
AP000330.8	0	0	39	25	23	11	1	0	0	0	6	0	0	2	0	12	8	27	0	14	168
AP000345.1	0	0	0	0	0	0	0	0	0	0	0	0	0	0	0	0	0	0	0	0	0
AP000469.2	0	0	0	0	0	0	0	0	0	0	0	0	0	0	0	0	0	0	0	0	0
AP000472.2	0	0	0	0	0	0	0	0	0	0	0	0	0	0	0	0	0	0	0	0	0
AP000475.2	0	0	0	0	0	0	0	0	0	0	0	0	0	0	0	0	0	0	0	0	0
AP000479.1	0	0	0	0	0	0	0	0	0	0	0	0	0	0	0	0	0	0	0	0	0
AP000688.14	0	0	0	0	0	0	0	0	0	0	0	0	0	0	0	0	0	0	0	0	0
AP000688.8	0	0	20	0	60	17	0	4	0	0	19	0	0	1	3	0	0	9	3	0	136
AP001258.4	130	102	83	65	93	91	109	54	93	250	27	79	61	53	59	20	67	42	155	64	1697
AP003025.2	0	0	0	0	0	0	0	0	0	0	0	0	0	0	0	0	0	0	0	0	0
AP1AR	400	706	729	117	480	221	220	224	428	223	340	327	453	221	295	226	247	176	177	322	6532
AP1B1	210	126	266	200	148	62	145	79	320	475	103	199	141	202	245	138	156	72	278	256	3821
AP1B1P1	0	0	0	0	0	0	0	0	0	0	0	0	0	0	0	0	0	0	0	0	0
AP1B1P2	0	0	0	0	0	0	0	0	0	0	0	0	0	0	0	0	0	0	0	0	0
AP1G1	1661	2484	2473	2093	2191	1644	1322	1069	1929	2615	1215	1296	1912	1603	1040	1377	1371	1361	2771	1977	35404
AP1G2	90	97	114	84	70	101	110	102	108	83	35	58	42	56	68	43	111	63	87	156	1678
AP1M1	279	282	457	218	167	111	152	75	311	531	118	123	210	278	296	125	210	93	404	359	4799
AP1M2	0	0	0	0	0	0	0	0	0	0	0	0	0	0	0	0	0	0	3	2	5
AP1S1	236	255	192	429	198	150	93	38	268	275	57	273	177	103	88	170	215	277	244	296	4034
AP1S2	1093	975	1039	669	1527	671	533	630	826	1629	812	812	563	888	678	578	618	608	1488	1209	17846
AP1S3	41	82	29	118	29	32	4	18	18	37	31	22	26	52	32	21	23	16	25	51	707
AP2A1	196	251	290	154	122	123	115	97	115	463	114	131	69	206	199	90	142	155	342	164	3538
AP2A2	715	1321	1177	981	755	471	672	524	1003	1933	420	684	728	742	646	531	652	539	1432	999	16925
AP2B1	79	122	67	70	38	65	20	6	25	168	39	85	32	38	22	46	52	39	86	28	1127
AP2M1	2225	2805	3272	3654	1880	1374	1722	1265	3149	5074	1623	2411	2421	2073	1965	2092	2125	2105	2884	2870	48989
AP2S1	67	159	114	70	109	91	72	26	137	430	90	138	142	158	98	86	97	67	247	285	2683
AP3B1	195	150	287	227	99	75	72	46	37	192	50	101	132	159	74	88	89	120	257	285	2735
AP3B2	0	0	0	0	0	0	19	10	0	0	0	11	0	36	0	34	0	0	0	2	112
AP3D1	1561	2068	1718	1781	1728	538	859	686	1667	2889	929	1255	1401	1704	1685	1380	1211	966	2158	2247	30431
AP3M1	1243	1451	1369	1611	1089	840	695	974	1295	1845	867	1142	1355	1260	1137	1372	1067	1088	1280	1327	24307
AP3M2	1037	1296	573	1374	1068	674	626	570	1462	1569	1064	554	830	806	435	555	598	628	1455	836	18010
AP3S1	4910	4239	4715	1137	5965	2715	4010	2697	4419	1967	2198	5140	2710	3046	2449	2636	6344	5228	4311	3796	74632
AP3S2	7	0	0	0	8	0	5	10	0	0	0	0	8	2	6	0	4	0	0	0	50
AP4B1	264	332	389	634	246	226	239	164	393	482	171	168	292	199	163	186	252	133	216	352	5501
AP4B1-AS1	0	0	0	0	0	0	0	0	0	0	0	0	0	0	0	0	0	0	0	0	0
AP4E1	137	100	179	142	129	89	81	54	193	99	74	79	144	133	48	92	41	110	217	218	2359
AP4M1	108	207	113	109	59	28	53	24	122	346	38	47	16	59	83	44	39	13	71	57	1636
AP4S1	305	299	330	219	182	227	301	153	390	594	132	123	264	216	175	181	215	193	333	129	4961
AP5B1	297	460	665	310	345	422	289	252	534	897	219	269	295	574	321	210	385	346	819	351	8260
AP5M1	947	1284	1078	951	762	461	510	535	1019	1041	370	574	693	548	507	443	400	428	945	805	14301
AP5S1	42	131	104	57	19	42	52	30	92	143	39	30	34	61	35	91	62	32	66	44	1206
AP5Z1	20	66	79	0	9	33	23	42	64	188	45	31	6	89	64	19	49	16	138	59	1040
APAF1	698	1137	935	834	652	614	663	462	579	675	328	570	759	330	297	356	283	364	894	722	12152
APBA1	269	453	499	463	511	155	252	210	357	480	178	123	280	181	230	108	197	147	259	415	5767
APBA2	23	68	39	20	44	10	15	31	23	1	10	25	19	18	9	14	5	15	24	23	436
APBA3	48	59	84	5	16	21	34	12	110	123	9	48	24	95	58	12	36	33	78	137	1042
APBB1	369	540	901	319	502	132	262	234	614	1314	221	188	326	300	261	177	248	136	565	475	8084
APBB1IP	103	52	16	73	16	121	78	8	91	296	19	193	98	42	89	45	78	91	168	44	1721
APBB2	3057	5016	5395	4807	3729	2324	2324	2064	2934	5690	2112	930	1911	1579	2007	1591	1254	1045	3756	3464	56989
APBB3	55	128	193	130	121	61	89	75	135	156	60	57	66	69	99	36	122	47	209	98	2006
APC	421	302	433	535	297	208	219	132	258	316	113	196	249	65	148	191	141	153	280	244	4901
APC2	5	5	0	0	1	12	0	0	0	0	0	0	0	0	0	0	0	3	0	0	26
APCDD1	360	527	1489	208	92	261	579	99	257	1400	98	75	582	400	290	184	325	149	110	317	7802
APCDD1L	59	103	118	213	94	51	76	40	139	146	136	199	65	301	156	226	291	183	166	217	2979
APCDD1L-AS1	17	0	0	22	26	6	1	0	38	45	4	23	0	11	24	0	0	15	0	25	257
APCS	0	0	0	0	0	0	0	0	0	0	0	0	0	0	0	0	0	0	0	0	0
APEH	629	1004	872	1210	760	399	586	384	803	1685	468	841	722	737	685	664	684	539	812	996	15480
APELA	0	0	0	0	0	0	0	0	0	0	0	0	0	0	0	0	0	0	0	0	0
APEX1	1136	799	1177	1175	954	563	694	401	1319	1782	644	1104	1153	926	731	1035	1099	676	1117	1264	19749
APEX2	128	133	137	114	66	82	89	26	375	427	131	123	192	114	135	81	97	112	255	148	2965
APH1A	273	376	476	484	276	104	202	143	722	704	155	184	181	252	223	75	163	166	639	400	6198
APH1B	235	350	444	406	380	269	228	133	394	301	175	285	395	183	193	145	459	207	461	284	5927
API5	3591	3179	3030	3055	3325	2355	1851	1510	3047	4070	1858	2666	3661	2229	1941	2418	1959	1931	3714	2822	54212
API5P1	8	30	0	4	2	3	4	7	1	1	4	5	11	5	1	10	7	15	1	2	121
API5P2	0	1	1	0	28	0	0	0	41	0	0	13	5	0	0	0	0	8	38	19	154
APIP	780	946	1083	495	747	690	442	153	1105	923	230	261	455	275	190	128	341	389	610	520	10763
APITD1	0	0	0	0	0	0	0	0	0	0	0	0	0	1	0	0	0	0	33	0	34
APITD1-CORT	131	124	82	58	24	29	35	40	209	98	32	34	134	95	25	22	41	65	252	70	1600
APLF	916	682	692	389	725	355	264	170	919	1138	453	277	506	549	317	412	365	454	605	618	10806
APLN	53	26	81	84	92	52	65	89	154	374	774	751	141	1934	568	340	1567	433	1398	1249	10225
APLNR	293	557	106	235	489	777	671	283	83	649	11	59	0	30	4	0	21	49	2	12	4331
APLP1	83	134	189	110	75	24	49	93	149	152	72	43	27	85	47	49	27	27	151	171	1757
APLP2	335	309	509	341	404	98	272	163	350	735	242	303	275	270	318	220	319	190	501	454	6608
APMAP	592	588	713	896	594	605	339	285	950	1001	237	351	752	450	431	518	384	363	1058	717	11824
APOA1	0	0	21	18	0	0	0	0	0	0	0	0	0	0	0	0	0	0	2	1	42
APOA1BP	206	354	446	216	254	94	133	238	439	543	203	203	165	261	304	148	154	185	314	310	5170
APOA2	0	0	0	0	0	0	0	0	0	0	0	0	0	0	0	0	0	0	0	0	0
APOA4	0	0	0	0	0	0	0	0	0	0	0	0	0	0	0	0	0	0	0	0	0
APOA5	0	0	0	0	0	0	0	0	0	0	0	0	0	0	0	0	0	0	0	0	0
APOB	2488	2056	2760	2746	2817	1003	1043	1423	1300	3504	536	200	395	133	508	465	226	533	730	640	25506
APOBEC1	0	0	0	0	0	0	0	0	0	0	0	0	0	0	0	0	0	0	0	0	0
APOBEC2	0	0	0	209	0	0	0	0	0	0	0	8	0	3	0	0	0	0	0	0	220
APOBEC3A	0	0	0	19	0	0	0	0	0	0	0	6	9	3	0	0	18	0	0	0	55
APOBEC3A_B	0	0	0	0	0	0	0	0	0	0	0	0	0	0	0	0	0	0	0	0	0
APOBEC3B	5	0	4	27	0	0	1	0	0	23	0	12	3	0	0	2	8	27	15	13	140
APOBEC3B-AS1	0	0	0	0	0	0	0	0	0	0	0	0	0	0	0	0	0	0	0	0	0
APOBEC3C	375	165	308	220	112	230	198	231	304	662	116	170	108	184	262	163	319	218	335	245	4925
APOBEC3D	34	74	101	70	67	35	36	12	87	0	16	12	42	80	52	5	44	38	55	56	916
APOBEC3F	177	249	93	189	93	132	148	79	160	319	77	165	88	141	73	97	171	56	267	204	2978
APOBEC3G	133	88	68	169	75	89	90	19	87	44	29	52	79	60	56	33	93	68	235	99	1666
APOBEC3H	0	33	0	0	0	8	0	0	0	0	0	0	5	0	5	0	0	7	0	0	58
APOBEC4	0	0	0	0	0	0	0	0	0	0	0	0	0	0	0	0	0	0	0	0	0
APOBR	76	32	14	44	4	16	0	29	0	33	5	127	45	23	48	37	116	51	97	13	810
APOC1	0	0	0	15	0	14	0	7	23	0	33	113	0	9	4	9	3	11	0	5	246
APOC1P1	0	0	0	0	0	0	0	0	0	0	0	0	0	0	0	0	0	0	0	0	0
APOC2	0	0	0	0	0	0	0	0	23	0	4	7	8	0	0	0	0	0	0	10	52
APOC3	0	0	0	0	0	0	0	0	0	0	0	0	0	0	0	0	0	0	0	0	0
APOC4	0	0	0	0	0	0	0	0	0	0	0	0	0	0	0	0	0	0	0	0	0
APOC4-APOC2	0	0	0	0	0	0	0	0	0	0	0	0	0	0	0	0	0	0	0	0	0
APOD	1341	1984	812	3531	1445	7056	3252	923	324	4746	26	70	11	57	33	11	41	51	64	6	25784
APOE	124	232	51	180	42	222	84	56	383	238	97	508	83	49	112	17	178	192	148	76	3072
APOF	0	0	0	0	0	0	0	0	0	0	0	0	0	3	0	0	0	0	0	0	3
APOH	0	0	0	0	0	0	0	0	0	0	0	2	0	0	0	0	0	0	0	0	2
APOL1	585	788	511	1183	900	616	439	182	494	490	333	713	682	1544	479	559	959	1111	1657	1332	15557
APOL2	763	759	584	959	668	478	400	156	422	1023	595	785	795	1210	916	837	1324	756	893	970	15293
APOL3	727	628	325	811	362	518	520	234	362	563	110	311	355	705	449	191	834	390	679	345	9419
APOL4	167	96	28	182	27	104	59	95	59	0	0	58	0	29	2	0	0	4	0	14	924
APOL5	0	0	0	0	0	15	0	0	0	0	0	0	0	0	0	0	0	0	0	0	15
APOL6	1415	1946	979	2959	1276	5594	1447	597	1211	1175	812	1713	1643	2176	1347	1144	3345	2102	2140	1652	36673
APOLD1	0	0	0	0	0	0	0	0	0	0	0	0	0	4	0	0	0	0	0	4	8
APOM	0	0	0	0	0	0	0	15	0	15	0	0	0	0	1	0	5	9	0	5	50
APOO	11	16	0	0	0	4	0	0	0	0	29	20	46	14	0	0	0	40	24	33	237
APOOL	1655	1437	1531	1639	1795	1055	818	898	1690	1754	347	454	812	609	555	486	471	447	1604	1050	21107
APOOP1	0	0	0	0	0	0	0	0	0	0	0	0	0	0	0	0	0	0	0	0	0
APOOP2	0	0	0	0	0	0	0	0	0	0	0	0	0	0	0	0	0	0	0	0	0
APOOP3	0	0	0	0	0	0	0	0	0	0	0	0	0	0	0	0	0	0	0	0	0
APOOP4	0	0	0	0	0	0	0	0	0	0	0	0	0	0	0	0	0	0	0	0	0
APOOP5	0	0	0	0	0	0	0	0	0	0	0	0	0	0	0	0	0	0	0	0	0
APOPT1	487	444	430	494	404	299	173	153	283	711	221	496	754	397	210	565	537	411	400	501	8370
APP	10348	12379	15249	16218	12806	9639	9172	7062	12165	23943	9141	9597	10246	9849	10531	9235	13101	8437	18555	15801	243474
APPBP2	1726	1980	1756	1062	2118	1651	1194	909	1570	1828	651	1428	1606	1342	924	1102	1554	1035	1879	1734	29049
APPL1	3825	3600	3233	4766	4005	3006	2862	1994	2650	4956	2086	3858	3909	2479	2656	3110	5720	3380	3312	3421	68828
APPL2	1009	1028	998	1270	834	686	538	432	1047	1057	396	390	551	470	392	483	567	342	1557	922	14969
APRT	66	84	208	84	114	24	34	0	153	180	19	64	79	57	46	27	8	47	156	113	1563
APTX	140	97	184	59	101	66	25	67	115	244	41	42	47	87	59	47	55	22	231	92	1821
AQP1	17928	22847	25438	18285	13526	6748	12435	9358	27221	49796	14345	18786	15965	27332	13573	12503	30142	8406	25519	20158	390311
AQP10	0	0	0	0	0	0	0	0	0	0	0	0	0	0	0	0	0	0	0	0	0
AQP11	13	50	13	48	0	11	5	7	0	60	0	7	0	13	11	14	9	0	23	11	295
AQP12A	0	0	0	0	0	0	0	0	0	0	0	0	0	0	0	0	0	0	0	0	0
AQP12B	0	0	0	0	0	0	0	0	0	0	0	0	0	0	0	0	0	0	0	0	0
AQP2	0	0	0	0	0	0	0	0	0	0	0	0	0	0	0	0	0	0	0	0	0
AQP3	11	11	107	18	0	11	8	2	86	0	0	8	23	17	9	0	0	17	70	34	432
AQP4	8	28	0	0	0	0	0	0	0	0	0	0	11	0	0	0	0	0	0	0	47
AQP4-AS1	0	0	0	0	0	0	0	0	0	0	0	0	0	0	0	0	0	0	0	0	0
AQP5	0	0	0	0	0	0	0	0	0	0	0	0	0	0	5	0	0	0	2	3	10
AQP6	0	0	0	0	8	0	0	0	0	0	0	0	0	0	0	0	0	0	0	0	8
AQP7	0	25	90	177	17	293	65	36	27	0	0	0	0	0	1	0	0	0	0	0	731
AQP7P1	27	0	1	1	14	70	7	0	0	73	3	13	7	34	9	55	9	8	0	116	447
AQP7P2	0	0	0	0	0	18	0	0	0	0	0	4	0	2	0	0	1	0	0	4	29
AQP7P3	0	0	0	9	1	17	2	1	0	0	0	1	0	0	0	7	0	0	0	20	58
AQP7P4	0	0	4	0	1	3	0	0	0	0	6	0	0	1	0	0	1	0	0	0	16
AQP8	0	0	0	0	0	0	0	0	0	0	0	0	0	0	0	0	7	0	0	0	7
AQP9	11	0	15	21	0	12	0	10	0	93	0	72	149	8	36	125	33	72	127	6	790
AQPEP	0	12	0	0	0	13	0	0	3	0	0	0	0	0	3	0	0	0	0	0	31
AQR	1780	1859	1510	2053	1511	1191	1001	1004	1956	2313	872	970	1661	1284	1010	1347	1127	949	2084	1816	29298
AR	3882	3908	3548	3227	3394	1687	1659	1755	3409	6564	991	1059	1909	1584	1840	1716	1401	814	2355	1809	48511
ARAF	507	756	776	474	427	188	397	315	721	1146	373	458	439	636	601	431	560	367	686	832	11090
ARAF2P	0	0	0	0	0	0	0	0	0	0	0	0	0	0	0	0	0	0	0	0	0
ARAF3P	0	0	0	0	0	0	0	0	0	0	0	0	0	0	0	0	0	0	0	0	0
ARAP1	798	1114	807	643	804	377	521	224	947	1438	320	660	376	661	380	418	806	439	1102	972	13807
ARAP2	378	551	94	169	221	661	400	180	313	114	99	124	147	93	131	99	118	180	220	151	4443
ARAP3	216	343	267	586	178	154	237	156	194	364	96	249	206	354	115	178	175	89	178	267	4602
ARC	28	21	8	0	0	0	0	0	0	50	48	2	0	20	16	0	0	0	27	0	220
ARCN1	5293	5525	5665	6082	4663	2848	2893	3055	5532	7897	4542	2680	4658	3937	2431	2754	3274	3424	7963	5695	90811
AREG	61	36	19	43	47	39	14	0	0	0	12	7	18	23	4	0	0	20	0	15	358
AREL1	611	936	685	884	503	514	481	288	570	991	351	364	446	604	482	413	301	398	884	617	11323
ARF1	555	845	735	461	446	203	266	202	847	1403	347	257	357	384	248	230	261	255	1143	511	9956
ARF1P1	0	0	0	0	0	0	0	0	0	0	0	0	0	0	0	0	0	0	0	0	0
ARF1P2	0	20	8	16	0	4	0	6	21	0	0	0	0	3	0	4	0	8	0	0	90
ARF1P3	0	0	0	0	0	0	0	0	0	0	0	0	0	0	0	0	0	0	0	0	0
ARF3	2621	3741	3663	2810	2700	1500	1975	1583	4366	5678	2520	2933	2501	3971	3060	2867	3216	2302	5321	3956	63284
ARF4	3226	4563	3378	1338	2910	1552	1399	1613	3071	2192	1586	1314	1260	2009	834	879	762	1355	3469	2555	41265
ARF4P1	0	0	0	0	0	0	0	0	0	0	0	0	0	0	0	0	0	0	0	0	0
ARF4P2	0	0	0	0	0	0	0	0	0	0	0	0	0	0	0	0	0	0	0	0	0
ARF4P3	0	0	0	0	0	0	0	0	0	0	0	0	0	0	0	0	0	0	0	0	0
ARF4P4	10	81	11	0	8	5	28	0	0	0	4	0	0	4	3	0	14	7	0	8	183
ARF4P5	0	0	0	0	0	0	0	0	0	0	0	0	0	0	0	0	0	0	0	0	0
ARF5	486	914	1315	730	570	169	275	416	1366	2191	275	242	310	386	325	275	266	255	1023	680	12469
ARF6	4631	4550	3622	2788	3775	2955	2782	2079	3346	3017	3055	3606	2960	2889	3221	2268	3706	3949	3359	4037	66595
ARFGAP1	155	203	145	97	104	81	114	95	101	302	82	55	50	136	150	84	96	97	78	142	2367
ARFGAP2	607	942	920	1097	636	443	579	362	1302	1341	392	558	587	652	599	421	632	326	833	847	14076
ARFGAP3	1404	1564	1740	1115	1270	824	835	662	1907	1782	1966	853	1290	1258	828	796	1088	993	2220	1346	25741
ARFGEF1	24	54	21	38	62	60	23	14	59	0	25	82	29	112	10	29	44	37	240	61	1024
ARFGEF2	2806	3366	2976	3515	2953	1805	1555	1315	2552	3908	1677	1431	2444	1865	1392	1433	1565	1383	3780	2620	46341
ARFIP1	55	101	33	72	86	29	35	24	0	75	76	72	30	71	80	21	44	79	114	42	1139
ARFIP2	415	735	513	524	441	124	319	224	509	870	538	294	405	521	346	310	501	354	456	523	8922
ARFRP1	162	298	396	211	236	129	186	163	420	548	123	242	234	193	246	276	301	217	512	252	5345
ARG1	0	0	0	0	0	0	0	0	0	0	0	0	0	0	0	0	3	0	36	6	45
ARG2	0	0	6	0	0	11	17	13	11	0	8	68	26	11	16	29	116	15	101	78	526
ARGFX	0	0	0	0	0	0	0	0	0	0	0	0	0	0	0	0	0	0	0	0	0
ARGFXP1	0	0	0	0	0	0	0	0	0	0	0	0	0	0	0	0	0	0	0	0	0
ARGFXP2	0	0	0	0	0	0	0	0	0	0	0	0	0	0	0	0	0	0	0	0	0
ARGLU1	2433	2389	1909	1939	2553	2041	1615	1335	2120	2105	1404	920	1379	997	750	1020	1475	805	2229	1415	32833
ARHGAP1	2067	4270	4386	3427	2763	1168	1800	1952	4291	7318	2019	1162	1075	1784	2346	1478	1586	1510	4063	3743	54208
ARHGAP10	148	256	188	273	274	83	132	63	190	183	63	67	226	89	152	100	112	77	79	90	2845
ARHGAP11A	253	158	100	113	57	25	66	38	75	183	45	132	166	58	60	82	156	147	141	280	2335
ARHGAP11B	1	46	0	20	4	12	11	12	0	58	17	18	35	2	24	0	15	12	16	23	326
ARHGAP12	2022	1637	2853	1875	2161	1651	1764	1008	2237	3222	946	1228	1462	1035	721	807	1273	897	1946	1558	32303
ARHGAP15	265	135	58	129	64	325	124	96	345	198	28	72	90	55	33	1	86	106	146	86	2442
ARHGAP16P	0	0	0	0	0	0	0	0	0	0	0	0	0	0	0	0	0	0	0	0	0
ARHGAP17	626	1013	776	1365	1073	697	629	565	779	915	684	462	760	566	546	471	533	322	1222	707	14711
ARHGAP18	1592	2324	742	1247	1195	1352	631	432	1232	834	469	1308	1812	538	834	1025	905	1582	1223	1248	22525
ARHGAP19	300	443	231	458	198	425	194	116	281	264	97	198	201	173	104	138	178	181	304	232	4716
ARHGAP19-SLIT1	0	0	0	24	18	4	9	5	15	0	0	4	0	0	3	0	0	4	29	0	115
ARHGAP20	315	269	55	330	180	470	227	189	314	352	38	93	100	42	244	102	112	93	153	130	3808
ARHGAP21	4889	4511	4465	5233	4382	3236	2581	1950	4021	6533	2233	1736	3228	2053	1716	1937	1927	1691	3465	2708	64495
ARHGAP22	46	154	38	150	171	23	18	13	55	181	115	142	80	199	104	193	84	155	12	303	2236
ARHGAP23	10	0	16	0	0	0	0	7	0	39	0	0	0	3	6	3	4	0	0	0	88
ARHGAP23P1	15	13	49	13	4	22	3	3	7	1	10	1	23	8	0	8	5	12	1	3	201
ARHGAP24	0	0	0	0	0	2	0	0	0	0	0	0	0	0	2	0	0	0	0	0	4
ARHGAP25	211	177	60	290	151	209	91	52	118	148	45	115	42	62	52	8	45	69	115	69	2129
ARHGAP26	26	121	44	52	25	31	36	59	23	32	52	41	48	41	83	56	20	7	41	23	861
ARHGAP26-AS1	0	0	0	0	0	0	0	0	0	0	0	0	0	0	0	0	0	0	0	0	0
ARHGAP26-IT1	10	35	0	29	73	38	32	0	0	0	7	14	93	8	11	19	17	18	31	23	458
ARHGAP27	98	51	27	201	23	64	126	63	83	228	21	64	61	48	96	28	40	35	75	92	1524
ARHGAP28	39	116	54	127	32	100	46	3	28	32	0	24	5	13	3	0	11	10	0	1	644
ARHGAP29	1954	2517	1886	2329	2003	2234	1821	1122	1312	1844	664	753	998	957	667	599	973	720	1141	1742	28236
ARHGAP30	236	172	144	216	56	184	86	60	337	130	52	310	259	85	178	83	168	172	169	142	3239
ARHGAP31	24	122	12	154	41	66	26	7	38	96	38	37	78	148	61	26	74	10	51	55	1164
ARHGAP32	457	841	694	1229	582	622	637	381	880	1369	387	464	608	690	372	424	632	338	1056	769	13432
ARHGAP33	52	66	53	0	47	15	9	28	178	85	3	9	9	36	14	6	26	0	23	40	699
ARHGAP35	2668	3316	2978	4289	2570	1751	1919	1239	2939	6152	1583	1942	2553	2036	2562	1550	1968	1829	4240	2860	52944
ARHGAP36	0	0	0	0	0	0	0	0	0	0	0	0	0	0	0	0	0	0	0	0	0
ARHGAP39	0	20	0	15	0	12	19	8	0	0	10	10	11	33	13	15	12	7	58	19	262
ARHGAP4	49	163	157	73	126	73	74	47	81	89	11	113	57	42	60	40	40	25	81	48	1449
ARHGAP40	0	0	0	0	0	0	0	0	0	0	0	0	0	0	0	0	0	0	0	0	0
ARHGAP42	318	293	154	289	394	462	167	58	112	282	35	189	332	332	118	50	198	146	143	146	4218
ARHGAP42P1	0	0	0	0	0	0	0	0	0	0	0	0	0	0	0	0	0	0	0	0	0
ARHGAP42P2	0	0	0	0	0	0	0	0	0	0	0	0	0	0	0	0	0	0	0	0	0
ARHGAP42P3	0	0	0	0	0	0	0	0	0	0	0	0	0	0	0	0	0	0	0	0	0
ARHGAP42P4	0	0	0	0	0	0	0	0	0	0	0	0	0	0	0	0	0	0	0	0	0
ARHGAP42P5	0	0	0	0	0	0	0	0	0	0	0	0	0	0	0	0	0	0	0	0	0
ARHGAP44	38	75	14	68	28	13	20	17	91	120	36	11	45	14	31	26	7	40	35	69	798
ARHGAP5	13179	9228	11851	6556	11294	6476	7108	3548	10207	11337	5912	6009	7880	6561	4681	4220	6037	4205	8147	8146	152582
ARHGAP5-AS1	28	95	67	75	86	61	38	11	88	74	17	22	126	41	30	36	26	34	49	54	1058
ARHGAP6	492	479	546	471	299	508	362	187	511	859	259	334	363	203	321	167	287	298	286	417	7649
ARHGAP8	13	0	0	19	0	15	0	0	0	0	5	0	0	0	6	0	0	0	0	1	59
ARHGAP9	61	51	72	97	56	28	38	4	44	97	23	84	40	27	33	22	80	52	94	48	1051
ARHGDIA	1294	2278	1909	1262	1304	340	767	763	2638	3338	933	1189	848	1313	1670	1091	1204	915	1971	1799	28826
ARHGDIB	3481	2939	1511	3713	1543	1837	789	811	3679	2704	853	1607	2028	1451	827	1033	1217	1545	3495	2698	39761
ARHGDIG	3	0	0	0	0	0	0	0	17	0	0	0	0	0	0	0	0	0	5	0	25
ARHGEF1	330	464	301	385	267	184	262	209	407	632	175	310	183	328	381	199	246	186	462	416	6327
ARHGEF10	1673	2105	1801	1628	1542	708	923	709	1308	2889	762	572	905	638	683	698	763	609	2159	1692	24767
ARHGEF10L	769	1724	2363	1050	1686	287	982	686	2544	4255	830	376	460	931	778	220	421	263	1364	1451	23440
ARHGEF11	183	103	211	73	122	28	43	49	213	481	40	77	22	133	153	94	96	51	152	144	2468
ARHGEF12	9558	12955	12360	11560	11594	7054	6146	4849	13707	15358	6648	4687	7226	6224	4678	4458	5213	4422	10074	8311	167082
ARHGEF15	99	394	19	655	163	370	182	165	127	146	2	35	69	0	25	0	0	3	1	31	2486
ARHGEF16	0	0	0	0	0	10	0	0	0	0	0	0	0	0	0	0	0	0	27	0	37
ARHGEF17	2914	7261	5878	3339	3700	1334	2559	2253	6438	9156	2407	1626	1975	2856	3348	1843	2165	1498	5534	4876	72960
ARHGEF18	318	236	448	488	327	109	184	118	305	583	164	209	254	340	442	272	374	302	600	416	6489
ARHGEF19	34	19	44	67	0	6	0	0	56	49	10	29	10	63	19	57	62	38	269	72	904
ARHGEF2	1186	1550	1398	1213	1462	616	636	722	2032	3028	1131	1301	679	1617	1266	777	1950	845	1962	1526	26897
ARHGEF25	1831	1773	2204	1117	1826	610	843	830	1862	3819	611	603	504	530	939	448	652	599	1239	1087	23927
ARHGEF26	1489	1936	2212	1849	2225	928	790	819	2082	1295	1670	1056	2622	990	1420	1966	863	1812	1895	2376	32295
ARHGEF26-AS1	44	67	17	14	62	20	6	14	0	96	47	24	31	15	44	27	30	14	75	57	704
ARHGEF28	3377	4045	2553	2771	3086	1762	1286	1385	3315	3097	1005	1223	1693	1116	1186	1535	1488	994	2224	2685	41826
ARHGEF3	500	513	305	724	315	626	390	328	346	521	179	484	502	605	241	310	418	222	656	638	8823
ARHGEF33	14	18	4	29	25	11	9	0	0	0	14	29	4	13	14	0	6	16	5	22	233
ARHGEF34P	0	18	9	0	0	0	14	4	34	0	14	0	6	13	3	8	0	0	22	6	151
ARHGEF35	35	95	140	27	34	50	28	80	6	162	42	34	26	73	55	40	55	7	117	28	1134
ARHGEF37	437	879	502	642	533	271	295	322	669	976	252	270	264	203	269	291	254	181	476	326	8312
ARHGEF38	0	0	0	0	0	0	0	0	0	0	0	0	0	0	0	0	0	0	0	0	0
ARHGEF38-IT1	0	0	0	0	0	0	0	0	0	0	0	0	0	0	0	0	0	0	0	0	0
ARHGEF39	0	0	26	18	37	11	37	30	43	1	12	5	11	4	10	8	39	0	24	43	359
ARHGEF3-AS1	0	0	0	0	0	0	0	0	0	0	0	0	0	0	0	0	0	0	0	0	0
ARHGEF4	137	75	196	63	138	69	17	9	182	443	54	15	0	31	38	24	12	8	48	4	1563
ARHGEF40	791	1616	1325	962	1217	377	490	386	690	2312	508	531	642	786	557	433	612	402	587	764	15988
ARHGEF5	181	314	370	330	401	118	170	106	233	482	204	118	101	321	248	290	219	247	421	176	5050
ARHGEF6	4273	3865	3846	4532	4473	2820	2099	1491	9668	5210	2110	2660	3507	3980	2057	1742	2253	1903	2935	3666	69090
ARHGEF7	6	16	1	1	0	0	5	0	0	3	3	0	24	9	7	1	9	0	0	0	85
ARHGEF9	2040	3174	3195	3137	2193	1260	1319	1704	4209	4879	1253	750	1058	1022	1184	1071	1086	878	3163	1790	40365
ARID1A	2144	3073	2537	3307	2321	1931	1925	1148	2540	4659	1741	1723	2410	2293	2377	1835	2154	1442	2453	2857	46870
ARID1B	17	78	54	0	5	7	39	13	28	80	10	9	6	29	53	20	15	17	27	19	526
ARID2	2192	2236	2791	3251	2074	1857	1583	1252	2389	2879	1769	1406	2333	1788	1688	1425	1643	1334	2077	2197	40164
ARID3A	35	50	43	36	5	11	52	21	52	74	88	27	37	46	30	19	20	36	28	115	825
ARID3B	214	227	156	157	180	43	138	101	245	147	157	85	112	143	156	84	150	71	235	200	3001
ARID3C	0	0	0	0	0	0	0	0	8	0	0	0	0	0	1	0	8	0	0	0	17
ARID4A	2558	1293	1454	1538	1972	1345	915	745	1216	2184	814	1011	1410	746	622	749	1431	718	1485	1154	25360
ARID4B	1326	807	1034	834	1362	624	781	495	1227	1087	416	725	889	643	522	525	897	398	869	923	16384
ARID5A	9	44	5	79	52	0	9	7	29	0	40	7	11	46	11	7	68	27	68	64	583
ARID5B	6338	6067	8985	8001	6812	6381	4307	3448	8691	7594	6740	5864	7447	5771	3910	6605	9371	6663	10712	6972	136679
ARIH1	171	219	137	99	129	88	21	76	140	200	140	65	150	93	103	45	122	54	170	181	2403
ARIH2	1199	1770	1728	2148	1028	803	730	771	1691	1918	966	808	1270	1104	906	895	919	731	1663	1293	24341
ARIH2OS	3	0	13	15	0	5	0	2	0	24	4	2	0	6	10	0	5	1	9	4	103
ARIH2P1	0	23	12	20	0	4	12	33	9	0	39	4	0	16	25	24	2	21	58	11	313
ARL1	3439	4517	3811	2306	3083	1550	1526	1355	2833	5454	1389	1381	2299	1816	981	1127	1487	1527	3728	2535	48144
ARL10	10	71	12	0	0	0	11	0	0	50	0	9	10	15	1	0	12	10	21	11	243
ARL11	0	38	7	46	16	19	24	0	22	46	13	69	38	19	10	45	43	44	116	39	654
ARL13A	0	0	0	0	0	0	0	0	0	0	0	0	0	0	0	0	0	0	0	0	0
ARL13B	3	50	89	123	54	19	22	17	0	48	30	30	21	30	32	22	32	29	79	15	745
ARL14	0	0	0	0	0	0	0	0	0	0	0	0	15	0	0	0	0	0	0	0	15
ARL14EP	1397	789	884	794	905	711	531	591	896	1727	434	409	845	602	412	502	661	402	1235	755	15482
ARL14EPL	0	0	0	0	0	0	0	0	0	0	0	0	0	0	0	0	0	0	0	0	0
ARL15	444	691	271	44	385	279	154	252	381	80	82	102	119	142	38	123	61	199	106	164	4117
ARL16	195	172	222	181	44	69	98	84	142	191	75	74	167	162	91	68	88	103	373	183	2782
ARL17A	24	91	100	51	50	205	204	114	232	153	70	80	66	134	85	31	49	15	205	95	2054
ARL17B	87	51	38	106	37	67	62	56	162	259	25	62	57	102	7	22	5	30	77	66	1378
ARL2	8	0	0	0	0	0	0	0	0	10	0	0	0	0	0	0	0	0	0	0	18
ARL2BP	1346	1855	1654	2135	1468	889	903	876	1507	1876	553	685	854	1033	494	644	757	668	1372	1241	22810
ARL2BPP1	0	0	0	0	0	0	0	0	0	0	0	0	0	0	0	0	0	0	0	0	0
ARL2BPP10	0	0	0	0	0	0	0	0	0	0	0	0	0	0	0	0	0	0	0	0	0
ARL2BPP2	0	0	0	0	0	0	0	0	0	0	0	0	0	0	0	0	0	0	0	0	0
ARL2BPP3	0	0	0	0	0	0	0	0	0	0	0	0	0	0	0	0	0	0	0	0	0
ARL2BPP4	0	0	0	0	0	0	0	0	0	0	0	0	0	0	0	0	0	0	0	0	0
ARL2BPP5	0	0	0	0	0	0	0	0	0	0	0	0	0	0	0	0	0	0	0	0	0
ARL2BPP6	0	0	0	0	0	0	0	0	0	0	0	0	0	0	0	0	0	0	0	0	0
ARL2BPP7	0	0	0	0	0	0	0	0	0	0	0	0	0	0	0	0	0	0	0	0	0
ARL2BPP8	0	0	0	0	0	0	0	0	0	0	0	0	0	0	0	0	0	0	0	0	0
ARL2BPP9	0	0	0	0	0	0	0	0	0	0	0	0	0	0	0	0	0	0	0	0	0
ARL2-SNX15	337	413	523	505	269	106	224	117	576	959	185	169	288	139	184	145	215	120	406	294	6174
ARL3	552	490	280	332	470	142	245	110	603	841	164	415	346	316	288	283	248	380	636	594	7735
ARL4A	380	390	221	262	293	488	282	159	165	333	53	90	138	79	77	41	122	50	224	171	4018
ARL4C	218	448	316	146	240	395	144	76	308	140	245	362	139	62	66	141	170	265	278	363	4522
ARL4D	54	98	92	31	52	10	42	16	38	105	10	16	21	32	18	0	17	6	26	13	697
ARL4P	0	0	0	0	0	0	0	0	0	0	0	0	0	0	0	0	0	0	0	0	0
ARL4P2	0	42	39	33	37	10	18	19	20	1	0	0	0	5	0	17	1	0	23	29	294
ARL5A	5163	6527	5337	1003	4578	2016	2371	2123	2556	1326	3379	2175	2397	2462	2148	1805	1835	2367	2648	4218	58434
ARL5AP1	0	0	0	0	0	0	0	0	0	0	0	0	0	0	0	0	0	0	0	0	0
ARL5AP2	0	251	15	59	46	69	63	0	0	0	5	0	5	42	77	0	0	5	0	56	693
ARL5AP4	0	0	0	0	1	0	0	0	0	0	0	0	0	0	0	0	0	0	0	0	1
ARL5B	1385	1824	1359	630	1023	903	879	554	899	747	1829	1025	660	1691	710	413	626	657	1682	1604	21100
ARL5C	0	0	0	0	0	7	0	0	0	0	0	0	0	0	0	0	0	0	0	0	7
ARL6	432	519	379	92	478	176	189	131	129	171	122	132	250	136	151	116	186	122	173	220	4304
ARL6IP1	2938	2975	2363	2024	2382	2499	1113	836	3206	2503	1229	1847	1766	1542	1293	1161	2164	1344	3874	2309	41368
ARL6IP1P1	0	0	0	0	0	0	0	0	0	0	0	0	0	0	0	0	0	0	0	0	0
ARL6IP1P2	0	0	0	0	0	0	0	0	0	0	0	0	0	0	0	0	0	0	0	0	0
ARL6IP1P3	0	0	0	0	0	0	0	0	0	0	0	0	0	0	0	0	0	0	0	0	0
ARL6IP4	1041	496	863	667	321	203	266	251	786	1826	299	282	370	304	364	321	373	256	1268	548	11105
ARL6IP5	9799	9284	9076	5432	9178	3877	4658	3971	6392	10552	3038	3713	3235	3392	3023	2375	2668	2769	5585	6857	108874
ARL6IP6	91	199	49	57	132	70	40	59	282	119	25	49	32	82	58	71	88	31	0	107	1641
ARL8A	474	535	361	660	290	324	271	331	393	775	325	348	292	340	373	201	363	356	712	454	8178
ARL8B	2634	3176	2948	1063	3079	2022	1471	1197	2897	1770	1765	1659	3087	1972	1380	1414	1488	1431	4125	2534	43112
ARL9	14	24	0	0	0	0	0	0	24	0	4	20	7	6	6	0	16	5	0	9	135
ARMC1	840	1370	1196	321	1199	436	602	482	582	774	268	605	691	638	402	527	495	502	764	1131	13825
ARMC10	418	418	367	210	445	235	250	195	303	403	296	315	436	284	226	191	311	202	595	274	6374
ARMC10P1	308	280	226	73	322	116	105	68	254	143	123	135	166	236	163	117	160	82	331	251	3659
ARMC12	16	35	11	0	23	22	6	21	57	0	2	12	7	16	6	6	0	7	0	5	252
ARMC2	83	42	57	9	139	110	37	31	28	46	38	47	50	40	19	2	23	24	34	75	934
ARMC2-AS1	0	0	0	0	0	0	0	0	0	0	0	0	0	0	0	0	0	0	0	0	0
ARMC3	0	0	0	0	0	0	0	0	0	0	9	0	0	0	0	4	0	0	18	0	31
ARMC4	17	0	20	22	41	0	0	0	0	0	6	0	5	2	0	0	0	0	44	0	157
ARMC4P1	0	0	0	1	0	0	0	0	0	0	0	0	0	0	0	0	0	0	0	0	1
ARMC5	42	36	85	50	62	14	5	38	0	164	22	66	2	69	56	11	99	26	24	59	930
ARMC6	59	82	148	26	0	0	45	90	141	26	23	59	65	54	94	56	42	22	51	86	1169
ARMC7	53	81	56	94	165	9	19	33	72	93	14	23	52	34	55	20	17	18	52	33	993
ARMC8	992	1653	1203	1478	1583	993	964	576	1402	1557	1122	988	2041	1046	999	1420	1039	1429	1731	1585	25801
ARMC9	400	435	210	455	242	181	163	174	241	316	761	669	478	731	275	307	287	415	896	688	8324
ARMCX1	1306	1016	1193	1485	1282	685	494	607	1260	2212	492	647	612	670	398	328	861	253	1293	1241	18335
ARMCX2	1065	1617	1776	1374	1219	642	801	500	772	1956	642	719	893	881	701	509	904	611	1413	1350	20345
ARMCX3	2352	2723	2854	1846	2301	1126	1716	1115	1838	2427	1179	1652	1392	1211	1118	1054	2336	1334	2086	1637	35297
ARMCX4	596	1101	824	723	750	469	537	385	638	1304	468	367	555	466	448	250	734	462	452	596	12125
ARMCX5	672	526	615	735	425	344	259	274	539	934	246	293	313	203	179	221	341	279	675	389	8462
ARMCX5-GPRASP2	106	107	80	73	74	47	36	48	63	125	39	70	35	61	56	30	126	37	76	126	1415
ARMCX6	321	188	308	222	259	104	133	120	354	412	107	149	171	155	117	81	177	75	154	246	3853
ARMS2	0	0	0	0	0	0	0	0	0	0	0	0	0	0	0	0	0	0	0	6	6
ARNT	2786	3197	3221	3179	2550	1671	1573	1070	2821	4132	1695	2689	3021	2474	1935	2036	2656	2255	4185	3396	52542
ARNT2	0	0	0	0	0	0	0	0	0	0	0	0	0	4	0	0	0	0	0	4	8
ARNTL	135	100	57	93	51	460	111	22	122	172	179	174	279	424	736	340	420	218	484	314	4891
ARNTL2	409	977	420	495	442	143	352	281	854	305	742	603	777	1162	347	728	743	918	1750	1065	13513
ARPC1A	1190	1287	1033	1155	892	453	512	458	1380	2036	387	551	587	483	455	479	391	350	1311	802	16192
ARPC1B	1003	1154	702	593	696	210	335	332	593	1560	453	785	518	893	473	496	604	679	1249	1230	14558
ARPC2	5946	5496	4467	7036	4829	3648	2528	2473	5919	7435	4366	3719	5548	3469	2527	2892	2962	3557	9219	6192	94228
ARPC3	1847	1090	1104	1034	1077	646	608	509	890	1962	806	1184	1680	884	693	960	1001	1321	1688	1241	22225
ARPC3P1	0	0	2	0	0	2	0	0	2	1	0	1	1	0	1	1	1	0	3	0	15
ARPC3P2	0	0	0	0	0	0	0	0	0	0	0	4	12	0	0	0	0	0	0	12	28
ARPC3P3	18	3	0	1	1	2	0	2	0	1	4	9	22	1	2	6	7	2	2	3	86
ARPC3P4	0	0	0	0	0	0	0	0	0	0	0	0	0	0	0	0	0	0	0	0	0
ARPC3P5	1	0	0	0	0	0	0	3	2	0	0	4	4	5	0	0	0	0	4	5	28
ARPC4	562	905	847	740	471	308	254	404	1151	1366	262	340	498	434	476	247	363	224	830	718	11400
ARPC4-TTLL3	391	477	423	681	489	223	322	186	342	850	252	255	339	219	209	253	257	232	449	492	7341
ARPC5	2442	2915	3002	870	2132	1535	1356	1424	3041	1237	1090	1164	1608	982	616	682	885	1303	3206	1878	33368
ARPC5L	430	587	466	566	466	272	315	119	318	606	753	850	573	823	743	566	716	732	1027	484	11412
ARPP19	8192	10584	11028	5034	8679	5795	6121	4851	9629	10407	5764	5260	6816	4977	5026	4477	4470	4288	9434	7635	138467
ARPP21	332	426	301	112	149	54	42	325	59	245	23	126	132	81	290	134	228	162	178	909	4308
ARR3	0	0	0	0	0	0	0	0	0	0	0	0	0	0	0	0	0	0	0	0	0
ARRB1	381	583	262	1027	358	522	392	149	410	569	57	433	179	177	123	129	186	175	279	259	6650
ARRB2	349	278	215	422	284	207	205	120	262	759	94	442	281	193	316	165	288	390	404	385	6059
ARRDC1	28	70	71	103	15	10	42	28	57	48	16	15	22	19	44	29	52	11	22	85	787
ARRDC2	372	501	418	222	253	138	230	157	446	956	231	120	254	329	544	174	334	269	401	451	6800
ARRDC3	2363	2456	1689	1670	2116	2139	1473	825	1991	3374	4952	3841	4951	6409	2066	3956	2623	2760	3508	4462	59624
ARRDC3-AS1	54	59	122	48	0	0	66	13	0	25	3	10	15	37	44	25	15	0	33	0	569
ARRDC4	1515	1694	770	971	843	648	659	381	1087	1294	647	1149	1020	1080	842	620	783	1066	1687	869	19625
ARRDC5	0	0	0	9	16	11	8	0	0	0	0	3	0	0	0	9	11	3	0	0	70
ARSA	185	221	522	60	196	31	115	145	172	338	125	90	69	105	167	71	116	112	172	106	3118
ARSB	758	802	759	1036	881	378	386	534	906	998	402	616	748	705	538	776	579	1001	1133	857	14793
ARSD	605	1159	737	486	624	417	435	510	508	834	105	230	417	403	371	560	468	293	1519	444	11125
ARSDP1	4	0	0	0	0	0	1	1	0	0	0	0	0	0	0	0	0	0	17	0	23
ARSE	52	106	97	76	13	45	31	52	47	235	40	65	39	22	19	10	18	16	0	73	1056
ARSEP1	0	0	0	0	0	0	0	0	0	0	0	0	0	0	0	0	0	0	0	0	0
ARSF	0	0	0	0	0	0	0	0	0	0	0	0	0	0	0	0	0	0	0	0	0
ARSFP1	0	0	0	0	0	14	0	0	0	0	0	0	0	0	0	0	0	0	0	0	14
ARSG	20	0	0	0	0	0	0	0	30	0	10	0	0	6	0	0	0	0	0	13	79
ARSH	0	0	0	0	0	0	0	0	0	0	0	0	0	0	0	0	0	0	0	0	0
ARSI	12	48	23	0	0	0	0	13	0	0	0	4	9	10	6	9	10	0	35	7	186
ARSJ	633	520	706	1177	574	439	311	408	850	501	629	529	519	699	415	655	393	338	926	838	12060
ARSK	305	205	353	351	436	248	201	98	308	458	107	311	388	336	192	315	187	121	198	329	5447
ART1	0	0	0	0	0	0	0	0	0	0	0	0	0	0	0	0	0	0	0	0	0
ART2P	0	0	0	0	0	0	0	0	0	0	0	0	0	0	0	0	0	0	0	0	0
ART3	0	0	0	0	0	0	0	0	0	0	0	0	0	0	0	0	0	0	0	0	0
ART4	367	766	477	625	205	240	167	183	525	440	92	123	135	220	55	95	75	251	1069	379	6489
ART5	0	0	0	0	0	0	0	0	0	0	0	0	0	0	1	0	0	0	0	0	1
ARTN	0	0	0	0	10	0	0	0	27	0	0	6	0	0	2	0	0	0	0	0	45
ARV1	231	285	267	214	244	141	104	111	213	391	69	106	191	142	66	86	90	107	225	244	3527
ARVCF	464	1109	873	383	250	82	500	279	858	1155	215	103	50	164	212	72	166	99	422	287	7743
ARX	0	0	0	0	0	0	0	0	0	0	0	0	0	0	0	0	0	0	0	0	0
AS3MT	113	109	138	201	57	31	49	28	16	180	47	38	38	135	27	57	96	48	29	82	1519
ASAH1	3499	3673	4206	5771	3207	2310	1163	1410	2764	6347	1329	1109	1520	953	1061	944	1006	1497	3075	1750	48594
ASAH2	13	67	55	0	5	1	16	21	2	1	5	10	11	2	1	0	6	0	32	20	268
ASAH2B	91	167	55	72	74	27	84	22	161	103	132	45	63	109	73	49	104	24	71	67	1593
ASAH2C	0	0	0	0	0	0	0	0	0	0	0	0	0	0	0	0	0	0	0	0	0
ASAP1	696	950	588	892	604	589	419	366	1199	422	266	507	347	403	349	360	395	263	678	502	10795
ASAP1-IT1	0	1	0	42	135	33	21	21	27	0	14	9	26	19	22	13	8	22	0	23	436
ASAP1-IT2	21	131	35	55	45	49	5	16	0	17	61	0	28	21	18	23	17	40	74	32	688
ASAP2	4717	5671	5064	5208	5534	2349	2685	1977	5140	6070	2626	1398	2017	1523	1776	1602	1305	1726	3224	2933	64545
ASAP3	255	592	471	559	238	212	204	74	257	608	35	69	151	93	110	98	109	100	94	167	4496
ASB1	950	1657	1893	1248	1385	483	707	491	1896	2645	784	715	981	1000	997	786	846	512	1452	1218	22646
ASB10	0	0	0	0	0	0	0	0	0	0	0	0	0	0	0	0	0	0	0	0	0
ASB11	0	0	0	250	0	0	7	0	0	16	0	0	0	0	0	0	0	0	30	6	309
ASB12	8	0	0	0	0	0	2	0	0	0	7	0	0	1	8	0	0	7	0	0	33
ASB13	195	295	346	259	117	163	110	60	406	420	65	155	326	211	235	221	159	121	343	277	4484
ASB14	5	0	0	0	0	0	0	0	0	0	0	0	0	0	0	0	0	0	0	0	5
ASB15	0	0	0	107	0	0	0	0	0	0	0	0	0	0	0	0	0	0	0	0	107
ASB16	15	39	61	22	30	0	26	20	19	0	5	10	0	4	13	6	2	0	4	17	293
ASB16-AS1	34	22	65	40	68	48	64	36	25	116	23	54	67	80	58	32	37	68	71	60	1068
ASB17	0	0	0	0	0	0	0	0	0	0	0	0	0	0	0	0	0	0	0	0	0
ASB18	0	0	0	0	0	0	0	0	0	0	0	0	0	0	0	0	0	0	0	0	0
ASB2	123	127	460	253	171	70	139	79	105	972	85	46	21	22	57	41	58	8	61	203	3101
ASB3	10	0	7	0	0	9	2	0	8	0	6	11	17	1	2	16	13	6	44	16	168
ASB4	0	0	0	18	0	8	0	0	0	0	0	0	0	0	7	0	0	0	0	0	33
ASB5	1	0	22	1	19	0	0	3	0	0	0	1	0	1	0	0	0	0	0	6	54
ASB6	267	314	391	270	247	64	171	166	290	355	97	217	130	283	246	195	182	238	321	282	4726
ASB7	169	219	242	165	209	90	162	52	227	453	56	165	123	165	163	93	156	121	229	185	3444
ASB8	743	797	994	925	632	478	532	394	879	1875	321	499	548	479	619	499	695	336	1151	583	13979
ASB9	21	25	0	0	0	23	34	3	37	0	0	2	21	0	1	0	0	11	6	9	193
ASB9P1	0	0	0	0	0	0	0	0	0	0	0	0	0	0	0	0	0	0	0	0	0
ASCC1	448	357	438	355	207	281	232	193	660	600	215	552	407	702	414	531	544	402	897	660	9095
ASCC2	489	591	644	798	456	235	342	214	609	1020	315	353	411	466	363	426	321	246	799	500	9598
ASCC3	332	513	486	225	120	135	218	186	351	468	140	151	378	336	165	141	120	188	430	408	5491
ASCL1	0	0	0	0	0	0	0	0	0	0	0	0	0	0	0	0	0	0	0	0	0
ASCL2	9	0	0	0	0	0	0	0	0	0	0	0	0	0	0	0	0	0	0	0	9
ASCL3	0	0	0	0	0	0	0	0	0	0	5	0	0	0	0	0	0	0	0	0	5
ASCL4	11	0	0	0	22	0	0	0	0	0	0	0	0	0	0	0	0	0	0	0	33
ASCL5	0	0	0	0	0	0	0	0	0	0	0	0	0	0	0	0	0	0	0	0	0
ASF1A	660	499	382	310	366	205	138	218	443	367	134	189	364	206	110	189	185	120	265	308	5658
ASF1B	13	0	7	0	0	1	11	10	0	33	0	1	4	4	0	0	16	16	0	41	157
ASGR1	0	0	0	0	13	0	7	0	0	0	0	0	9	0	4	0	0	0	0	0	33
ASGR2	0	0	0	21	0	13	0	0	0	0	0	0	0	0	1	0	0	5	0	1	41
ASH1L	1530	1904	1926	1817	1687	1057	1299	797	2072	3214	955	1542	1529	1826	1351	1143	1770	990	2085	1813	32307
ASH1L-AS1	0	22	26	14	0	5	33	13	28	41	15	4	7	12	5	13	26	4	0	16	284
ASH2L	973	841	1137	973	915	565	590	360	1488	1457	475	556	1020	691	550	614	633	560	1238	929	16565
ASH2LP1	0	0	0	0	0	0	0	0	0	0	0	0	0	0	0	0	0	0	0	0	0
ASIC1	0	38	3	22	0	28	1	0	0	0	0	5	16	7	0	3	7	33	40	12	215
ASIC2	16	0	26	61	44	25	0	11	84	99	6	38	56	5	11	3	0	15	26	30	556
ASIC3	6	0	0	24	12	0	7	11	0	69	8	14	0	0	3	0	0	2	0	0	156
ASIC4	0	0	0	0	0	0	0	0	0	0	0	0	0	0	0	0	0	0	0	0	0
ASIC5	0	0	0	0	0	0	0	0	0	0	0	0	0	0	0	0	0	0	0	0	0
ASIP	0	0	0	0	0	0	0	0	0	0	0	0	0	0	0	0	0	0	0	0	0
ASL	360	377	210	207	372	87	126	141	270	307	110	192	116	158	117	106	201	127	367	267	4218
ASLP1	26	60	72	75	15	10	35	26	42	40	31	34	40	31	26	27	22	16	52	64	744
ASMT	0	0	0	0	0	0	0	0	0	0	0	0	0	0	0	0	0	0	0	0	0
ASMTL	23	99	28	45	10	9	33	16	205	57	69	81	31	36	116	26	46	69	80	26	1105
ASMTL-AS1	0	0	0	14	0	0	0	0	1	0	0	2	7	1	3	0	0	1	4	0	33
ASNA1	333	525	518	545	416	193	233	144	521	771	232	415	386	288	255	188	268	288	620	638	7777
ASNS	341	652	566	369	374	265	216	143	442	373	453	408	423	512	362	274	483	218	1016	651	8541
ASNSD1	2103	1439	1107	750	1123	1349	931	473	1081	1416	834	1792	1819	1147	958	823	2108	1360	1160	1234	25007
ASNSP1	0	0	0	0	0	0	0	6	0	0	0	0	0	0	0	0	0	0	0	0	6
ASNSP2	0	0	0	0	0	1	0	0	0	0	0	0	0	0	0	0	0	0	0	0	1
ASNSP3	0	0	0	24	0	0	0	0	0	0	0	0	0	0	0	0	0	0	0	0	24
ASNSP4	0	0	0	0	0	0	0	0	0	0	0	0	0	0	0	0	0	0	0	0	0
ASNSP5	0	0	0	0	0	0	0	0	0	0	0	0	0	0	0	0	0	0	0	0	0
ASPA	21	40	5	19	88	77	50	24	0	0	0	0	0	0	0	0	0	12	0	0	336
ASPDH	0	0	0	0	0	0	0	0	0	0	0	0	0	0	0	0	4	0	0	0	4
ASPG	0	0	0	0	0	0	3	0	0	0	0	0	0	0	0	0	0	0	0	0	3
ASPH	4155	4560	2825	3045	3737	2462	2253	1768	3691	4473	1387	2226	2424	1703	1884	1683	2111	2055	2528	3238	54208
ASPHD1	3	1	0	0	0	0	0	0	0	0	0	4	0	17	0	18	0	0	0	8	51
ASPHD2	4	17	0	0	0	19	23	5	0	48	31	37	32	52	21	13	32	57	33	34	458
ASPM	93	83	58	103	49	67	144	25	8	89	4	108	56	25	43	40	131	97	234	433	1890
ASPN	15122	11333	20209	5544	8175	5696	4383	3641	16728	9805	3254	664	1265	1183	1342	792	800	2505	5020	3256	120717
ASPRV1	13	29	0	0	19	3	22	0	0	0	6	8	0	5	1	3	0	17	25	15	166
ASPSCR1	47	197	165	74	130	47	76	45	166	295	67	74	90	94	91	18	68	31	174	126	2075
ASRGL1	56	27	12	87	12	32	10	11	0	14	6	7	6	2	12	0	8	14	0	25	341
ASS1	841	800	965	525	710	249	253	379	742	1377	446	939	794	2126	730	1007	2090	764	2700	1877	20314
ASS1P1	0	0	0	0	0	13	8	17	0	0	0	6	0	0	0	0	0	0	0	7	51
ASS1P10	0	0	0	0	0	0	0	0	0	0	0	0	0	0	0	0	0	0	0	0	0
ASS1P11	0	0	0	0	0	0	0	0	0	0	0	0	0	0	0	0	0	0	0	0	0
ASS1P12	0	0	0	0	0	0	0	0	0	0	0	0	0	0	0	0	0	0	0	0	0
ASS1P13	0	0	0	0	0	0	0	0	0	0	0	0	0	0	0	0	0	0	0	0	0
ASS1P14	0	0	0	0	0	0	0	0	0	0	0	0	0	0	0	0	0	0	0	0	0
ASS1P2	0	18	0	26	0	0	2	0	0	0	2	0	0	20	6	15	7	11	0	0	107
ASS1P3	0	0	0	0	0	0	0	0	0	0	0	0	0	0	0	0	0	0	1	0	1
ASS1P4	0	0	0	0	0	0	0	0	0	0	0	0	0	0	0	0	0	0	0	0	0
ASS1P5	6	0	0	0	29	1	12	0	0	38	0	0	7	0	4	0	2	0	0	0	99
ASS1P6	0	0	0	0	0	0	0	0	0	0	0	0	0	0	0	0	0	0	0	0	0
ASS1P7	0	0	0	0	0	0	0	0	0	0	0	0	0	0	0	0	0	0	0	0	0
ASS1P8	0	0	0	0	0	0	0	0	0	0	0	0	0	0	0	0	0	0	0	0	0
ASS1P9	0	0	0	0	0	0	0	0	1	0	0	0	0	0	0	0	0	0	0	0	1
ASTE1	196	263	163	112	337	177	142	111	190	563	84	119	227	131	119	132	125	83	59	176	3509
ASTL	0	0	0	0	0	0	0	0	0	0	5	0	0	6	0	0	0	0	0	0	11
ASTN1	34	0	25	16	0	10	0	12	0	114	0	0	14	0	0	11	0	0	0	7	243
ASTN2	100	119	86	90	152	83	94	27	81	194	30	58	16	71	61	54	34	5	73	27	1455
ASUN	523	351	275	407	391	324	184	164	259	386	271	427	470	345	267	505	357	162	441	346	6855
ASXL1	993	1605	1480	1807	1083	994	991	399	1896	2179	1317	989	1025	1217	1071	1052	1119	704	1821	1958	25700
ASXL2	1437	2394	1882	2073	1911	1354	1287	857	1337	2091	1114	1523	1817	1637	1366	1518	1430	1287	2145	1974	32434
ASXL3	467	207	180	384	269	398	261	57	328	361	101	130	234	237	229	216	145	101	99	262	4666
ASZ1	0	0	0	0	0	0	0	0	0	0	0	0	0	0	0	0	0	0	0	0	0
ATAD1	2360	2711	2281	1940	1743	1179	1004	1099	2466	2748	1041	1039	1724	1193	938	1017	941	920	2630	1736	32710
ATAD2	635	646	921	384	1075	339	377	363	1369	511	538	500	522	599	375	350	443	313	1375	1074	12709
ATAD2B	1177	1476	1080	836	1169	890	717	579	864	1131	825	576	1206	887	577	659	664	776	1092	991	18172
ATAD3A	128	41	112	55	39	24	12	9	55	146	40	70	74	80	68	66	33	49	8	85	1194
ATAD3B	106	168	117	59	74	28	16	42	146	133	73	15	89	61	85	46	83	37	85	48	1511
ATAD3C	73	123	76	6	6	18	26	40	22	74	16	0	9	23	11	27	13	7	2	9	581
ATAD5	90	122	17	0	147	42	38	15	0	132	38	69	139	29	59	70	49	34	92	110	1292
ATAT1	113	117	40	79	89	54	49	21	34	184	47	28	86	69	53	71	0	15	174	70	1393
ATCAY	0	0	0	0	0	0	0	0	0	0	0	0	0	0	0	0	0	0	0	0	0
ATE1	1186	1437	1351	1246	592	651	699	494	1202	1375	502	537	602	841	529	600	445	487	1163	917	16856
ATE1-AS1	30	0	0	18	0	0	7	0	0	68	0	27	32	0	0	2	5	12	0	0	201
ATF1	819	719	560	594	690	401	401	237	937	425	291	456	698	463	438	351	506	406	757	610	10759
ATF1P1	0	0	0	0	0	0	0	0	0	0	0	0	0	0	0	0	0	0	10	0	10
ATF2	2471	2835	2558	2580	2480	1822	1407	1501	2252	3888	1541	1710	1971	1817	1349	1154	1556	1274	2797	2785	41748
ATF3	546	505	737	1306	934	614	135	390	1244	243	1448	397	94	437	185	64	310	164	341	459	10553
ATF4	5902	4831	7380	6575	6743	3268	3672	2529	10242	12924	5583	5594	5902	7029	5974	5148	5546	4840	7825	9109	126616
ATF4P1	0	0	0	0	0	0	0	0	0	0	1	0	0	0	0	0	0	0	0	0	1
ATF4P2	0	0	0	0	0	0	0	0	0	0	0	0	0	0	0	0	0	2	0	1	3
ATF4P3	7	3	12	8	3	3	17	10	1	12	12	9	31	7	10	8	9	14	14	7	197
ATF4P4	0	2	0	0	0	0	0	0	0	0	0	0	0	0	0	0	0	0	0	0	2
ATF5	39	129	101	0	57	15	56	57	86	139	17	51	16	53	135	70	88	30	44	73	1256
ATF6	1549	1888	1691	1860	1280	921	806	823	1243	2070	1247	1022	1437	1123	1060	777	735	851	2039	1422	25844
ATF6B	640	1720	1159	1025	822	476	617	555	947	1876	244	552	482	652	763	477	909	488	586	740	15730
ATF7	2062	3419	2271	3813	2622	2255	1873	1375	2755	4334	1812	2066	1882	2440	1619	1694	2142	1521	3719	3551	49225
ATF7IP	5424	6427	4509	4458	5514	4380	3501	2107	4325	3445	2007	3005	4501	2995	2891	3123	3104	2671	3743	4131	76261
ATF7IP2	570	372	569	356	350	217	246	192	608	636	283	257	342	384	192	136	234	147	339	363	6793
ATG10	149	31	92	14	23	0	41	20	74	0	21	34	53	22	17	78	39	10	24	35	777
ATG12	1577	1738	1385	1452	1402	939	803	603	1396	1606	791	975	1088	1302	769	678	835	788	1923	1416	23466
ATG12P1	1	18	0	27	0	2	28	0	1	0	9	13	21	4	8	10	15	0	38	0	195
ATG12P2	0	0	0	0	0	0	0	0	0	0	0	0	0	0	0	0	0	0	0	0	0
ATG13	1169	1819	1438	1444	1052	513	897	658	1380	1901	670	580	756	862	701	367	452	562	1946	1386	20553
ATG14	960	1198	1317	987	1143	897	533	591	1713	1873	994	1410	848	759	822	623	2096	458	1887	2032	23141
ATG16L1	236	355	276	707	283	167	173	134	214	547	119	267	349	165	161	187	241	154	432	256	5423
ATG16L2	121	280	223	162	111	82	123	73	265	519	110	92	65	128	101	88	140	76	356	149	3264
ATG2A	30	17	74	28	28	3	28	1	74	34	6	2	18	45	30	13	42	10	40	26	549
ATG2B	2206	2756	2359	3192	2414	1877	1523	1267	1985	2338	1228	1140	1686	1418	1196	1260	1445	1100	2776	2145	37311
ATG3	1244	862	998	624	650	360	406	316	710	1749	375	541	906	587	472	451	577	484	967	741	14020
ATG3P1	0	0	0	0	0	0	0	0	0	0	0	0	0	0	0	0	0	0	0	0	0
ATG4A	419	324	274	470	462	368	223	133	467	260	156	279	407	318	232	279	201	244	339	373	6228
ATG4B	443	708	433	458	312	242	316	225	712	664	265	294	328	290	511	287	425	304	328	433	7978
ATG4C	601	682	387	233	457	325	285	246	479	736	97	307	429	229	228	232	208	239	396	361	7157
ATG4D	14	76	55	30	10	5	25	15	110	68	12	20	19	34	36	42	23	45	20	68	727
ATG5	1130	1057	1073	631	984	605	727	502	1177	420	361	538	734	690	373	453	481	517	1188	953	14594
ATG7	481	974	528	540	630	451	495	306	619	301	392	363	566	656	399	668	407	239	915	906	10836
ATG9A	319	589	565	399	546	184	243	281	380	986	239	183	305	418	384	209	189	183	811	436	7849
ATG9B	9	0	0	0	0	0	12	0	0	1	0	0	6	4	0	0	19	0	48	0	99
ATHL1	118	174	178	107	179	22	69	64	182	393	70	55	64	155	90	67	45	86	191	144	2453
ATIC	645	1086	733	494	544	458	744	338	559	1226	461	544	1099	610	556	631	495	487	1426	961	14097
ATL1	46	117	117	0	42	13	19	34	0	0	26	24	13	17	22	13	16	6	39	29	593
ATL2	942	1073	1327	748	1289	1096	782	493	1092	1216	790	766	949	705	751	630	704	400	978	890	17621
ATL3	11291	14282	13179	7077	14443	5536	6927	5144	10801	12530	5691	6873	9747	6417	6192	6842	7447	6870	16294	12933	186516
ATM	4658	5361	4421	3193	4424	3863	3330	1915	3680	4861	1592	2653	3988	2526	1578	2366	3226	2654	6378	3943	70610
ATMIN	1808	1826	1927	2693	1598	1545	964	689	1548	1958	943	1189	2262	1367	1101	1065	1310	1085	2706	1836	31420
ATN1	2221	2957	3052	2788	2175	1285	1771	1229	3076	5357	2019	2147	1978	2744	3008	2195	3310	1460	3168	3296	51236
ATOH1	0	0	0	0	0	0	0	0	0	0	0	0	0	0	0	0	0	0	0	0	0
ATOH7	0	0	0	0	0	0	0	0	0	0	0	0	0	0	0	0	0	7	0	0	7
ATOH8	182	165	282	142	338	177	208	108	544	557	26	46	63	201	216	58	93	30	359	226	4021
ATOX1	174	115	196	343	88	89	160	74	109	213	100	165	162	345	144	248	121	118	307	247	3518
ATP10A	1114	2156	1711	2192	1596	704	816	1235	1868	2698	749	518	1432	469	1078	905	442	473	959	1015	24130
ATP10B	0	0	0	0	0	17	20	0	0	0	0	0	0	0	0	0	0	0	0	0	37
ATP10D	192	288	272	282	110	108	166	77	388	242	120	142	199	127	204	138	166	116	52	331	3720
ATP11A	13	0	6	0	0	0	3	0	0	0	0	11	0	5	4	9	4	3	28	11	97
ATP11A-AS1	0	0	0	0	0	0	0	0	0	0	0	0	0	0	0	0	0	0	0	0	0
ATP11B	735	500	398	425	221	201	366	137	287	388	245	265	327	281	287	242	320	186	898	494	7203
ATP11C	1615	1991	1222	1227	1978	1053	785	749	1088	1287	1209	1484	1873	1692	845	1302	1384	1495	2430	2214	28923
ATP12A	0	0	72	17	35	0	20	0	1	47	0	0	0	0	0	0	6	0	0	0	198
ATP13A1	241	339	387	335	267	69	213	189	255	592	154	192	229	322	352	219	203	152	445	424	5579
ATP13A2	119	305	369	49	184	62	95	130	111	309	76	120	143	276	185	139	151	74	236	284	3417
ATP13A3	4125	7069	4932	4393	5272	2705	2555	2647	7964	3219	5929	4183	5413	6077	2467	3603	3936	4002	9364	7403	97258
ATP13A4	26	41	0	20	21	41	6	4	0	35	0	23	0	0	0	8	0	0	0	24	249
ATP13A5	0	0	0	0	0	0	0	0	0	0	0	0	0	0	3	0	0	0	0	0	3
ATP1A1	3316	4651	3384	5181	3891	2391	2104	2044	4241	4600	6158	5810	7812	6679	5875	7284	4949	5044	10264	7016	102694
ATP1A1OS	69	98	112	189	53	27	45	19	135	106	12	38	54	56	46	30	23	24	138	112	1386
ATP1A2	1054	1153	4009	3109	2116	1616	2198	654	1614	8412	1076	351	1946	542	2969	723	1333	331	464	827	36497
ATP1A3	0	0	0	952	0	0	0	0	0	0	0	0	0	0	0	0	3	0	20	0	975
ATP1A4	0	0	0	0	12	20	6	0	0	0	6	0	0	4	5	0	0	0	0	7	60
ATP1B1	972	1119	1192	1789	1001	709	318	583	1235	1282	535	188	1095	216	572	717	270	505	480	367	15145
ATP1B1P1	72	183	34	47	134	57	74	87	48	73	67	51	38	92	48	51	79	30	65	67	1397
ATP1B2	51	86	91	191	97	153	125	82	65	330	8	17	10	16	9	83	14	21	45	21	1515
ATP1B3	978	986	1011	901	1054	648	361	317	832	1049	1311	738	870	1092	381	819	533	533	1558	1122	17094
ATP1B3P1	0	0	0	0	0	0	0	0	0	0	0	0	0	0	0	0	0	0	0	0	0
ATP1B4	0	0	0	95	0	8	0	0	0	0	0	0	0	2	0	0	0	0	0	0	105
ATP2A1	0	0	0	0	0	0	0	0	0	0	0	0	0	0	3	0	0	0	0	0	3
ATP2A2	8078	13101	15087	35314	12073	7448	9893	7495	13665	21007	12736	7033	8399	8922	6367	6729	6946	6963	24106	18852	250214
ATP2A3	681	1088	670	654	734	337	460	517	853	1094	242	422	234	510	481	441	369	551	638	275	11251
ATP2B1	1048	1381	1320	1105	1135	1272	816	607	1032	1271	444	624	1050	407	538	487	489	501	1195	657	17379
ATP2B2	0	0	0	19	0	14	0	10	0	0	0	0	0	0	2	0	0	0	0	0	45
ATP2B3	7	0	32	32	33	3	40	1	23	0	13	8	16	19	10	9	2	9	0	17	274
ATP2B4	380	531	645	1188	508	341	436	346	539	1205	297	360	348	402	354	393	324	226	296	650	9769
ATP2C1	81	133	153	106	30	19	47	50	137	151	29	60	21	103	44	7	25	32	180	135	1543
ATP2C2	0	0	0	0	0	0	0	0	0	0	0	1	0	0	0	0	0	1	18	0	20
ATP4A	0	0	0	0	0	0	0	0	0	0	0	0	0	0	0	0	0	0	0	0	0
ATP4B	0	0	0	0	0	0	0	0	0	0	0	0	0	0	0	0	0	0	0	0	0
ATP5A1	1434	1986	2833	4269	1687	865	997	860	1838	3504	994	1187	1592	1123	771	1008	878	793	2642	2013	33274
ATP5A1P10	22	1	0	0	0	0	0	0	0	0	0	0	0	0	0	0	0	0	0	0	23
ATP5A1P2	0	0	0	0	0	0	0	0	0	0	0	0	0	0	0	0	0	0	0	0	0
ATP5A1P3	0	0	0	20	0	0	5	0	0	0	0	0	0	0	0	0	0	0	0	0	25
ATP5A1P4	0	0	0	0	0	0	0	0	0	0	0	0	0	0	0	0	0	0	0	0	0
ATP5A1P5	0	0	0	0	0	0	0	0	0	0	0	0	0	0	0	0	0	0	0	0	0
ATP5A1P7	0	0	0	0	0	0	0	0	0	0	0	0	0	0	0	0	0	0	0	0	0
ATP5A1P8	0	0	0	0	0	0	0	0	0	0	0	0	0	0	0	0	0	0	0	0	0
ATP5A1P9	0	0	0	0	0	0	0	4	9	0	0	2	0	0	2	0	0	0	0	3	20
ATP5B	1861	1854	2621	5753	1462	1319	1224	1005	2531	4006	1273	1497	1888	1574	1143	1470	1148	1130	2507	2339	39605
ATP5BP1	0	0	0	0	0	0	0	0	30	0	0	0	0	0	0	0	0	0	0	0	30
ATP5C1	1922	1795	1861	3690	1731	1179	669	561	2484	2561	889	1464	1577	1132	842	1105	1236	1224	1616	1718	31256
ATP5C1P1	0	0	0	0	0	0	0	0	0	0	0	0	0	0	0	0	0	0	0	0	0
ATP5D	88	234	285	180	197	88	118	127	306	485	138	141	141	179	275	142	135	109	98	230	3696
ATP5E	703	457	732	486	398	250	264	189	980	1218	229	377	365	292	224	283	309	341	465	428	8990
ATP5EP1	0	0	0	0	0	0	0	0	0	0	0	0	0	0	0	0	0	0	0	0	0
ATP5EP2	0	0	0	0	0	0	0	0	0	0	0	0	0	0	0	0	0	0	0	0	0
ATP5F1	1562	1509	1952	3676	1245	919	683	605	1696	2590	712	1137	1869	931	629	902	954	835	1986	1436	27828
ATP5F1P1	0	9	0	53	0	9	32	8	0	1	8	14	22	32	13	9	13	0	0	0	223
ATP5F1P2	0	0	0	0	0	0	0	0	0	0	0	0	0	0	0	0	0	0	0	0	0
ATP5F1P3	0	0	0	0	0	0	0	0	0	0	0	0	0	0	0	0	0	0	0	0	0
ATP5F1P4	0	0	0	0	0	0	0	0	0	0	0	0	0	0	0	0	0	0	0	0	0
ATP5F1P5	28	26	64	81	47	16	13	16	0	0	0	0	18	5	0	0	6	0	15	10	345
ATP5F1P6	0	0	0	0	0	0	0	0	0	0	0	0	0	0	0	0	0	0	0	0	0
ATP5F1P7	0	0	0	0	0	0	0	0	0	0	0	0	0	0	0	0	0	0	0	0	0
ATP5G1	50	153	99	78	97	34	47	46	215	185	46	37	75	75	42	70	61	20	234	113	1777
ATP5G1P1	0	0	0	0	0	0	0	0	0	0	0	0	0	0	0	0	0	0	0	0	0
ATP5G1P2	10	0	18	20	0	9	0	0	0	0	0	0	0	10	7	11	0	0	32	0	117
ATP5G1P3	0	0	0	0	0	0	0	0	0	0	0	0	0	0	0	0	0	0	0	5	5
ATP5G1P4	0	0	0	0	0	0	0	0	0	0	0	0	0	0	0	0	0	0	0	0	0
ATP5G1P5	0	0	0	0	0	0	0	0	0	0	0	0	0	0	0	0	0	0	0	0	0
ATP5G1P6	0	0	0	0	0	0	0	0	0	0	0	0	0	0	0	0	0	0	0	0	0
ATP5G1P7	0	0	0	0	0	0	0	0	0	0	0	0	0	0	0	0	0	0	0	0	0
ATP5G1P8	0	0	0	0	0	0	0	0	0	0	0	0	0	0	0	0	0	0	0	0	0
ATP5G2	312	817	558	284	333	152	233	201	616	1004	204	260	231	399	326	269	344	135	707	531	7916
ATP5G2P1	0	0	0	0	0	0	0	0	0	0	0	0	0	0	0	0	0	0	0	0	0
ATP5G2P2	0	0	0	0	0	0	0	0	0	0	0	0	0	0	0	0	0	0	0	0	0
ATP5G2P3	0	0	0	0	0	0	0	0	0	0	0	0	0	0	0	0	0	0	0	0	0
ATP5G2P4	0	0	0	0	0	0	0	0	0	0	0	0	0	0	0	0	0	0	0	0	0
ATP5G3	613	837	867	623	783	485	359	236	719	956	243	382	548	293	336	364	317	283	720	547	10511
ATP5H	783	552	967	1688	500	361	399	191	1024	1252	403	870	705	917	575	650	716	566	1556	932	15607
ATP5HP1	0	0	0	0	0	0	0	0	0	0	0	0	0	0	0	0	0	0	0	0	0
ATP5HP2	0	0	0	0	0	0	0	0	0	0	0	0	0	0	0	0	0	0	0	0	0
ATP5HP3	0	0	0	0	0	0	0	0	0	0	0	0	0	0	0	0	0	0	0	0	0
ATP5HP4	0	0	0	0	0	0	0	0	0	0	0	0	0	0	0	0	0	0	0	0	0
ATP5I	127	69	102	335	83	13	77	71	106	463	89	117	147	81	41	38	40	72	149	134	2354
ATP5J	1475	985	938	2082	735	590	625	528	1397	2588	728	1069	1255	929	557	843	991	636	1217	1063	21231
ATP5J2	750	489	376	1360	394	286	192	274	418	652	258	643	738	580	419	673	460	634	505	575	10676
ATP5J2LP	0	0	0	0	0	0	0	0	0	0	0	0	0	0	0	0	0	0	0	0	0
ATP5J2P2	0	0	9	37	0	3	7	0	0	0	0	1	0	0	9	11	11	0	0	0	88
ATP5J2P3	0	0	0	0	0	0	0	0	0	0	0	0	0	0	0	0	0	0	0	0	0
ATP5J2P4	0	0	0	25	0	0	0	0	0	0	12	10	10	3	0	0	5	14	0	0	79
ATP5J2P5	0	0	0	0	0	0	0	0	0	0	0	0	0	0	0	0	0	0	0	0	0
ATP5J2P6	0	0	0	0	0	0	0	0	0	0	0	0	0	0	0	0	0	0	0	0	0
ATP5J2-PTCD1	140	184	107	102	77	75	103	128	155	103	52	94	159	118	147	73	130	70	308	111	2436
ATP5JP1	0	0	0	0	0	0	0	0	0	0	0	0	0	0	0	0	0	0	0	0	0
ATP5L	1853	1022	759	2040	727	702	560	439	1400	2960	316	788	1115	503	408	712	691	780	394	756	18925
ATP5L2	10	0	15	7	38	12	0	0	4	0	13	0	0	4	3	0	1	0	16	12	135
ATP5LP1	0	0	0	0	0	0	0	0	0	0	0	0	0	0	0	0	0	0	0	0	0
ATP5LP2	0	0	0	0	0	0	0	0	0	0	0	0	0	0	0	0	0	0	0	0	0
ATP5LP3	0	0	0	0	0	0	0	0	0	0	0	0	0	0	0	0	0	0	0	0	0
ATP5LP4	0	0	0	0	0	0	0	0	0	0	0	0	0	0	0	0	0	0	0	0	0
ATP5LP5	0	0	0	0	0	0	0	0	0	0	0	0	0	0	0	0	0	0	0	0	0
ATP5LP6	0	0	0	0	0	0	0	0	0	0	0	0	0	0	0	0	0	0	0	0	0
ATP5LP8	0	0	0	0	0	0	0	0	0	0	0	0	0	0	0	0	0	0	0	0	0
ATP5O	811	615	1302	1484	702	475	412	502	1251	2006	378	586	629	564	280	497	477	446	1158	925	15500
ATP5S	95	223	67	141	175	79	115	79	241	175	50	91	118	79	56	118	74	39	231	76	2322
ATP5SL	195	205	310	452	161	80	69	148	99	455	169	268	192	234	333	114	216	93	399	440	4632
ATP6	94457	51303	7571	321261	14677	49798	21857	7862	14217	71917	7397	14013	70947	7557	3524	31672	35294	17405	5633	11575	859937
ATP6AP1	463	1057	970	754	571	292	326	277	789	1749	307	409	384	427	555	300	348	368	877	630	11853
ATP6AP1L	162	276	50	88	121	65	75	44	160	307	17	70	30	70	49	54	54	46	47	74	1859
ATP6AP2	2753	3008	3682	2062	3135	1880	1904	1608	3258	3864	1433	1487	1844	1979	1305	1548	1350	1530	3684	2435	45749
ATP6V0A1	487	1140	718	744	717	427	425	252	935	1339	539	411	529	383	299	339	503	322	1004	504	12017
ATP6V0A2	18	2	25	15	0	13	37	0	36	162	36	6	69	27	9	19	18	16	34	43	585
ATP6V0A4	0	0	0	0	0	0	0	0	0	0	0	0	0	0	0	0	0	0	0	0	0
ATP6V0B	155	118	202	152	88	44	134	94	326	262	52	153	145	108	137	56	42	88	362	202	2920
ATP6V0C	699	910	930	840	797	221	438	364	1779	2272	494	618	597	880	674	375	887	538	711	942	15966
ATP6V0CP1	0	0	0	0	0	0	0	0	0	0	0	0	0	0	0	0	0	0	0	0	0
ATP6V0CP3	0	0	0	0	0	0	0	0	32	0	0	0	0	2	6	0	0	0	0	14	54
ATP6V0D1	472	701	677	442	559	267	330	202	485	963	218	402	563	437	366	251	173	210	666	608	8992
ATP6V0D2	0	0	0	0	0	0	0	0	0	0	0	0	0	0	0	0	0	13	0	0	13
ATP6V0E1	1213	944	1080	1178	500	503	482	359	953	2104	514	922	1000	1090	670	760	799	751	1680	979	18481
ATP6V0E1P1	0	0	0	0	0	0	0	0	0	0	0	0	0	0	0	0	0	0	0	0	0
ATP6V0E1P2	0	0	0	0	0	0	0	0	0	0	0	3	8	0	0	21	17	0	0	1	50
ATP6V0E1P3	0	0	15	0	0	6	0	0	0	0	0	0	0	0	0	0	0	0	0	7	28
ATP6V0E1P4	0	0	0	0	0	0	0	0	0	0	0	0	0	0	0	0	0	0	0	0	0
ATP6V0E2	163	485	505	106	226	82	210	173	392	440	155	54	43	84	137	50	53	47	50	227	3682
ATP6V0E2-AS1	17	46	8	33	33	16	15	7	15	90	30	13	0	42	11	0	27	21	80	24	528
ATP6V1A	896	1542	1027	1175	1121	907	541	567	809	1045	517	699	1237	709	572	587	660	855	1317	1043	17826
ATP6V1B1	0	0	0	0	0	1	2	0	0	0	0	0	0	0	0	0	3	8	0	1	15
ATP6V1B2	1516	1830	1716	1980	999	734	703	713	1649	1960	1073	1505	1758	1153	788	876	981	859	3387	1876	28056
ATP6V1C1	1982	2007	1951	2049	1635	1490	1089	915	1206	1698	957	1503	1985	1073	1242	1177	1390	1065	2378	1827	30619
ATP6V1C2	106	37	125	45	64	12	18	80	31	73	11	2	19	9	14	0	0	7	0	0	653
ATP6V1D	780	652	746	784	688	350	395	425	717	1525	433	579	720	644	369	430	578	550	1165	952	13482
ATP6V1E1	1964	1807	2142	2411	1792	996	869	600	1840	3924	892	1025	1198	1039	769	661	732	654	2520	1491	29326
ATP6V1E1P1	0	0	0	1	0	0	0	1	1	1	0	0	2	0	0	1	0	0	0	0	7
ATP6V1E1P2	0	0	0	0	0	0	0	0	0	0	0	0	0	0	0	0	0	0	0	0	0
ATP6V1E1P3	7	7	20	6	9	6	0	1	1	3	5	3	5	0	6	3	5	2	3	0	92
ATP6V1E2	51	63	126	75	44	16	16	30	78	27	17	40	45	43	26	32	66	48	94	89	1026
ATP6V1F	327	404	551	230	247	123	194	284	865	882	113	254	160	539	275	164	252	172	495	384	6915
ATP6V1G1	902	641	743	462	835	380	299	247	599	1187	328	464	489	499	333	365	403	360	941	739	11216
ATP6V1G1P1	0	0	0	0	0	0	0	0	0	0	0	0	0	0	0	0	0	0	0	0	0
ATP6V1G1P2	0	0	0	0	0	0	0	0	0	0	0	0	0	0	0	0	0	0	0	0	0
ATP6V1G1P3	0	0	0	0	0	0	0	0	0	0	0	0	0	0	0	0	0	0	0	0	0
ATP6V1G1P4	0	0	0	0	19	0	5	0	0	0	0	6	0	0	0	0	15	0	0	6	51
ATP6V1G1P5	0	0	0	0	0	0	0	0	0	0	0	0	0	0	0	0	0	0	0	0	0
ATP6V1G1P6	0	0	0	0	0	0	0	0	0	0	0	0	0	0	0	0	0	0	0	0	0
ATP6V1G1P7	0	0	0	0	0	0	0	0	0	0	0	0	0	0	0	0	0	0	0	0	0
ATP6V1G2	29	21	20	21	17	10	42	0	1	36	2	4	34	15	12	18	38	9	0	8	337
ATP6V1G2-DDX39B	1330	1627	1728	1482	1186	844	960	743	2071	3567	1050	907	1116	1332	890	755	980	733	1722	1355	26378
ATP6V1G3	0	0	0	0	0	0	0	0	0	0	0	0	0	0	0	0	0	0	0	0	0
ATP6V1H	496	615	724	628	573	351	250	183	546	1288	265	427	400	393	228	338	405	342	780	456	9688
ATP7A	37	73	82	74	46	29	10	14	19	21	37	36	10	35	44	27	28	10	42	56	730
ATP7B	0	0	0	0	0	0	0	0	0	0	0	0	0	0	0	0	0	0	0	0	0
ATP7BP1	0	0	0	0	0	0	0	0	0	0	0	0	0	0	0	0	0	0	0	0	0
ATP8	18199	6632	1295	27586	2144	6771	4319	2078	2253	7193	1548	3809	11534	572	1623	9459	6554	4577	1143	2018	121307
ATP8A1	272	525	497	394	506	288	357	334	281	352	54	59	107	69	61	60	54	88	73	136	4567
ATP8A2	5	0	0	0	1	0	0	0	64	1	0	0	0	0	0	0	0	0	0	0	71
ATP8A2P1	0	24	0	0	0	9	0	0	0	0	0	0	0	0	0	0	0	0	0	0	33
ATP8A2P2	0	0	0	0	0	0	0	0	0	0	0	0	0	0	0	0	0	0	0	0	0
ATP8A2P3	0	0	0	0	0	0	0	0	0	0	0	0	0	2	0	0	0	0	0	0	2
ATP8B1	3135	4337	4379	5715	3923	2397	2451	2503	5492	6373	3951	2024	2019	1378	1251	1196	2356	1295	7600	4402	68177
ATP8B2	1053	1763	1954	1618	1515	651	651	846	1691	2148	591	366	527	470	458	364	404	673	1310	1015	20068
ATP8B3	0	1	33	52	18	8	23	0	1	43	7	49	15	5	13	1	35	0	30	28	362
ATP8B4	137	148	130	166	163	270	134	34	133	189	16	189	62	150	48	106	170	119	260	196	2820
ATP8B5P	19	0	0	0	8	14	15	9	0	0	7	1	0	15	11	5	0	0	0	11	115
ATP9A	3699	5726	5096	4984	4348	2393	2425	1842	5756	7354	1678	1090	1724	1972	2027	1591	1609	1490	5968	4171	66943
ATP9B	335	284	327	396	501	352	207	194	384	695	172	193	252	318	192	136	317	204	363	309	6131
ATPAF1	940	1053	767	1705	1459	698	517	445	945	2129	413	655	835	685	454	653	679	423	1091	822	17368
ATPAF2	128	177	160	64	135	49	100	67	102	178	81	97	97	119	97	92	116	40	0	187	2086
ATPIF1	367	157	130	465	132	86	35	51	162	371	104	80	123	102	45	131	144	91	156	144	3076
ATR	38	61	79	29	78	15	21	0	89	0	37	44	42	56	52	37	15	10	32	39	774
ATRAID	670	700	503	764	389	309	248	283	615	1448	225	338	393	604	240	291	388	264	1126	744	10542
ATRIP	32	97	186	100	29	47	46	60	64	192	28	61	96	83	76	42	39	42	84	198	1602
ATRN	19	0	13	15	0	0	1	8	0	16	4	7	4	5	20	11	0	0	0	11	134
ATRNL1	7596	13382	7512	3402	14251	3681	2541	3513	13795	7814	4582	3510	3881	6659	4485	3134	3590	2251	5859	7528	122966
ATRX	11836	6128	9667	6097	10801	5922	4841	3162	7922	12716	4475	5137	7106	4322	3357	5239	6514	3965	6766	6533	132506
ATXN1	3102	3722	3710	2456	2886	1370	1933	1303	3828	4759	1587	1525	1782	1313	1570	928	1305	1429	2414	2715	45637
ATXN10	1143	1541	1278	1516	755	647	666	493	1739	2172	646	559	1149	781	478	585	509	510	1564	1048	19779
ATXN1L	1449	2562	2334	2317	1770	871	1350	1042	2183	3838	1111	1465	1304	1885	2267	1385	2032	1254	2529	2234	37182
ATXN2	2018	2077	1678	3011	1970	1528	1267	806	1311	3004	1174	1040	1778	1218	1179	1147	1299	946	1791	1755	31997
ATXN2L	802	1663	900	958	759	516	645	475	1093	1422	594	711	626	1019	717	535	816	545	1539	1064	17399
ATXN3	1616	2135	1834	1428	1792	1088	1168	883	1300	2039	666	1015	1497	1151	851	1013	993	1000	1979	1303	26751
ATXN3L	0	0	0	0	0	0	0	0	0	0	0	0	0	0	0	0	0	0	0	0	0
ATXN7	1131	1547	1401	1705	1258	983	914	667	1164	1969	780	749	849	894	884	837	835	761	1532	1057	21917
ATXN7L1	515	577	389	346	300	343	250	143	294	380	90	280	374	233	254	274	465	194	265	335	6301
ATXN7L2	25	6	45	0	13	15	21	19	38	0	44	40	43	54	34	45	31	55	33	34	595
ATXN7L3	441	467	859	389	320	194	235	225	469	750	246	206	217	408	421	257	220	156	381	483	7344
ATXN7L3B	1422	1818	2045	1821	1202	992	794	571	1698	1895	676	730	1068	1099	849	638	973	703	1997	1473	24464
ATXN8OS	0	0	0	0	0	0	0	0	0	0	0	0	0	0	0	0	0	0	0	0	0
AUH	343	401	528	724	397	340	191	128	374	390	219	266	173	220	206	244	288	203	482	421	6538
AUNIP	0	0	0	0	0	0	0	0	15	0	0	0	12	0	0	14	5	0	0	9	55
AUP1	584	664	776	403	437	219	299	218	559	1157	308	492	543	616	453	347	491	247	701	800	10314
AURKA	0	12	18	75	27	0	23	0	0	0	11	46	18	19	20	32	33	8	23	137	502
AURKAIP1	167	206	263	153	81	30	8	9	102	485	34	51	48	97	63	84	71	53	31	89	2125
AURKAPS1	7	70	87	12	41	63	23	24	69	89	44	30	30	36	5	25	7	8	0	23	693
AURKAPS2	0	0	0	0	0	0	0	0	0	0	0	0	0	0	0	0	0	0	0	0	0
AURKB	0	0	0	0	0	0	4	0	0	0	0	0	0	0	0	9	16	13	29	46	117
AURKBPS1	3	0	22	0	0	0	0	0	0	0	0	0	9	0	0	0	0	0	0	0	34
AURKC	41	112	0	31	34	8	21	29	0	0	22	3	18	56	17	26	21	6	0	5	450
AUTS2	968	1103	1147	1421	841	620	886	603	1072	1780	1528	1007	994	1015	898	956	1711	857	1171	1419	21997
AVEN	286	588	328	571	151	164	186	207	490	758	143	162	252	134	131	249	150	174	664	387	6175
AVIL	85	197	124	129	45	92	72	53	115	124	80	176	98	226	93	27	187	112	226	212	2473
AVL9	1015	1070	804	1262	1057	800	877	412	1081	1657	669	1064	1069	873	799	858	882	801	1742	1296	20088
AVP	0	0	0	0	0	0	0	0	0	0	0	0	0	0	0	0	0	0	0	0	0
AVPI1	82	101	264	112	229	79	42	44	142	353	83	83	23	52	64	17	105	109	82	82	2148
AVPR1A	58	476	124	217	219	435	180	62	212	137	41	21	40	22	61	0	0	31	0	44	2380
AVPR1B	0	0	0	0	0	0	0	0	0	0	0	0	0	0	0	0	0	0	0	0	0
AVPR2	0	15	14	0	6	15	12	0	0	0	0	0	0	0	0	0	0	0	0	0	62
AWAT1	0	0	0	0	0	0	0	0	0	0	0	0	0	0	0	0	0	0	0	0	0
AWAT2	0	0	0	0	0	0	0	0	0	0	0	0	0	0	0	0	0	0	24	0	24
AXDND1	0	13	0	0	0	11	9	0	18	0	0	1	15	4	2	0	2	0	0	4	79
AXIN1	382	513	652	350	453	118	238	150	439	412	234	169	102	333	397	128	380	189	428	460	6527
AXIN2	188	252	535	402	360	253	317	167	346	688	272	384	450	705	694	526	342	282	491	1069	8723
AXL	248	620	553	247	417	127	221	238	508	881	314	240	167	383	544	210	304	309	855	663	8049
AZGP1	1	14	1	326	0	56	10	11	0	0	0	0	0	0	0	0	0	0	0	1	420
AZGP1P1	0	0	0	0	0	0	0	0	0	0	0	0	0	0	0	0	0	0	0	0	0
AZGP1P2	0	0	0	0	0	0	0	0	0	0	0	0	0	0	0	0	0	0	0	0	0
AZI1	101	186	123	43	95	22	56	82	101	139	43	128	67	66	80	78	118	62	115	77	1782
AZI2	1119	1022	1430	479	1192	597	576	512	1193	689	620	646	889	1008	511	438	801	550	1623	1253	17148
AZIN1	5331	6486	5039	3580	6438	2633	3406	2484	4163	3933	2278	6219	3503	3685	4011	2135	4454	2475	3967	4138	80358
AZU1	0	0	0	0	0	0	0	0	0	0	0	0	0	0	0	0	0	0	0	0	0
B2M	40405	35537	28782	46093	27278	46156	21099	16752	49894	42800	16870	26446	24552	24787	15701	13829	20957	24969	59579	29348	611834
B3GALNT1	1077	1153	586	897	973	324	295	471	627	746	104	240	375	260	133	205	188	318	563	386	9921
B3GALNT2	1783	2796	3435	1667	2321	908	1462	758	2422	2684	1050	798	1009	830	786	648	809	489	1200	1243	29098
B3GALT1	0	0	0	0	0	0	0	0	0	0	0	0	0	0	0	0	0	0	0	0	0
B3GALT2	17	34	65	205	109	34	13	67	86	68	33	0	0	0	9	0	11	26	0	0	777
B3GALT4	72	56	127	32	100	19	23	37	29	127	7	7	39	29	25	21	1	8	22	32	813
B3GALT5	5	0	0	0	0	0	0	0	0	0	0	0	0	0	0	0	0	0	0	0	5
B3GALT6	163	267	190	411	129	49	103	42	143	291	74	145	225	129	193	103	147	81	400	170	3455
B3GALTL	111	252	245	287	292	139	85	76	182	134	85	82	219	135	87	94	161	146	113	229	3154
B3GAT1	0	27	0	0	0	4	0	0	0	0	0	0	0	0	0	0	0	0	0	3	34
B3GAT2	0	0	0	0	0	0	0	0	0	0	0	0	0	0	0	0	0	0	0	0	0
B3GAT3	83	272	264	127	113	80	119	94	248	277	234	151	86	286	219	83	142	78	282	196	3434
B3GAT3P1	0	0	0	0	0	0	0	0	0	0	1	0	0	0	0	0	0	5	0	0	6
B3GNT1	152	351	278	339	265	117	143	161	145	295	31	124	87	118	109	87	99	108	178	156	3343
B3GNT2	22	56	34	42	0	16	26	30	62	0	6	23	0	16	20	0	16	11	49	5	434
B3GNT3	0	0	0	0	21	0	0	0	0	0	0	0	0	0	0	0	0	0	1	6	28
B3GNT4	0	0	0	0	0	0	0	0	0	0	0	0	15	0	0	0	0	0	0	0	15
B3GNT5	0	0	14	0	0	0	0	4	17	0	0	0	0	10	4	0	0	0	0	0	49
B3GNT6	0	0	0	0	0	0	0	0	0	0	0	0	0	0	0	0	0	0	0	0	0
B3GNT7	91	100	88	139	97	103	194	17	112	114	140	64	73	188	218	29	62	64	107	115	2115
B3GNT8	6	0	26	0	0	0	30	17	0	28	3	0	0	20	16	0	12	7	5	20	190
B3GNT9	573	541	690	359	296	165	234	222	539	1072	270	157	291	285	300	155	140	234	360	445	7328
B3GNTL1	1	109	32	29	0	29	22	9	72	34	11	26	7	17	6	26	8	22	32	30	522
B4GALNT1	178	193	95	175	137	72	70	104	145	378	82	109	34	152	148	164	48	183	105	142	2714
B4GALNT2	0	0	0	0	0	0	0	0	0	0	0	0	0	0	0	0	0	0	0	0	0
B4GALNT3	223	381	510	152	422	49	289	217	141	587	151	131	70	168	163	94	140	58	185	183	4314
B4GALNT4	0	23	0	0	0	0	0	0	0	0	0	0	0	0	0	0	5	0	1	1	30
B4GALT1	1968	3335	2590	3734	2921	1487	1487	1111	2111	3574	2822	2727	2235	6739	2299	2420	3057	4713	5860	3619	60809
B4GALT2	297	637	701	234	258	89	176	283	537	878	237	249	328	373	357	353	149	308	362	489	7295
B4GALT3	144	194	113	223	85	79	98	42	165	467	146	146	117	175	119	63	130	59	361	222	3148
B4GALT4	1294	1488	990	1172	1349	593	651	525	1094	1440	819	806	1269	700	548	825	711	1060	1008	962	19304
B4GALT5	1122	1282	837	1593	749	929	767	503	982	1208	1246	1301	1592	2674	1228	1363	1221	1241	2541	1823	26202
[truncated: 39,769 more rows]

## Sheet: 筛选后
	Normal1	Normal2	Normal3	Normal4	Normal5	Normal6	Normal7	Normal8	Normal9	Normal10	Patient1	Patient2	Patient3	Patient4	Patient5	Patient6	Patient7	Patient8	Patient9	Patient10
3.8-1.3	0	0	0	0	0	0	0	0	0	14	0	0	0	0	0	0	0	13	0	8
3.8-1.4	0	0	0	0	15	0	0	0	0	0	0	8	0	9	0	0	0	0	0	7
3.8-1.5	0	0	0	0	0	0	7	0	0	0	0	9	0	0	0	0	0	0	0	5
A1BG	8	0	51	0	0	0	0	0	97	0	1	0	6	3	1	0	0	0	41	23
A1BG-AS1	66	0	0	16	0	14	40	41	29	86	15	11	0	27	14	39	0	20	105	42
A1CF	0	0	0	0	0	0	0	0	0	0	0	4	0	0	3	0	0	0	0	0
A2M	34075	46832	40367	62583	44918	23437	20745	21229	31062	62216	23768	15149	21828	15899	21524	21644	15983	31912	143955	51249
A2M-AS1	69	260	304	49	68	88	60	62	147	371	22	41	76	47	28	31	21	33	72	62
A2ML1	0	14	19	0	0	18	0	2	0	0	0	0	0	0	0	0	0	0	0	2
A2MP1	0	0	0	0	0	0	13	13	0	0	0	0	0	0	0	0	0	10	0	0
A3GALT2	0	0	0	0	11	0	0	0	0	0	6	6	0	20	12	0	6	0	0	0
A4GALT	364	448	449	515	250	109	272	160	673	539	735	615	278	1489	1080	220	1516	500	1151	659
A4GNT	5	0	0	0	0	0	0	0	0	0	0	0	0	0	0	0	0	0	0	0
AAAS	287	348	435	241	234	192	128	186	488	373	102	198	177	279	163	102	218	64	446	339
AACS	166	219	276	172	129	93	105	84	205	195	109	106	121	128	116	82	111	102	275	277
AADACL2	0	0	0	0	0	10	0	0	0	0	0	0	0	0	0	0	0	0	0	0
AADACL4	0	0	0	0	0	2	0	0	0	0	0	0	0	0	0	0	0	0	0	0
AADAT	17	175	137	102	170	59	54	13	86	28	45	37	15	40	63	95	57	21	31	47
AAED1	644	526	729	871	558	470	453	295	712	613	451	607	686	505	459	480	494	447	685	929
AAGAB	566	934	696	767	570	496	376	322	822	838	479	451	982	649	419	841	604	662	905	696
AAK1	1871	2561	1863	4163	2204	2090	1625	1295	2133	2160	1838	1376	2246	1793	1640	1625	1335	1867	2645	1979
AAMDC	167	123	104	71	42	58	37	41	158	222	40	67	32	26	48	14	73	58	28	88
AAMP	235	437	448	353	303	134	167	122	365	684	198	266	171	303	267	164	194	136	551	401
AAR2	319	220	339	411	200	83	149	125	263	390	150	163	254	306	255	166	223	97	281	360
AARD	2	1	0	0	0	0	9	0	0	0	0	0	0	0	0	0	0	0	0	0
AARS	1003	1622	1382	1876	1110	880	713	730	1874	2060	1060	1107	1263	1562	1093	906	1488	776	2414	2215
AARS2	130	282	239	243	283	142	113	40	319	390	66	132	156	120	148	155	134	134	205	237
AARSD1	4	22	0	19	0	11	18	6	0	33	3	8	7	13	14	10	19	8	27	10
AASDH	438	452	432	372	326	246	215	87	351	416	97	209	332	266	123	200	198	215	434	348
AASDHPPT	531	565	637	246	325	292	386	201	275	333	178	400	346	466	199	255	253	252	735	461
AASS	2468	2260	1711	3302	2294	1600	1196	1074	1717	1561	1067	1193	1350	989	1136	1059	1377	1123	1985	1607
AATF	1202	671	586	1101	885	505	377	319	937	1483	567	874	1275	983	790	961	1374	665	1650	1062
AATK	15	105	102	55	36	56	25	18	92	37	15	3	31	17	51	11	19	32	86	39
ABAT	27	9	20	27	0	47	2	5	29	46	0	0	23	7	18	0	13	26	0	10
ABCA1	798	1040	806	1770	683	1015	607	374	1089	1139	1929	2770	1522	5865	1920	1807	2889	2421	2977	1362
ABCA10	353	606	278	342	414	1102	1044	185	0	304	0	40	54	67	28	20	28	22	67	20
ABCA11P	23	123	181	130	81	53	100	78	58	187	39	44	106	68	28	45	145	31	52	63
ABCA13	0	0	0	29	9	5	0	0	0	26	0	0	1	6	0	0	0	40	49	19
ABCA17P	15	0	0	0	0	11	6	12	23	0	0	0	4	0	5	0	0	6	29	1
ABCA2	565	1254	1158	633	842	173	523	443	898	2009	350	372	386	310	539	283	366	287	1086	670
ABCA3	510	809	1037	523	578	237	526	368	769	1335	224	111	125	218	239	144	115	128	359	375
ABCA4	17	35	0	0	21	4	16	0	0	31	6	3	0	2	2	0	11	0	0	0
ABCA5	559	306	441	400	449	531	392	276	240	520	174	183	405	560	211	148	529	124	323	336
ABCA6	246	478	147	424	318	652	310	53	138	166	5	93	52	179	104	20	73	69	33	157
ABCA7	73	175	22	18	78	46	56	6	11	0	19	5	3	18	17	3	16	28	0	20
ABCA8	1261	1862	1488	3067	1336	3450	1952	528	833	2286	137	623	673	1322	359	202	675	256	95	698
ABCA9	495	753	521	1052	417	1817	1024	242	562	82	33	205	185	373	232	17	235	107	101	211
ABCB1	24	30	39	70	0	25	14	14	2	42	8	3	19	5	9	0	12	3	0	11
ABCB10	405	475	862	546	375	315	370	180	421	628	135	154	377	194	223	105	280	170	372	274
ABCB10P1	0	0	8	0	0	0	0	0	0	6	0	0	0	0	0	0	0	0	0	1
ABCB10P4	0	0	10	0	0	0	0	0	0	3	0	0	0	0	0	0	0	0	0	0
ABCB11	0	61	0	0	0	35	5	0	0	0	0	0	0	0	0	0	0	0	0	0
ABCB4	176	287	147	618	216	178	119	198	380	442	142	139	160	135	76	46	184	159	389	381
ABCB5	0	0	0	0	0	17	17	0	0	0	6	5	0	0	0	0	0	0	0	0
ABCB6	218	524	164	403	247	147	142	124	111	794	119	194	120	135	241	94	275	115	387	353
ABCB7	385	806	508	620	367	335	361	237	515	1029	279	366	432	183	331	336	303	317	403	739
ABCB8	65	254	202	78	78	45	98	14	174	208	16	49	29	79	106	56	28	20	99	89
ABCB9	23	72	34	22	31	20	14	8	0	42	25	45	30	46	36	18	13	2	26	26
ABCC1	612	962	627	746	546	262	458	412	1214	1051	638	420	507	975	798	469	352	280	1347	884
ABCC10	29	26	64	43	65	15	41	52	62	180	31	46	20	44	43	20	22	20	58	61
ABCC11	14	0	0	0	0	0	0	0	0	0	0	0	0	0	0	0	0	0	0	0
ABCC13	0	0	0	0	0	5	0	0	0	0	0	0	0	0	0	0	0	0	0	0
ABCC2	0	48	0	0	0	0	0	0	0	0	0	7	0	0	0	6	5	7	26	0
ABCC3	311	333	233	242	341	76	172	65	195	285	354	717	1044	1988	686	1002	1089	526	1324	979
ABCC4	192	442	217	539	217	209	272	158	193	309	156	263	498	301	192	489	145	414	625	388
ABCC5	404	941	689	1324	757	618	430	344	530	815	223	384	424	473	435	456	438	286	927	728
ABCC6	0	0	32	18	0	15	18	0	0	0	6	6	0	0	0	0	0	0	0	12
ABCC6P1	0	0	13	16	0	0	0	0	0	0	0	0	0	0	0	0	0	0	0	0
ABCC8	0	0	0	21	0	0	0	7	0	0	0	0	0	0	0	0	0	0	0	0
ABCC9	2370	1871	3122	4288	2461	2926	2006	1379	1355	5912	595	928	896	1804	459	1413	3528	569	1140	1661
ABCD1	130	306	308	108	99	80	91	57	228	521	157	96	95	89	177	48	97	118	253	137
ABCD2	20	107	75	131	52	218	54	29	27	114	0	4	37	5	7	0	5	12	0	0
ABCD3	1321	1444	1230	1062	1623	814	979	463	923	1525	643	590	1277	541	524	641	603	595	1200	990
ABCD4	278	395	387	376	223	239	236	117	234	413	128	201	180	216	178	146	248	118	445	372
ABCE1	1665	1744	1305	1004	1566	1118	1037	681	1633	1011	1113	1365	2352	1453	1076	1536	1256	1214	2301	1880
ABCF1	342	171	249	345	208	190	83	24	159	466	155	143	480	255	251	205	294	282	287	331
ABCF2	603	717	618	812	434	440	383	379	467	961	582	619	981	825	796	738	510	551	851	624
ABCF2P1	0	0	0	0	0	0	0	0	0	0	0	0	0	0	0	0	0	9	0	0
ABCF3	480	770	594	650	418	155	254	159	703	1072	258	272	347	426	358	234	351	180	653	506
ABCG1	0	0	6	0	0	2	5	0	0	48	9	0	0	0	0	0	0	0	0	0
ABCG2	333	544	192	365	277	252	253	142	354	255	13	29	31	11	20	33	46	7	47	43
ABCG4	0	17	0	0	28	0	0	11	0	1	0	0	0	2	6	6	0	0	0	17
ABCG8	0	0	0	0	0	9	0	0	0	0	0	0	0	0	0	0	0	0	0	0
ABHD1	15	0	0	0	0	26	8	0	8	0	0	0	0	0	2	4	2	0	0	0
ABHD10	469	416	516	232	404	315	211	181	481	646	161	264	266	236	213	177	168	130	423	387
ABHD11	103	112	103	248	86	48	72	21	71	236	70	116	141	71	100	83	94	11	38	86
ABHD12	207	326	242	302	203	89	142	127	250	458	124	131	141	127	157	98	53	78	363	292
ABHD12B	1	0	0	23	0	1	0	0	0	0	0	0	12	0	0	0	0	0	6	0
ABHD13	958	1349	1221	427	1181	593	460	453	772	584	459	496	637	714	662	398	551	480	1059	632
ABHD14A	49	58	56	94	8	20	11	38	83	116	4	10	33	17	22	15	12	18	33	13
ABHD14A-ACY1	26	23	13	28	90	0	18	15	0	8	5	4	0	7	12	11	2	2	15	6
ABHD14B	265	326	381	113	102	167	257	175	482	846	126	168	134	302	226	236	305	199	623	303
ABHD15	211	167	221	176	199	158	224	45	154	275	41	91	103	73	111	101	65	112	225	111
ABHD16A	149	200	369	164	153	106	156	80	400	172	93	120	167	290	133	52	193	146	414	263
ABHD17A	201	405	377	169	103	67	139	74	430	682	129	105	67	192	203	81	113	64	275	267
ABHD17AP1	1	0	0	0	0	0	1	0	2	5	0	3	0	0	2	0	0	1	2	3
ABHD17AP3	0	0	0	0	0	0	0	0	0	0	0	0	0	1	0	0	0	0	0	0
ABHD17AP4	0	1	0	0	0	0	0	1	0	0	0	0	0	0	0	0	0	0	0	0
ABHD17AP5	0	0	1	0	0	0	0	0	0	0	0	0	0	0	0	0	0	0	0	0
ABHD17AP6	0	1	0	3	0	0	2	0	0	5	0	0	0	2	1	0	1	0	4	3
ABHD17B	254	234	264	270	238	133	93	138	299	282	127	121	211	133	111	19	76	124	315	169
ABHD17C	11	91	33	20	88	43	10	13	7	0	26	30	15	20	4	12	21	42	41	22
ABHD2	315	418	301	778	495	236	225	300	833	439	463	252	206	345	296	195	242	232	1068	707
ABHD3	69	15	53	60	95	77	27	25	107	305	55	54	54	63	55	76	39	28	1	73
ABHD4	780	1051	825	640	880	327	268	472	1165	1826	397	464	451	569	425	362	618	328	1585	1130
ABHD5	444	577	674	418	334	635	177	185	573	379	561	615	554	690	428	407	499	570	1013	663
ABHD6	112	301	86	243	195	176	114	47	46	31	83	89	223	144	58	69	95	73	132	89
ABHD8	43	47	178	38	92	29	52	37	149	184	16	46	29	67	53	27	24	25	165	137
ABI1	1602	1402	1135	1142	1330	1055	882	911	1597	2161	1112	1379	1054	1311	1495	640	1540	865	1835	1686
ABI2	118	89	53	113	55	26	64	50	137	134	92	78	26	80	89	39	53	71	93	80
ABI3	48	103	0	96	65	25	17	10	21	136	7	37	6	7	41	0	17	21	1	24
ABI3BP	2326	2411	3754	5886	1913	2701	1815	1138	2079	4997	820	758	1069	1033	927	440	499	689	747	1120
ABL1	88	24	117	150	136	152	64	55	135	114	110	41	100	98	60	51	76	53	227	122
ABL2	1360	2084	1708	2571	1515	1242	1135	620	1835	1983	2518	2540	2089	2037	1514	1718	2487	2346	5082	3645
ABLIM1	4558	5122	5199	10788	3893	3462	2256	2121	4222	8327	1152	1213	1176	1504	850	1300	1678	904	4088	2503
ABLIM2	75	170	127	95	102	89	43	74	40	95	40	21	22	39	47	25	4	28	119	55
ABLIM3	1840	1929	804	2308	896	981	509	375	1774	1187	411	766	1349	787	1140	1026	573	742	771	1043
ABO	0	6	0	54	0	1	13	19	31	0	5	0	0	4	4	8	0	0	0	0
ABR	1687	2954	2354	2439	2235	1093	1231	942	1820	5014	1147	1027	1167	1366	1288	1003	1355	973	2156	1879
ABRA	67	75	23	117	25	8	30	53	117	0	27	0	19	0	0	0	8	0	140	4
ABRACL	76	123	80	115	171	97	2	29	151	282	38	159	138	56	71	95	79	142	188	125
ABT1	189	288	441	116	153	103	122	128	454	224	185	199	217	192	213	177	110	120	400	292
ABTB1	275	270	427	223	233	121	195	116	400	645	65	146	105	175	232	100	109	64	233	201
ABTB2	62	129	74	158	135	24	25	31	102	151	154	52	39	124	46	37	24	33	60	119
AC002116.7	0	0	0	0	0	0	0	0	0	0	0	0	0	3	0	0	0	0	0	0
AC002454.1	0	0	0	0	0	8	0	0	0	0	0	0	0	0	0	0	0	0	0	0
AC002480.3	25	15	11	69	40	23	0	0	0	0	15	3	8	57	9	43	36	21	45	58
AC003665.1	29	15	48	29	32	36	15	0	31	133	24	22	77	54	25	27	41	45	0	82
AC004019.13	0	0	0	0	0	0	0	0	0	0	0	6	0	0	0	7	0	0	0	0
AC004053.1	13	0	0	0	0	0	0	0	0	0	0	0	0	0	0	0	0	0	0	0
AC004603.4	0	0	0	26	0	0	0	0	0	0	0	0	0	0	0	0	0	0	1	0
AC004893.11	77	167	85	107	130	48	20	29	70	156	42	32	102	66	78	46	33	33	236	83
AC005022.1	104	186	105	46	169	69	85	58	70	50	16	9	25	18	17	12	21	19	25	102
AC005029.1	0	0	0	0	0	0	0	7	0	0	0	0	0	0	0	0	0	0	0	0
AC005264.2	0	0	0	21	0	0	0	0	0	0	0	0	0	12	0	0	0	0	0	0
AC005550.4	10	0	34	21	19	8	0	4	62	0	0	1	16	13	0	0	0	8	4	6
AC005592.2	20	55	9	0	18	20	21	9	0	85	23	35	59	78	12	34	15	24	85	52
AC006145.4	0	0	0	0	0	0	0	0	0	0	0	0	0	0	0	0	0	0	0	3
AC006272.1	11	59	0	0	0	0	0	0	0	0	6	0	0	4	0	7	12	0	0	7
AC006372.4	0	0	0	0	0	6	0	0	0	0	0	0	0	0	0	0	0	4	0	0
AC007038.7	79	128	80	89	154	127	112	142	120	41	36	95	167	96	66	76	94	103	199	135
AC007040.7	0	0	0	0	0	0	0	14	0	0	4	5	0	11	3	0	0	0	16	12
AC007246.3	201	164	182	209	148	121	83	72	209	184	120	111	67	41	99	97	103	173	114	158
AC007386.2	0	0	0	0	0	0	8	0	0	0	0	0	0	3	0	0	0	3	0	0
AC007392.3	10	0	26	7	0	22	0	3	0	101	0	0	10	4	0	0	0	0	57	10
AC007551.3	57	128	0	78	34	85	29	52	96	163	31	24	12	19	28	17	35	63	32	46
AC007743.1	12	24	0	47	19	34	24	19	0	16	0	0	0	0	0	0	0	0	1	0
AC007773.2	23	0	0	0	0	0	15	0	25	0	0	0	0	7	2	3	0	22	33	5
AC007879.2	18	0	0	0	0	0	0	10	0	0	0	0	0	10	0	0	0	0	21	0
AC007880.1	10	0	0	0	24	0	0	0	0	0	0	0	0	0	0	0	0	0	0	0
AC007966.1	9	0	0	30	0	0	0	0	0	0	9	5	0	4	0	15	11	0	0	0
AC009120.4	0	0	0	0	0	0	0	0	0	0	0	0	0	0	0	0	0	14	0	0
AC009299.3	4	0	0	9	0	7	0	0	0	0	0	0	0	7	0	14	0	0	0	0
AC009473.1	0	48	0	0	21	0	0	0	0	0	4	0	0	0	0	0	0	14	0	0
AC009948.5	367	467	384	224	248	235	161	93	257	506	85	160	151	154	167	184	102	103	196	230
AC010091.1	0	0	0	0	0	0	0	0	0	0	5	16	0	0	0	0	31	7	0	18
AC010226.4	19	0	11	0	20	27	0	0	24	13	7	10	15	14	8	0	0	0	0	3
AC010731.4	0	0	0	0	0	0	0	8	0	0	0	0	0	0	0	0	0	0	0	0
AC010890.1	0	0	0	11	0	0	4	0	0	0	0	6	0	0	0	0	0	14	0	0
AC010987.6	0	0	0	0	0	0	0	0	0	0	0	4	0	15	3	9	0	8	22	16
AC011298.2	0	0	0	0	0	0	0	0	0	0	0	0	0	0	0	0	8	0	0	0
AC011343.1	0	0	10	0	0	0	0	0	0	0	0	0	0	0	0	0	0	0	0	11
AC011747.4	0	27	10	0	0	0	0	0	0	19	4	6	5	0	0	0	4	0	0	29
AC011747.7	21	17	19	30	84	36	0	0	112	46	39	13	27	0	13	13	0	0	29	23
AC011899.9	24	19	24	0	20	5	0	0	5	44	0	29	13	7	8	8	12	29	10	19
AC012309.5	21	0	0	111	0	6	4	10	7	6	0	4	0	3	0	25	15	6	28	31
AC012314.8	0	20	19	44	0	0	10	0	9	0	0	0	0	0	0	0	7	0	0	0
AC012507.3	0	0	0	0	0	0	0	0	0	0	0	0	0	0	0	0	0	1	0	0
AC016629.8	0	24	26	50	0	0	11	0	0	0	5	12	0	34	11	0	15	0	12	14
AC016738.3	0	0	0	0	0	9	0	9	0	0	0	0	0	0	0	0	0	0	0	0
AC016910.1	0	0	0	0	0	0	0	0	25	0	0	0	0	0	0	9	0	0	0	0
AC016995.3	0	70	0	0	0	0	2	0	0	0	0	6	0	10	10	10	2	0	13	0
AC017060.1	0	0	0	0	0	0	7	0	0	0	0	12	18	8	0	0	0	1	0	0
AC018464.3	0	0	0	70	0	0	9	0	0	0	0	0	7	0	0	0	0	0	0	0
AC018647.3	27	53	0	0	19	2	6	11	11	0	6	5	0	7	3	0	22	14	0	5
AC019048.1	0	0	0	19	0	0	0	0	0	0	0	0	0	0	0	0	0	0	0	0
AC019118.2	0	19	0	0	0	0	0	0	0	0	0	0	0	0	0	0	0	0	1	0
AC020571.3	0	0	0	0	0	0	0	0	0	0	0	15	0	0	0	0	0	0	0	0
AC022007.5	7	45	53	29	11	49	17	15	33	33	3	29	0	28	16	1	21	24	50	17
AC058791.1	96	323	163	270	252	210	177	101	216	279	355	115	197	244	176	124	147	153	359	454
AC068831.10	8	0	0	0	14	0	0	0	40	0	0	0	0	0	0	0	0	0	0	0
AC072062.1	0	0	0	0	19	10	13	0	0	0	4	0	0	0	6	0	0	0	0	0
AC073133.1	0	0	0	0	25	0	0	0	0	0	0	0	0	0	0	0	10	9	0	5
AC073283.4	0	0	0	0	0	0	9	0	0	0	0	0	0	0	0	0	0	0	0	15
AC074138.3	46	48	38	70	40	2	23	18	24	42	27	12	36	27	16	13	15	15	37	61
AC074286.1	164	107	70	146	103	50	68	44	32	122	32	50	34	58	21	10	36	23	59	121
AC074289.1	37	0	4	38	0	25	41	2	28	0	1	10	0	1	10	5	16	12	0	10
AC078941.1	0	0	0	0	0	0	0	0	0	0	0	0	0	3	0	0	14	0	0	4
AC079145.4	0	3	1	0	14	3	0	0	19	0	0	0	0	0	6	0	0	0	0	0
AC079610.2	0	0	0	0	0	13	18	0	0	0	0	0	0	0	0	0	0	0	0	0
AC087859.1	12	0	16	0	0	9	14	1	0	0	0	0	7	2	0	0	5	0	13	16
AC090044.1	27	15	19	40	0	15	0	0	0	33	3	17	0	19	2	20	1	0	25	17
AC091729.9	117	55	116	216	16	37	43	69	118	127	10	30	67	30	46	29	17	40	192	67
AC092295.7	70	48	105	49	0	25	71	42	63	41	36	37	84	34	41	40	91	35	96	80
AC093375.1	3	0	15	0	17	20	13	0	0	0	0	3	8	0	0	5	16	0	0	0
AC093391.2	0	0	0	0	23	6	7	0	0	0	4	18	0	3	11	22	28	0	0	26
AC093590.1	7	0	0	0	0	0	0	0	0	0	0	0	0	0	0	0	0	0	0	0
AC095067.1	9	0	26	45	15	3	0	0	0	52	7	5	0	0	9	0	0	0	0	0
AC097500.2	88	93	35	83	132	93	55	17	54	36	41	23	37	74	3	71	32	13	0	53
AC097662.2	32	40	32	28	37	49	0	17	41	14	8	21	4	40	24	0	19	32	53	43
AC098823.3	10	0	23	13	0	0	0	0	29	0	0	0	0	2	0	0	0	0	0	0
AC104653.1	3	18	0	62	20	0	3	15	39	0	19	15	8	23	1	0	8	0	0	22
AC104654.2	0	0	0	0	0	7	0	0	0	0	0	0	0	0	0	0	0	0	0	0
AC104777.2	0	0	0	0	0	0	0	0	0	0	0	0	0	0	0	0	0	0	0	7
AC104777.4	0	0	0	0	0	0	0	0	0	0	0	0	0	2	0	0	0	0	0	0
AC104820.2	22	19	0	0	0	17	6	0	0	0	0	12	15	7	0	0	0	0	0	0
AC105053.3	29	3	1	0	49	46	23	18	64	0	9	0	7	19	24	17	8	17	109	22
AC105339.1	0	0	0	0	0	0	0	0	0	0	2	0	0	0	0	0	0	0	0	0
AC105760.3	12	55	9	0	16	64	25	0	0	0	5	37	20	13	20	28	24	14	0	47
AC107622.1	15	0	19	0	1	8	11	5	29	0	2	0	0	0	0	0	0	6	0	7
AC108142.1	0	0	0	0	0	14	8	0	0	0	0	0	0	0	0	0	0	0	0	0
AC116035.1	24	65	0	0	0	5	0	0	0	0	0	0	27	0	0	9	2	0	0	7
AC131097.3	0	0	21	0	0	0	7	0	0	0	0	0	0	0	1	0	0	0	0	0
AC137932.6	0	0	0	0	0	0	0	0	0	0	0	3	8	2	2	0	0	0	0	12
AC144449.1	27	0	0	0	0	8	0	0	0	0	8	0	9	3	1	10	2	6	14	0
AC145110.1	0	0	0	0	0	0	0	0	0	0	0	0	2	0	0	0	0	0	5	0
AC147651.4	24	0	0	41	43	5	11	13	60	92	81	87	58	280	50	43	65	43	240	242
AC159540.1	3	2	3	8	2	10	1	4	1	6	3	3	28	5	2	2	10	12	5	4
AC226118.1	43	55	0	0	0	0	0	0	0	0	3	1	0	2	4	2	35	13	0	0
ACAA1	507	677	553	391	276	186	286	150	594	811	187	240	406	284	276	197	232	227	478	461
ACAA2	839	577	909	1504	391	759	389	307	1099	1455	310	422	477	469	339	327	357	503	737	874
ACACA	542	510	687	579	475	409	386	298	337	760	319	391	511	496	427	676	407	278	415	553
ACACB	1279	2487	1605	2839	1732	2407	1370	879	1181	1665	220	412	553	433	571	555	428	197	605	810
ACAD10	180	231	230	221	184	151	144	41	197	513	58	120	157	180	99	82	105	63	262	212
ACAD11	0	0	0	34	0	5	7	0	0	0	3	5	2	1	2	0	5	0	0	7
ACAD8	246	356	368	169	288	83	161	107	179	419	113	130	282	143	143	128	115	103	268	187
ACAD9	530	795	741	949	617	391	439	235	631	1183	247	405	514	460	393	432	409	275	502	559
ACADL	882	801	1338	1034	1165	986	888	474	1239	1878	446	323	862	522	747	639	788	357	457	910
ACADM	1094	282	534	1657	773	545	268	284	420	1263	256	369	552	287	328	351	350	399	578	487
ACADS	31	35	111	33	57	14	30	22	31	0	5	18	12	22	34	32	9	18	125	23
ACADSB	1353	1299	1420	1405	1690	747	857	549	944	1486	480	686	1029	500	614	551	710	623	1103	933
ACADVL	938	1411	1103	2572	1311	775	663	564	1605	2076	754	1217	1447	1282	1075	1961	2006	1138	1231	1426
ACAN	1804	1998	2159	704	1287	1218	362	664	584	1039	498	144	104	81	487	318	132	875	1480	626
ACAP1	56	112	0	18	10	41	20	0	1	71	0	68	29	11	14	10	13	8	13	21
ACAP2	2774	3205	2505	2486	2745	1994	1630	1331	2507	2340	1126	1531	2129	1245	1296	1348	1298	1335	3105	2117
ACAP3	34	108	50	15	35	6	17	36	36	29	7	23	14	25	32	17	53	24	0	27
ACAT1	1160	994	1327	3198	1537	1021	724	434	895	4052	612	495	1053	368	390	504	475	394	961	846
ACAT2	394	418	375	329	317	250	206	158	256	688	63	311	270	147	124	95	229	125	283	359
ACBD3	2359	2066	2123	2187	2223	861	1157	879	1675	2753	1283	921	1092	1187	905	656	1098	1131	2123	1701
ACBD4	95	131	226	204	252	89	119	86	247	331	131	137	96	124	123	85	204	75	113	282
ACBD5	973	913	837	775	1149	428	380	347	842	967	326	477	635	408	412	400	521	483	909	746
ACBD6	242	226	215	429	170	94	167	83	127	344	119	68	177	113	85	111	125	84	148	239
ACBD7	0	0	50	18	24	11	0	17	1	59	6	17	55	0	10	20	0	7	25	9
ACCS	188	348	388	231	301	216	212	217	316	415	82	61	83	79	149	63	130	38	412	179
ACCSL	0	0	0	0	0	0	0	0	0	0	0	0	4	0	0	0	0	0	0	0
ACD	88	235	30	75	86	47	66	35	257	168	68	108	80	152	187	80	144	88	240	142
ACE	77	86	115	171	52	128	82	180	89	78	0	14	8	1	1	0	15	26	0	10
ACE2	13	0	35	53	57	14	6	8	0	28	6	0	0	7	2	0	0	0	0	1
ACE3P	0	0	0	0	0	0	1	0	0	1	0	0	0	0	1	0	0	0	1	0
ACER1	0	0	0	0	0	0	0	0	0	0	0	0	0	0	0	7	0	10	0	1
ACER2	186	199	176	248	254	318	116	134	301	278	250	226	140	238	149	123	76	165	466	342
ACER3	482	507	419	412	324	369	270	112	457	421	154	293	389	164	176	293	126	235	477	285
ACHE	0	0	28	37	0	1	6	0	8	0	4	0	0	18	7	5	0	0	0	9
ACIN1	2217	2516	2334	3315	2270	1466	1588	1248	2600	4192	1068	1891	2005	1933	1989	1409	2799	1131	2807	2524
ACKR2	26	19	67	14	10	28	29	6	0	37	3	6	0	0	6	12	5	0	0	14
ACKR3	577	1048	1122	721	631	444	369	346	819	1763	225	119	132	249	94	47	162	44	365	357
ACKR4	612	294	797	480	159	149	167	144	1502	622	58	17	34	34	26	0	80	33	109	73
ACLY	1591	2177	2108	2148	2159	1230	1475	1115	2108	2936	1554	1315	2109	1762	1460	1651	1148	1300	2831	2545
ACN9	28	17	46	109	51	9	8	0	0	57	13	20	13	14	16	29	25	0	40	19
ACO1	940	1048	1155	1387	738	742	634	498	975	1235	619	826	1048	1298	464	692	654	642	1625	999
ACO2	482	1318	1097	2631	841	459	594	568	1048	1855	478	682	773	779	708	553	663	520	1035	913
ACOT1	0	0	2	0	0	0	0	0	0	0	0	1	0	0	0	0	0	0	0	0
ACOT11	175	187	322	204	206	33	126	73	212	123	40	42	48	94	74	27	56	33	116	88
ACOT12	11	26	0	0	1	0	0	0	0	0	0	0	21	8	1	0	0	0	0	0
ACOT13	474	328	262	483	313	184	162	166	407	389	111	209	429	278	150	245	213	279	326	305
ACOT2	56	11	52	0	2	15	0	16	59	98	4	9	11	22	21	13	4	4	8	17
ACOT4	0	15	19	0	37	0	3	0	35	0	4	19	2	10	9	13	0	9	1	22
ACOT7	145	246	163	159	167	49	59	60	252	262	50	149	130	71	119	126	54	149	251	276
ACOT8	49	139	58	42	88	49	29	51	137	228	21	62	76	68	61	59	47	40	77	79
ACOT9	841	1339	1513	1656	1091	552	683	763	1648	1586	660	438	628	508	467	537	390	461	1100	910
ACOX1	1634	2487	2312	2726	1708	1370	1336	800	1927	2569	956	1264	1890	1210	1297	1200	1439	1079	2186	1551
ACOX2	76	131	111	56	45	35	8	0	38	143	14	21	42	21	23	27	19	18	77	33
ACOX3	147	636	838	563	357	260	407	395	349	669	193	270	205	315	259	233	316	138	242	343
ACP1	968	1117	680	619	696	338	451	320	548	1231	295	578	660	504	438	348	393	450	616	638
ACP2	89	205	268	121	88	129	97	71	298	313	23	172	172	185	213	94	209	189	197	82
ACP5	0	30	23	67	15	14	6	0	0	34	13	40	30	10	10	18	42	2	60	14
ACP6	173	325	280	200	170	103	97	61	159	524	175	91	161	124	80	113	135	84	171	173
ACPL2	14	11	56	107	16	32	52	0	147	45	11	0	20	21	9	0	22	1	29	9
ACPP	7	0	0	52	14	32	14	22	0	0	0	18	34	0	14	0	56	13	78	10
ACR	0	0	12	13	25	0	3	0	0	0	0	0	0	0	0	0	0	0	0	0
ACRBP	0	0	0	14	12	3	2	3	21	37	0	3	8	0	10	0	11	19	0	33
ACRC	119	122	110	74	72	50	64	44	105	135	59	64	69	15	46	44	83	5	80	96
ACRV1	0	0	0	0	0	0	0	0	0	0	0	0	0	7	0	1	0	0	0	0
ACSBG1	0	0	0	26	0	0	0	0	0	0	0	0	0	0	0	0	0	12	0	0
ACSBG2	21	0	0	0	29	0	0	0	31	46	0	3	0	7	1	9	5	0	0	4
ACSF2	17	52	0	0	17	6	11	9	0	32	0	5	16	11	12	12	0	11	0	11
ACSF3	177	384	219	130	264	207	149	90	256	258	48	126	192	139	213	118	138	133	218	234
ACSL1	848	1218	1557	1514	1465	2598	983	560	1220	2239	828	1003	1721	792	1028	816	642	1140	1980	1298
ACSL3	259	457	588	318	435	103	236	208	420	668	323	318	248	346	130	226	184	146	537	401
ACSL4	3720	3539	3337	3397	4630	2847	1926	1670	3608	3452	2598	2057	2916	2283	1830	2358	1750	2898	3336	3020
ACSL5	114	539	124	682	189	689	228	154	227	336	37	128	244	91	154	130	113	97	124	161
ACSL6	0	63	34	86	77	44	18	11	19	0	7	20	0	0	10	0	12	21	35	5
ACSM1	18	11	24	25	69	12	9	0	73	0	0	15	34	30	0	7	25	28	13	39
ACSM2A	0	0	0	0	0	0	3	0	0	0	0	0	0	0	0	0	0	0	0	0
ACSM3	63	31	45	13	0	26	16	11	18	88	18	43	50	59	58	34	21	26	63	76
ACSM5	35	0	59	0	54	88	22	7	0	42	0	0	0	0	0	7	12	4	22	12
ACSS1	386	801	749	1017	494	455	680	299	512	975	269	372	966	401	731	620	1050	290	538	747
ACSS2	925	1476	1550	1516	1137	1231	808	584	1326	2149	792	914	833	940	669	700	1318	809	1194	1367
ACSS3	412	308	422	644	414	351	212	221	503	969	283	320	520	280	246	342	357	251	383	505
ACTA1	0	0	11	64	3	0	0	0	0	0	0	0	0	0	0	0	0	0	0	0
ACTA2	49419	62118	85292	64759	54230	22269	30028	28776	73414	153625	22787	4308	9393	3099	9288	4269	6072	12077	50739	27597
ACTA2-AS1	0	20	0	61	24	0	0	0	0	0	0	0	0	0	0	0	23	0	0	0
ACTB	61775	82678	102501	82912	65035	29414	43837	37139	106493	196122	40091	32118	45073	33807	31633	28529	32364	37350	137688	114721
ACTBP11	0	1	4	2	2	1	3	1	2	10	1	3	0	3	0	0	4	0	7	2
ACTBP14	7	0	0	0	0	0	0	0	0	0	8	0	0	0	0	0	0	0	19	0
ACTBP2	3	5	8	1	7	2	4	4	2	10	2	6	5	0	3	2	4	4	25	5
ACTBP4	16	0	0	11	0	13	65	12	19	0	11	7	15	15	9	13	11	25	28	11
ACTBP7	0	0	0	0	0	3	0	10	0	51	3	0	0	0	0	0	0	0	0	0
ACTC1	569	615	2583	33632	1724	971	371	708	1180	2896	353	72	86	74	81	34	37	236	2208	381
ACTG1	26961	32609	32686	26789	18802	10477	11719	11774	47953	57306	12872	19883	18233	25121	18604	14665	27561	16621	43539	37300
ACTG1P1	13	0	0	24	47	0	0	13	20	0	0	4	0	21	6	0	38	12	0	17
ACTG1P13	0	0	0	0	0	0	0	0	0	0	0	0	0	0	0	0	0	0	0	10
ACTG1P3	0	0	32	11	55	16	41	0	76	0	11	12	5	16	27	18	18	10	0	16
ACTG1P4	26	0	15	63	18	14	29	0	67	0	7	0	16	0	11	0	7	0	22	20
ACTG2	574	1043	4415	3253	1210	877	1522	656	1087	6395	812	421	536	296	333	511	309	677	1835	1342
ACTL10	0	9	0	0	0	0	0	0	0	37	0	0	0	1	8	1	4	0	0	0
ACTL6A	292	373	307	262	272	169	139	127	204	138	91	198	451	239	212	250	178	147	472	268
ACTL8	0	0	0	0	0	0	0	0	0	0	0	0	5	0	0	0	0	0	0	0
ACTN1	9369	13881	14910	12655	10265	4156	5921	5319	13982	27390	10634	7723	8173	9331	6976	7086	12036	6429	23094	20172
ACTN1-AS1	0	0	0	0	0	0	0	0	3	0	8	7	0	2	0	1	16	0	0	7
ACTN2	785	766	1450	9546	1122	413	764	342	915	1464	798	62	270	210	131	148	180	53	309	282
ACTN3	0	0	0	12	0	0	6	0	0	97	0	0	10	0	2	14	16	11	0	1
ACTN4	14444	20167	23634	18327	13529	6363	11115	9846	26733	42184	10654	3453	3097	3750	5757	2778	4000	6591	15936	11688
ACTR10	889	1305	909	1114	948	468	571	436	1367	2061	395	591	499	531	420	541	627	268	1266	799
ACTR1A	1145	1243	1513	1521	1366	587	955	484	1567	2502	744	689	1069	1150	876	741	607	725	1579	1303
ACTR1B	448	760	1048	696	410	287	203	216	1051	1039	286	179	203	328	245	167	223	211	1032	609
ACTR2	8350	12596	9297	5899	11259	5033	4765	4084	7987	8345	3850	5659	6969	5585	4250	5159	4935	4932	10369	9429
ACTR3	6600	7022	6066	4279	5834	3421	2801	2758	6409	7134	4395	4272	4621	4882	3186	3334	3408	3542	10249	7288
ACTR3B	114	155	95	92	39	71	48	103	176	186	96	96	102	182	182	66	103	71	221	89
ACTR3C	0	39	0	1	0	0	21	0	57	0	8	17	20	18	15	11	3	16	16	35
ACTR5	126	302	329	259	247	115	132	165	159	631	49	122	126	109	102	101	111	106	242	135
ACTR6	663	716	471	122	518	212	180	201	360	95	231	348	420	290	166	173	237	204	374	432
ACTR8	749	454	646	804	482	378	339	344	751	879	345	438	573	403	412	446	512	353	910	670
ACTRT3	18	45	44	27	51	34	21	28	26	56	18	41	71	31	27	29	35	26	59	42
ACVR1	626	895	1227	903	899	577	525	246	945	1549	467	580	674	621	486	404	449	372	1057	1086
ACVR1B	254	485	359	504	284	386	335	238	417	671	745	509	420	1039	445	474	591	499	1398	762
ACVR1C	31	0	0	91	35	495	49	64	23	0	3	0	0	4	3	4	12	0	29	15
ACVR2A	859	1069	878	804	821	781	686	413	762	1262	343	390	800	570	408	417	615	436	777	649
ACVR2B	448	675	391	667	403	333	514	194	410	632	334	696	512	505	445	360	758	328	761	506
ACVR2B-AS1	13	18	18	55	0	22	31	17	32	37	8	28	28	11	25	8	23	34	0	18
ACVRL1	178	521	211	652	159	270	202	89	292	267	22	111	87	54	90	6	23	129	75	121
ACY1	55	60	95	83	43	29	34	6	55	57	24	36	24	70	72	45	41	7	48	98
ACY3	0	0	0	0	0	0	7	0	0	0	0	0	0	0	0	0	0	0	0	0
ACYP1	38	33	0	3	74	30	24	13	0	81	26	47	32	18	13	0	0	13	44	41
ACYP2	56	139	10	32	64	29	4	36	34	76	23	23	20	14	47	37	54	13	76	67
AD000090.2	42	28	28	18	39	0	34	4	60	32	4	9	12	17	24	14	15	11	21	30
ADA	42	43	44	93	17	81	47	0	38	130	16	30	36	16	14	16	3	12	6	63
ADAD1	23	0	0	0	0	0	0	0	0	0	0	0	0	0	0	0	0	0	0	0
ADAD2	0	0	0	0	23	0	0	0	0	0	0	0	0	0	0	0	0	0	0	9
ADAL	286	268	302	564	222	227	144	123	233	306	83	92	211	97	86	89	105	116	296	97
ADAM10	2403	2104	1896	2674	2363	1847	1144	835	1597	3354	1196	1550	1798	1257	968	1196	1206	1402	3477	2223
ADAM11	50	34	31	148	7	8	29	16	21	117	9	16	3	44	11	12	4	14	17	13
ADAM12	32	147	44	74	66	312	40	24	47	35	42	210	34	172	124	148	232	104	255	425
ADAM15	233	504	279	194	258	94	242	192	271	829	122	135	197	219	259	159	162	155	205	298
ADAM17	999	1022	621	1022	942	689	488	603	970	1096	1116	792	1117	1193	717	776	913	755	1703	1140
ADAM19	499	613	662	1129	411	364	516	178	593	1047	542	478	464	1025	360	445	488	411	970	684
ADAM1A	89	170	177	143	161	53	85	41	84	141	48	51	83	69	82	120	115	56	73	68
ADAM1B	0	0	0	0	0	0	0	0	0	0	0	0	0	5	0	0	4	0	0	0
ADAM20	46	105	62	44	155	46	53	34	33	0	40	51	23	55	46	26	67	26	207	62
ADAM20P1	40	58	0	45	44	62	22	12	114	152	16	56	42	50	38	35	41	32	119	72
ADAM21	9	30	0	31	40	0	0	0	0	0	0	6	1	18	0	0	0	0	0	23
ADAM21P1	0	0	23	0	0	2	0	0	0	2	0	1	3	2	2	0	10	0	23	8
ADAM22	399	332	569	386	334	475	592	154	198	2136	229	49	141	72	28	72	60	47	68	133
ADAM23	848	628	596	1259	768	500	358	181	269	714	203	207	265	137	153	335	112	846	1037	496
ADAM28	17	58	0	0	37	18	0	0	46	0	0	12	0	5	13	9	5	26	0	17
ADAM32	117	108	273	162	242	142	129	107	188	54	113	103	170	109	45	46	173	57	131	104
ADAM33	467	583	899	332	946	356	474	478	1098	1249	370	164	103	112	471	101	97	33	272	321
ADAM3B	6	22	15	19	0	73	0	0	14	0	0	7	6	31	4	9	14	0	0	20
ADAM5	11	18	0	0	0	0	0	0	0	0	0	6	0	0	0	0	11	0	0	0
ADAM8	10	19	34	25	36	21	25	0	57	34	14	86	28	10	39	29	67	32	141	28
ADAM9	4747	4751	5595	5626	5123	2588	2551	2161	4600	7734	3669	3593	5692	3454	2269	3379	2881	3993	6975	7145
ADAMDEC1	0	23	0	21	0	23	0	0	14	0	6	11	0	0	14	0	0	40	0	0
ADAMTS1	8197	9269	6486	11282	10693	7666	2961	5766	8187	6054	10414	5592	9774	3417	4424	9116	3356	10790	11216	10069
ADAMTS10	514	750	1123	399	436	160	350	300	811	1031	253	232	268	377	423	249	293	164	590	427
ADAMTS12	106	244	127	90	56	64	91	27	26	228	23	51	53	49	22	68	45	26	19	33
ADAMTS13	25	0	32	10	55	8	5	27	29	64	13	1	10	10	8	12	32	8	39	5
ADAMTS14	0	32	1	0	1	9	5	0	0	0	0	3	3	7	10	0	0	4	0	1
ADAMTS15	50	254	259	201	212	179	167	75	239	87	153	67	110	134	196	36	128	62	256	369
ADAMTS16	0	0	0	18	0	0	0	0	0	0	0	0	0	0	0	0	0	0	0	0
ADAMTS17	55	164	150	170	123	59	69	44	55	83	35	29	34	52	29	22	56	13	32	37
ADAMTS18	0	105	0	51	32	10	0	17	25	0	0	0	0	0	0	0	0	0	0	0
ADAMTS19	99	40	147	27	40	90	217	32	105	361	26	85	53	112	46	17	262	46	153	192
ADAMTS2	199	577	393	463	231	319	240	71	388	613	104	152	210	265	155	54	69	213	321	277
ADAMTS20	0	0	0	10	0	0	0	0	0	0	0	0	0	0	0	0	0	0	0	0
ADAMTS3	367	370	202	170	217	221	127	135	248	184	243	345	436	443	207	612	453	471	797	675
ADAMTS4	143	246	174	380	278	320	20	18	67	184	792	270	132	1891	85	34	18	487	95	146
ADAMTS5	150	297	167	264	127	591	279	148	220	13	33	311	176	40	87	0	9	87	90	175
ADAMTS6	186	212	345	143	355	47	144	52	110	232	57	68	92	63	24	55	22	67	30	215
ADAMTS7	220	570	676	409	263	71	118	121	197	325	97	110	87	105	109	62	69	79	142	273
ADAMTS7P1	0	0	0	0	0	0	0	0	0	0	0	0	0	6	0	0	2	6	0	5
ADAMTS7P3	2	0	0	0	0	0	1	0	0	0	7	2	0	0	0	0	0	0	0	0
ADAMTS7P4	0	0	0	0	0	0	0	0	0	0	3	1	0	0	0	0	0	0	1	0
ADAMTS8	455	662	1866	540	601	173	442	92	1205	1291	630	463	785	691	293	273	569	922	709	1948
ADAMTS9	372	839	1273	1468	978	704	541	543	840	1149	704	850	668	2029	317	683	323	609	2776	703
ADAMTS9-AS2	443	957	771	723	851	852	674	542	876	1215	394	740	610	598	568	580	1321	181	1065	1003
ADAMTSL1	116	168	148	109	65	20	79	64	160	340	36	9	24	67	54	76	21	58	75	89
ADAMTSL2	72	95	27	78	41	31	19	0	9	5	19	18	5	42	8	0	11	9	32	11
ADAMTSL3	4317	5503	4514	5777	5036	2571	2362	2263	6069	7439	2505	1497	2553	1825	2552	1558	1656	1964	3797	3303
ADAMTSL4	0	0	0	0	0	0	3	0	0	0	3	0	9	6	0	0	0	0	0	0
ADAMTSL4-AS1	95	194	215	441	290	175	242	146	200	24	356	256	131	515	271	430	270	135	449	506
ADAMTSL5	61	51	81	186	70	43	50	77	100	183	44	27	20	13	75	5	12	23	51	86
ADAP1	61	27	92	51	60	5	38	31	0	39	0	37	17	62	31	13	20	6	175	9
ADAP2	210	130	57	235	46	251	77	121	250	257	24	246	219	84	91	86	123	126	240	120
ADAR	4785	6211	4537	8125	4653	4593	2696	1984	3960	6738	2893	2861	4524	4266	3235	3325	3496	2504	7081	4959
ADARB1	1437	2548	2011	1629	1762	789	865	786	1838	3732	1066	393	598	538	823	444	456	525	1827	1489
ADARB2	0	0	0	0	4	3	2	0	0	0	7	6	0	12	14	0	27	5	0	82
ADAT1	363	760	513	631	256	243	246	244	416	509	168	255	402	434	221	292	405	195	478	421
ADAT2	157	135	70	132	277	125	81	39	112	92	80	100	220	144	111	102	63	70	131	96
ADAT3	0	0	0	28	0	0	5	0	0	0	0	7	0	11	22	0	0	0	0	0
ADC	46	140	0	49	41	22	39	23	23	70	32	46	22	33	17	4	33	31	21	29
ADCK1	27	64	15	18	14	39	45	20	58	0	9	10	14	15	28	8	13	20	12	57
ADCK2	82	88	213	43	33	52	75	108	221	453	40	80	65	94	109	89	56	79	66	104
ADCK3	190	259	226	507	148	197	113	97	86	376	34	196	178	213	247	138	288	92	372	323
ADCK4	107	217	183	62	134	67	52	72	186	254	47	91	145	180	206	118	140	109	217	214
ADCK5	19	58	81	16	12	10	13	0	0	0	0	10	13	19	16	5	10	10	44	67
ADCY1	111	565	152	279	118	277	208	74	430	140	8	1	15	41	188	0	16	20	24	26
ADCY10	19	31	0	1	47	26	8	25	0	0	25	3	7	26	20	4	11	17	37	17
ADCY10P1	167	116	44	189	103	137	56	34	58	135	55	80	59	86	91	47	107	60	244	112
ADCY2	408	517	405	647	519	231	271	403	677	1012	199	130	181	142	276	80	108	222	529	562
ADCY3	338	846	584	706	553	391	398	269	744	952	260	243	318	360	351	271	309	194	569	375
ADCY4	94	103	63	291	139	186	125	111	20	184	16	0	17	0	4	0	0	24	0	0
ADCY5	1825	3121	3639	3427	2854	1021	2043	1641	2639	7030	1718	817	990	943	1355	1022	1178	653	2502	1680
ADCY6	489	1400	729	996	698	365	463	404	1052	921	496	356	247	455	392	255	553	421	1055	722
ADCY7	21	42	22	59	30	14	17	6	17	51	6	28	0	10	20	0	7	7	0	15
ADCY9	1882	2619	2962	2975	2342	1209	2034	1567	3219	5353	1113	884	1200	894	1401	871	1231	907	2348	1840
ADCYAP1	0	20	0	119	20	18	0	0	20	18	2	6	0	0	32	8	9	13	34	2
ADCYAP1R1	16	100	15	81	55	97	34	58	18	93	0	11	0	2	6	0	13	0	15	6
ADD1	5791	6950	7437	8225	5819	3568	3455	2857	7931	13156	3170	2918	4462	3505	4141	3418	3505	2910	7070	6000
ADD2	14	98	28	95	0	51	36	11	0	0	0	0	0	0	0	0	7	9	0	0
ADD3	5962	4860	5414	3394	4980	3317	3242	2325	2667	5783	1522	2215	1985	2748	1588	1317	3283	2148	2257	2600
ADD3-AS1	42	19	49	30	1	10	19	11	27	0	10	1	29	0	2	0	5	11	45	3
ADGB	15	0	0	0	0	0	0	0	0	0	0	0	0	1	2	0	0	0	0	0
ADH1A	13	17	11	16	12	27	63	5	21	7	5	21	29	37	32	21	31	24	23	25
ADH1B	23796	22275	21221	13934	9536	15437	13167	4474	26459	13398	3101	9216	25221	15295	11264	18013	21792	15702	17739	25073
ADH1C	115	30	29	112	30	237	189	22	18	90	11	20	46	17	27	155	30	14	146	91
ADH4	32	0	15	96	1	12	12	18	28	42	19	267	443	202	95	133	309	171	272	377
ADH5	4112	4097	5234	4056	3227	1880	1941	1521	3620	7349	1719	1782	3793	1602	1771	1809	1602	1794	5752	3767
ADH5P4	19	4	5	1	10	14	2	7	20	21	4	6	27	4	1	1	0	7	31	6
ADH6	0	0	0	0	0	0	0	0	0	0	0	7	12	2	4	18	5	0	0	6
ADHFE1	264	430	406	770	245	282	246	83	437	665	141	66	119	97	109	44	86	37	237	189
ADI1	2080	2054	2051	1783	2155	1157	978	757	2212	2844	971	700	932	571	848	455	689	805	1267	1269
ADIPOQ	27	146	151	304	172	3055	531	146	0	80	0	0	0	0	0	0	0	0	0	0
ADIPOR1	2048	1865	1519	1688	1175	723	654	605	2278	2464	772	1130	1089	1028	907	772	1069	1011	2546	1507
ADIPOR2	1	17	25	54	17	6	10	0	0	34	24	3	13	1	11	0	15	20	19	5
ADIRF	1828	1882	890	891	800	416	585	901	2464	4344	1386	2421	2054	2756	1007	1134	2158	1378	7553	6185
ADK	55	93	143	98	137	175	127	95	136	64	154	332	422	119	110	487	202	308	144	302
ADM	66	33	38	48	76	157	95	9	41	176	1253	627	143	1243	166	143	427	266	1889	2265
ADM2	0	0	0	0	1	0	0	0	1	0	0	0	0	1	1	11	9	0	18	14
ADM5	13	0	0	0	0	0	10	0	45	0	0	0	0	2	7	1	4	0	0	0
ADNP	3775	3572	3983	4608	3632	2657	2481	1466	3599	6437	1801	2220	3475	2153	1917	2217	2050	1610	4323	3682
ADNP2	728	1326	926	902	636	527	638	435	894	934	936	621	774	487	708	481	586	698	1061	863
ADO	533	741	495	406	332	273	240	170	372	235	172	297	378	453	283	285	311	193	554	444
ADORA1	0	33	14	0	0	0	13	0	0	0	3	6	0	28	0	7	4	0	0	23
ADORA2A	11	24	0	1	0	0	8	5	63	50	17	15	12	56	14	0	0	20	95	2
ADORA2B	0	0	0	0	0	2	8	0	0	0	3	23	0	10	0	0	9	6	55	21
ADORA3	156	89	218	225	41	67	87	41	208	180	48	449	487	190	214	256	118	287	319	309
ADPGK	447	461	661	585	483	385	271	354	646	716	207	410	695	481	311	375	365	374	542	605
ADPGK-AS1	0	0	0	0	0	0	0	0	0	0	0	0	0	2	9	6	0	0	0	0
ADPRH	240	359	244	310	314	234	198	129	178	221	162	204	159	251	224	222	232	179	438	227
ADPRHL1	0	22	74	991	8	1	0	5	0	43	0	17	14	22	17	16	24	0	36	30
ADPRHL2	230	209	121	102	100	35	95	95	241	200	51	123	96	149	97	89	70	78	258	143
ADPRM	345	350	553	209	256	266	333	133	394	379	207	227	314	237	241	247	299	325	497	338
ADRA1A	11	24	0	0	40	45	42	14	13	0	8	0	0	0	15	0	0	0	0	16
ADRA1B	88	111	247	226	159	68	100	76	267	294	35	14	85	18	98	55	23	43	107	243
ADRA1D	17	41	65	21	106	56	23	25	49	316	50	0	24	3	14	0	0	0	33	0
ADRA2A	12	128	38	135	49	132	48	109	117	89	0	4	13	30	23	26	2	31	112	0
ADRA2B	21	92	80	111	65	51	35	31	18	227	64	11	22	5	10	0	18	0	0	24
ADRA2C	25	19	212	150	65	42	140	24	261	388	117	102	59	46	400	2	136	78	14	301
ADRB1	0	11	0	103	0	42	33	0	0	0	0	0	15	0	0	0	0	0	0	0
ADRB2	53	215	47	273	112	197	84	54	53	159	45	51	48	21	50	4	19	10	46	74
ADRB3	8	0	0	0	0	0	0	0	0	0	0	0	0	3	0	0	0	0	0	2
ADRBK1	385	470	606	357	443	148	285	145	470	657	234	373	289	344	361	180	338	317	497	485
ADRBK2	11	54	0	10	0	21	17	14	0	0	0	3	15	29	13	7	0	37	26	18
ADRM1	317	415	669	174	308	73	165	181	630	674	219	280	209	285	485	234	213	166	383	329
ADSL	303	361	505	573	247	259	291	247	402	499	134	207	358	252	210	400	270	246	540	451
ADSS	1368	1206	1350	904	1080	804	617	396	1421	1025	745	768	1278	663	626	737	606	547	919	1046
ADSSL1	209	232	183	772	263	170	166	149	1432	1104	534	771	121	610	608	136	1157	410	1954	1359
ADTRP	9	24	0	0	0	24	0	0	5	0	0	11	17	57	5	0	12	42	0	0
AEBP1	13027	16314	12804	10170	14309	4317	2973	5713	13072	20682	7400	8707	6107	15886	10635	7620	11626	8932	26572	19725
AEBP2	197	276	245	229	128	103	112	183	184	475	220	192	198	135	155	99	212	122	130	202
AEN	378	423	290	302	168	98	151	21	199	381	222	193	301	216	295	293	178	187	474	243
AES	1424	1524	1272	1400	846	296	415	597	1752	2379	706	733	824	1146	1094	699	915	622	1694	1434
AF064858.7	0	0	0	0	0	0	0	0	0	0	0	4	0	7	0	0	14	0	0	0
AFAP1	1690	1908	2422	2367	1962	1186	1568	928	1985	3278	1647	961	1120	1928	944	892	1143	1041	2202	2148
AFAP1-AS1	0	0	0	0	0	5	0	0	0	0	0	0	0	0	0	0	0	0	0	0
AFAP1L1	195	357	173	677	195	373	295	118	162	453	60	156	114	123	88	36	72	40	55	196
AFAP1L2	466	859	71	339	556	357	266	215	232	329	55	63	35	49	60	43	13	52	491	102
AFF1	48	32	38	91	56	36	27	37	78	168	51	58	68	77	115	70	52	63	110	135
AFF2	30	229	12	226	25	57	40	6	101	167	12	61	82	44	248	61	0	2	35	17
AFF3	304	602	855	980	794	501	210	387	153	1506	190	52	95	19	67	111	31	107	52	168
AFF4	7813	9415	10993	8037	9846	5329	5186	4443	9612	9431	7352	5071	6057	6394	4689	4152	5301	4692	10795	9488
AFG3L1P	165	251	253	189	178	88	111	77	146	224	96	87	145	114	138	179	104	105	112	135
AFG3L2	665	653	821	1550	683	499	399	247	735	884	439	477	699	553	453	550	425	510	783	517
AFG3L2P1	0	0	0	0	0	1	0	1	0	1	0	0	0	0	1	0	0	0	0	0
AFMID	100	328	106	101	66	72	94	71	118	326	71	125	89	100	78	66	115	72	168	165
AFP	0	0	22	14	17	0	0	2	0	0	0	0	0	0	0	0	0	0	0	0
AFTPH	0	42	61	45	11	0	11	34	136	0	16	3	4	14	30	6	6	7	0	21
AGA	451	586	349	571	270	136	161	148	396	410	102	99	98	82	137	108	81	108	496	273
AGAP1	13	0	8	0	34	38	2	12	0	51	11	17	12	12	8	18	3	0	0	20
AGAP11	0	1	0	0	0	0	0	1	0	0	2	2	1	3	1	2	6	0	2	1
AGAP1-IT1	15	13	18	8	22	7	9	32	0	49	25	14	8	20	17	0	10	0	0	30
AGAP2	9	67	8	113	21	7	29	9	38	0	1	39	0	6	18	1	31	17	2	18
AGAP2-AS1	30	0	83	11	36	9	30	7	83	82	11	72	34	49	56	85	51	34	33	93
AGAP3	210	524	626	293	345	109	264	271	450	832	250	293	148	329	385	105	212	155	320	354
AGAP4	155	178	113	509	216	236	188	179	212	164	167	192	164	174	225	117	169	132	216	149
AGAP5	91	119	120	151	114	118	96	90	105	219	86	134	80	110	96	59	112	101	169	154
AGAP6	285	449	321	508	371	309	280	161	203	221	288	267	352	275	285	294	269	243	227	316
AGAP7	7	27	0	3	1	18	2	3	1	1	5	30	1	16	1	14	9	4	1	15
AGAP9	148	231	61	129	162	56	186	113	167	200	45	69	83	233	192	37	260	96	90	145
AGBL1-AS1	0	0	0	0	0	0	0	0	0	0	0	0	0	0	0	0	7	0	0	0
AGBL2	10	0	10	0	42	0	18	8	39	62	14	7	15	4	3	11	18	4	0	21
AGBL3	129	102	131	33	89	31	28	36	66	56	60	37	66	62	43	29	34	26	40	32
AGBL4	0	0	0	61	23	9	0	12	16	56	0	2	0	7	0	6	9	2	0	9
AGBL5	313	322	469	184	170	103	157	153	376	700	147	272	217	316	277	249	195	105	321	397
AGBL5-AS1	0	0	0	0	0	0	0	0	0	0	0	0	14	0	4	0	0	0	0	0
AGER	72	78	32	21	80	14	22	0	48	144	23	22	29	39	14	14	25	40	58	42
AGFG1	1616	2326	2160	1261	2551	1646	1406	1094	2246	1823	1580	1653	2013	2070	1787	1503	1258	1746	3345	2518
AGFG2	64	243	143	200	199	43	70	67	296	383	128	74	99	173	306	127	61	52	173	294
AGGF1	1723	1494	1621	850	1461	1112	957	868	1694	1533	705	1378	1544	1255	971	1221	1329	1208	1917	1365
AGGF1P1	0	0	0	0	0	1	0	0	0	0	0	0	0	0	0	0	0	0	0	0
AGGF1P2	0	0	0	0	0	0	22	0	0	0	0	0	0	0	0	0	0	5	0	0
AGGF1P3	6	0	0	25	0	10	0	0	0	0	0	0	0	0	0	0	7	9	0	0
AGK	426	343	705	553	557	345	320	224	493	1171	176	301	369	251	217	252	243	330	522	478
AGKP1	0	1	0	147	1	21	16	0	51	0	12	16	23	37	11	0	11	21	0	63
AGL	741	1391	1805	1848	1796	1210	727	575	1475	2127	405	731	1030	923	597	752	535	636	1552	1116
AGMAT	0	0	0	24	0	0	0	0	0	0	3	0	0	0	0	0	0	0	0	4
AGMO	38	42	22	0	0	51	27	0	0	81	0	36	45	0	0	0	9	1	0	20
AGO1	2023	3145	3131	2541	2435	1388	1796	1410	2152	5157	1010	1851	1878	1827	2075	1683	2189	1387	2917	2363
AGO2	877	1068	1069	867	783	411	512	449	834	1050	1178	564	838	773	983	699	596	673	1430	1463
AGO3	1075	1331	864	1031	1349	807	797	681	888	1084	708	759	922	1058	793	639	848	592	1615	1115
AGO4	1422	2537	2372	1915	2330	1368	1189	967	2123	2308	618	645	974	632	709	693	798	819	1708	1285
AGPAT1	246	475	375	269	268	141	194	139	349	1277	135	287	180	355	322	159	266	128	381	456
AGPAT2	90	276	167	113	43	163	167	77	174	320	51	76	76	113	99	31	17	47	187	117
AGPAT3	396	579	870	1173	563	330	451	220	921	1132	307	508	420	627	389	478	377	388	962	699
AGPAT4	336	354	390	406	421	255	173	216	417	512	141	246	188	145	178	297	231	165	311	488
AGPAT4-IT1	39	35	32	74	0	19	2	5	34	34	11	23	22	29	12	4	4	0	56	60
AGPAT5	4	30	13	0	0	23	1	2	20	16	4	21	25	8	14	10	10	0	1	19
AGPAT6	924	1433	1081	1179	849	594	637	456	1062	1803	503	647	885	640	564	704	649	448	1396	1134
AGPAT9	174	128	33	191	112	242	60	38	65	67	93	47	178	64	104	88	44	12	76	71
AGPS	1790	1814	1943	1127	1520	1028	1131	869	1378	1314	598	995	1465	847	782	879	913	812	1116	1366
AGRN	196	760	650	350	325	172	297	305	501	782	117	161	68	272	323	91	164	108	285	387
AGT	114	284	146	593	94	26	107	68	121	90	41	411	191	350	58	39	245	256	435	176
AGTPBP1	1955	2013	1992	1995	2136	925	1002	527	2104	2023	732	630	1215	720	478	720	582	634	1911	1160
AGTR1	81	146	259	244	66	407	240	39	163	523	17	31	52	90	55	17	61	19	32	109
AGTR2	8	0	0	27	16	11	10	20	0	98	0	0	0	0	0	0	0	0	0	0
AGTRAP	28	110	65	34	1	12	33	35	56	200	49	88	23	273	82	92	105	61	223	270
AGXT	0	0	0	0	0	0	0	0	0	0	0	3	0	5	0	0	0	0	0	0
AHCTF1	4035	3789	4598	3872	4704	3186	3028	2073	4776	5620	3490	3826	7533	4397	4575	4815	3990	3620	5241	5986
AHCTF1P1	398	465	447	452	338	428	376	235	389	452	372	514	965	525	506	740	722	523	588	759
AHCY	352	596	829	198	366	117	216	150	817	952	194	375	289	405	409	355	361	318	321	642
AHCYL1	3165	3526	3564	4317	3210	2612	2143	1419	3587	5236	2647	2339	2841	2945	2242	2329	2565	2219	4942	3712
AHCYL2	238	231	145	239	99	110	124	42	332	138	109	101	161	168	172	168	114	90	323	118
AHDC1	687	1196	805	461	740	172	568	369	725	2488	878	855	427	1184	1446	607	937	396	858	1450
AHI1	349	362	264	186	322	219	201	138	190	337	119	133	274	178	77	129	114	138	201	179
AHNAK	192916	251822	227840	233730	222085	110700	126170	98530	224847	360898	96469	74281	98802	44847	107480	71879	68269	80580	155422	142958
AHNAK2	1283	2724	1019	2307	1527	570	1047	807	1126	1876	702	1746	1787	701	1285	1448	1424	2303	3685	3672
AHR	5803	6377	7146	7429	5775	6274	3623	3218	9516	5999	2301	4007	4815	3040	2542	2002	3061	3971	4071	4039
AHRR	26	30	10	69	24	5	14	16	11	49	2	34	42	21	30	30	17	15	99	11
AHSA1	1004	1049	1114	1567	718	490	533	419	939	1806	486	737	1306	572	491	655	639	428	938	742
AHSA2	1137	1941	1209	2268	1600	1477	1457	760	1500	1774	691	962	1163	802	879	958	1431	473	1858	1458
AIDA	2383	2534	2181	1060	2010	1516	1328	782	2377	2163	918	1306	1626	1630	911	1353	871	1280	2238	1961
AIF1	555	116	130	577	82	244	80	77	206	201	50	198	343	45	100	82	158	278	390	135
AIF1L	206	588	1196	588	352	322	588	317	370	541	108	116	119	101	271	115	508	197	307	265
AIFM1	326	189	244	551	177	275	149	162	186	493	173	200	331	157	153	264	154	149	260	275
AIFM2	198	246	271	444	131	144	187	144	416	539	176	122	171	218	283	135	211	91	304	323
AIFM3	0	0	13	16	0	0	0	11	0	0	0	5	9	9	2	0	26	0	0	0
AIG1	722	1012	786	981	801	556	460	334	1029	1689	374	312	457	348	318	322	386	338	888	890
AIM2	21	0	17	5	0	44	10	15	47	0	0	17	20	9	0	0	11	25	28	0
AIMP1	1227	1002	949	659	923	375	446	531	786	1075	628	629	994	566	384	473	648	512	1054	828
AIMP1P1	0	13	0	0	21	0	7	0	0	0	0	0	0	10	0	0	25	0	0	0
AIMP2	131	183	134	383	70	79	98	103	214	468	162	175	273	145	194	249	90	93	207	189
AIP	458	439	768	543	430	267	297	123	1183	1407	236	379	280	481	292	176	327	234	940	738
AIRE	0	0	0	0	0	0	0	0	0	32	0	0	0	0	0	0	0	0	0	0
AJAP1	0	0	0	5	0	2	3	0	0	0	0	0	0	0	0	0	0	0	0	0
AJUBA	208	557	462	160	327	170	248	56	448	417	67	121	63	98	114	31	64	90	238	237
AK1	677	878	671	1470	431	257	243	357	1217	1751	632	564	438	1320	446	739	737	672	1964	1112
AK2	1380	1490	1403	1493	1237	819	846	693	1318	2135	1022	1084	1255	1672	1038	1179	1179	756	3165	1948
AK2P1	4	3	4	7	3	5	5	7	3	3	10	12	10	17	4	16	10	17	20	10
AK2P2	0	0	0	0	0	11	0	0	0	0	0	0	0	4	3	0	0	0	0	2
AK3	2139	2346	1928	1086	1602	1592	1675	1040	1503	1378	1332	1516	1740	1854	1246	825	1248	1330	1618	1866
AK3P3	34	60	73	105	11	14	51	6	26	33	14	21	11	23	19	16	31	0	43	11
AK3P5	0	0	0	0	0	0	4	0	0	0	0	0	0	0	0	0	0	0	0	0
AK4	19	25	131	83	26	4	16	30	8	1	34	107	47	102	56	49	49	42	143	188
AK4P1	226	113	306	457	292	169	89	28	215	380	144	254	264	328	116	280	208	168	905	519
AK4P3	26	12	24	21	46	6	4	17	30	24	19	58	40	36	22	30	15	9	54	46
AK4P4	12	0	0	17	40	0	0	0	0	0	5	0	0	0	5	0	0	0	0	5
AK5	53	22	141	102	65	106	41	34	28	81	19	13	0	11	11	0	3	21	0	6
AK6	333	202	281	111	321	107	97	86	206	121	133	100	230	176	106	36	101	60	105	193
AK7	0	0	0	0	0	6	13	0	30	0	0	0	0	0	0	0	14	0	0	0
AK8	10	9	0	0	14	10	17	0	41	0	0	9	3	12	13	0	1	0	14	4
AK9	733	499	623	502	372	395	438	195	445	768	239	429	369	392	172	263	332	235	594	535
AKAP1	1646	2007	3053	4581	2328	1441	1893	1204	2495	6405	2026	1807	3538	1271	2819	1691	2595	910	2343	2701
AKAP10	788	728	761	752	888	653	575	403	802	940	590	760	958	747	729	724	833	698	1295	1063
AKAP11	5376	6003	6335	5427	4936	3523	3770	2136	6219	6638	2841	3480	4902	3626	2669	2786	3510	2807	6079	4309
AKAP12	59	70	125	0	74	62	42	29	212	218	211	91	46	240	152	49	84	39	302	197
AKAP13	6	34	0	0	0	0	0	0	0	0	6	0	10	0	3	0	0	0	0	0
AKAP14	0	27	0	0	0	0	0	0	0	0	0	0	0	0	0	0	0	0	1	1
AKAP17A	0	0	0	0	0	0	0	0	0	0	1	0	0	1	0	0	0	0	0	0
AKAP17BP	0	0	0	26	0	0	0	0	0	0	0	0	0	0	0	0	0	0	0	0
AKAP2	9839	11155	10470	13613	10277	5867	5758	5404	9212	15898	8152	8720	10050	10040	7610	8047	10730	8252	13615	13691
AKAP3	14	0	19	0	17	14	6	0	0	0	0	10	12	36	1	6	7	0	92	86
AKAP5	882	810	816	328	1154	183	193	287	258	897	188	59	100	60	116	117	97	110	134	176
AKAP6	226	413	359	225	158	136	199	157	462	351	301	125	79	186	94	181	149	149	378	277
AKAP7	271	92	98	88	173	135	55	46	75	213	53	58	64	73	30	47	57	57	25	37
AKAP8	334	521	505	677	264	237	312	204	732	869	527	459	594	429	441	456	597	397	690	638
AKAP8L	620	684	626	753	377	365	332	191	533	893	538	537	442	553	456	437	711	264	536	650
AKAP9	8312	3484	4113	6980	6265	4470	3264	3210	3849	5681	2110	3270	4383	2181	1503	3170	4252	3037	4433	3868
AKIP1	107	220	227	293	127	115	155	127	229	371	57	60	179	112	123	111	171	84	102	117
AKIRIN1	957	1331	1165	1146	880	559	442	467	1338	986	887	497	955	892	599	692	496	609	1283	797
AKIRIN2	472	511	601	254	287	381	261	257	615	788	337	428	386	452	287	363	359	311	817	532
AKNA	599	1069	688	819	676	449	401	310	635	1357	733	744	675	961	887	491	1179	543	671	1076
AKNAD1	0	0	0	0	0	33	0	7	0	0	0	0	21	7	4	0	22	10	21	19
AKR1A1	668	851	823	569	550	267	360	308	730	1267	284	346	371	415	250	300	380	477	741	658
AKR1B1	166	241	435	407	215	120	151	92	417	366	78	144	214	248	171	147	109	274	340	253
AKR1B10	0	0	0	0	0	0	0	0	0	0	0	9	14	2	0	0	0	0	0	0
AKR1B10P1	0	0	1	0	0	0	0	0	0	0	0	0	0	0	0	0	0	0	0	0
AKR1B15	0	0	0	0	0	0	0	0	0	0	0	4	6	0	0	0	0	0	0	0
AKR1B1P1	0	0	0	0	0	0	1	0	0	0	0	0	0	13	0	0	0	0	0	2
AKR1B1P3	0	0	10	0	0	14	0	0	0	0	5	0	0	0	6	5	7	0	0	9
AKR1C1	493	322	362	384	152	337	128	218	288	200	199	443	653	585	775	696	747	300	551	504
AKR1C2	752	666	456	214	430	274	156	151	604	496	158	306	191	460	592	214	510	149	279	287
AKR1C3	1037	1108	724	732	884	680	401	167	925	1318	726	1249	1462	2029	1325	1397	909	451	1232	1355
AKR1C7P	0	0	0	0	0	0	0	0	0	0	0	0	0	5	0	0	0	31	0	10
AKR1CL1	0	0	0	0	0	0	0	0	0	0	0	0	0	0	0	0	6	0	0	21
AKR1D1P1	0	0	0	0	0	0	0	0	0	0	0	9	0	7	4	0	0	0	0	0
AKR1E2	191	234	195	412	277	101	92	67	270	238	45	44	86	149	41	29	61	43	102	134
AKR7A2	129	428	395	330	212	172	175	154	456	639	53	135	83	195	119	144	162	157	244	235
AKR7A3	0	0	24	0	0	2	11	0	0	0	4	5	0	0	6	0	28	12	13	18
AKR7L	0	0	22	0	0	0	4	6	1	0	6	0	0	7	5	25	3	0	0	0
AKT1	1247	1682	2078	1348	1131	506	935	700	2228	3416	1056	1446	1201	1592	1570	1293	1352	1232	2883	2391
AKT1S1	358	346	361	352	169	82	77	91	461	757	115	205	193	324	338	202	193	161	219	377
AKT2	963	1398	1710	1426	1191	730	812	720	1915	2158	708	753	936	1128	1080	882	1096	644	1501	1508
AKT3	5793	6113	6046	3215	6178	3218	3340	2477	6774	7221	2798	2557	3202	2538	2574	2083	2668	2589	6748	4869
AKTIP	1051	1533	1142	924	1120	578	650	327	1375	1665	414	495	606	612	469	588	550	412	1094	872
AL121656.5	0	0	0	0	20	0	0	0	0	0	0	0	0	0	0	0	0	0	0	0
AL132709.5	0	52	7	15	24	6	5	7	0	0	33	0	19	29	4	6	18	44	18	15
ALAD	1079	906	795	1147	558	448	518	329	793	1831	476	516	786	468	631	417	602	507	615	769
ALAS1	209	635	392	700	450	386	278	237	524	812	259	424	321	505	290	253	389	347	555	420
ALAS2	0	0	12	0	0	0	0	0	0	0	2	0	0	3	0	0	0	0	0	0
ALB	0	0	0	0	0	20	0	0	0	0	0	0	0	0	0	0	0	0	0	0
ALCAM	17767	13553	8655	5802	15646	4719	4063	5768	9683	9331	5090	5866	7536	8169	6521	8753	5064	7079	17652	16519
ALDH16A1	12	43	89	90	64	30	45	23	110	152	18	35	12	41	46	74	27	36	63	120
ALDH18A1	1196	1821	1281	1192	919	480	589	646	1176	1925	1028	845	997	1103	517	777	990	996	2712	1477
ALDH1A1	2090	1595	1585	1708	1915	1945	1121	947	3170	1839	278	377	356	277	370	126	259	696	487	416
ALDH1A2	220	346	11	402	89	113	86	101	481	297	32	70	112	56	64	13	42	75	58	143
ALDH1A3	134	150	8	63	91	134	82	41	10	110	0	24	29	4	0	0	13	57	0	17
ALDH1B1	3301	6503	8813	5377	4990	2566	2624	2044	10680	10897	2091	639	1104	722	817	715	706	767	4185	4120
ALDH1L1	25	102	131	72	86	21	14	0	181	61	13	18	17	16	78	16	55	0	40	57
ALDH1L1-AS1	0	20	27	0	0	20	0	4	0	0	0	0	0	1	4	19	0	0	0	3
ALDH1L1-AS2	68	30	55	28	36	48	18	0	0	8	0	10	11	4	55	5	24	2	0	6
ALDH1L2	2689	3063	2341	2571	2618	1687	1749	1354	1468	2790	1204	1273	1683	1100	1122	1117	1565	1742	2582	2400
ALDH2	633	790	1426	826	670	528	572	298	1287	2528	342	298	344	274	501	245	445	175	661	582
ALDH3A1	1	0	0	32	22	0	0	0	47	19	0	0	0	0	9	0	0	19	0	0
ALDH3A2	2214	1834	2357	1302	1488	1173	1087	632	1676	2564	1200	1642	2946	1768	1887	1713	1865	1233	1574	1769
ALDH3B1	74	123	74	119	150	44	39	53	46	295	18	38	75	77	86	75	77	66	235	134
ALDH3B2	0	0	0	0	0	0	0	0	0	0	0	0	0	0	0	0	0	0	2	1
ALDH4A1	79	48	79	101	58	32	42	0	153	129	10	15	30	14	19	13	12	37	95	37
ALDH5A1	417	787	551	493	479	283	188	300	370	362	58	136	219	174	157	108	214	95	249	233
ALDH6A1	1366	1261	1721	1495	1491	1216	909	730	1669	2503	470	496	614	348	629	324	669	440	1815	1405
ALDH7A1	1119	1358	1118	1314	925	681	526	428	1123	2077	400	477	688	306	510	506	566	478	856	556
ALDH7A1P1	31	20	0	27	90	4	25	19	3	75	30	0	31	12	21	2	1	18	44	25
ALDH7A1P4	0	0	0	0	0	0	0	0	0	0	0	0	0	0	0	0	0	15	0	0
ALDH8A1	49	23	23	53	0	6	26	22	28	1	12	31	16	15	6	9	32	8	13	27
ALDH9A1	525	678	973	970	662	587	378	348	712	1499	399	345	783	730	285	281	521	231	932	752
ALDOA	0	0	0	0	0	0	0	0	0	25	0	3	0	0	1	0	0	0	0	0
ALDOB	0	0	0	0	0	0	0	0	0	0	3	0	0	0	0	0	0	0	0	0
ALDOC	427	363	584	827	614	203	197	359	763	1357	508	760	727	1235	503	389	1124	278	1855	1638
ALG1	46	291	132	249	74	95	97	69	194	239	72	98	176	105	99	120	178	119	240	175
ALG10	197	269	229	88	399	93	189	46	282	114	90	145	148	181	101	58	146	25	100	180
ALG10B	281	548	544	132	460	191	230	175	206	265	77	187	237	242	128	71	168	89	174	276
ALG11	368	394	342	310	259	247	133	99	158	456	96	76	165	157	107	93	43	137	289	218
ALG12	173	383	370	268	265	69	110	100	217	500	70	148	97	266	235	102	94	93	348	242
ALG13	1530	2280	1195	1120	1588	1107	1060	834	948	778	764	803	908	965	612	821	1001	730	1333	1347
ALG14	159	147	92	60	69	96	43	53	121	321	23	55	152	50	80	69	76	111	64	133
ALG1L	0	11	0	0	0	0	0	0	0	0	0	2	0	0	0	0	0	0	0	0
ALG1L12P	9	1	9	1	1	3	0	1	35	39	5	0	11	5	4	27	16	0	0	5
ALG1L15P	0	0	0	0	0	0	0	0	0	0	0	0	3	0	1	0	0	0	0	0
ALG1L2	0	0	10	0	0	0	0	0	0	0	5	3	0	0	0	0	0	0	0	0
ALG1L3P	0	0	0	19	0	0	0	0	0	0	0	0	0	0	0	0	0	0	0	0
ALG1L9P	22	22	17	14	0	10	4	6	25	69	6	16	16	5	20	0	17	0	1	13
ALG2	272	529	476	382	307	181	361	217	411	289	313	325	373	477	318	176	324	236	778	560
ALG3	146	135	187	91	40	33	54	65	74	369	74	61	171	154	133	59	78	83	187	140
ALG3P1	0	0	0	0	0	0	14	0	0	0	0	0	0	0	0	4	1	6	0	0
ALG5	320	250	312	197	168	197	133	66	179	478	124	206	340	174	132	231	113	140	444	285
ALG6	81	107	174	50	117	116	41	108	171	0	11	75	63	41	37	60	49	47	71	82
ALG8	192	231	203	207	213	178	131	63	116	181	88	130	228	205	124	166	101	128	423	228
ALG9	453	643	531	850	386	470	428	190	507	782	301	337	634	613	307	225	359	157	777	615
ALK	14	0	0	0	0	7	8	0	0	0	0	0	0	0	0	0	3	0	0	0
ALKBH1	82	60	82	151	199	57	89	56	174	95	70	131	152	198	72	87	114	45	339	175
ALKBH2	117	40	118	50	34	114	47	37	95	207	100	125	121	120	114	183	136	142	218	150
ALKBH3	302	153	114	387	276	107	86	43	203	722	64	146	211	142	187	185	137	205	423	177
ALKBH4	127	155	131	129	117	52	38	47	110	201	3	31	43	40	84	32	22	25	129	101
ALKBH5	1233	1547	2214	1489	1423	589	768	681	1863	2844	1599	1158	785	1365	1187	731	1019	860	2238	1810
ALKBH6	28	63	18	58	20	52	24	17	49	73	42	21	20	55	25	0	34	32	4	19
ALKBH7	73	107	223	46	100	21	52	33	50	320	46	55	16	59	57	23	48	19	10	103
ALKBH8	520	392	506	503	477	291	198	174	255	779	192	156	606	239	298	277	388	175	382	234
ALLC	0	0	0	0	0	0	0	0	0	0	0	7	0	0	0	0	0	0	0	0
ALMS1	59	30	0	19	19	21	31	29	33	26	21	37	5	26	36	0	22	25	0	35
ALMS1-IT1	40	24	0	50	57	51	32	0	31	0	41	8	10	29	39	30	15	31	27	72
ALMS1P	0	75	23	0	0	0	9	0	0	0	0	12	0	4	7	8	9	0	0	0
ALOX12B	0	0	0	0	0	0	0	0	0	0	0	1	0	0	0	0	0	9	0	0
ALOX12P1	30	22	34	24	35	11	36	25	0	46	5	48	28	35	15	41	54	38	0	53
ALOX12P2	0	0	0	0	0	0	4	0	0	0	0	0	0	0	0	0	0	0	0	0
ALOX15	0	0	0	0	0	0	28	0	0	0	0	2	0	5	0	0	9	0	0	0
ALOX15B	0	0	0	0	0	0	0	0	0	0	3	28	14	1	20	9	0	6	1	17
ALOX15P1	0	0	0	27	0	0	0	0	0	0	0	0	0	0	0	0	0	1	23	0
ALOX15P2	0	0	0	0	0	0	0	0	0	0	0	0	0	0	2	0	0	0	0	0
ALOX5	238	119	83	237	68	118	56	44	166	233	22	250	157	55	144	92	133	129	256	128
ALOX5AP	253	91	109	186	78	122	122	42	47	340	42	412	369	165	108	71	329	255	1234	292
ALOXE3	0	1	0	0	0	0	0	0	0	0	3	0	0	3	0	0	0	0	0	9
ALPK1	30	58	22	40	0	10	10	39	22	85	49	61	10	66	42	71	63	29	37	53
ALPK2	1	13	1	3486	5	14	0	0	22	4	0	0	0	0	7	0	0	3	0	4
ALPK3	1425	4000	4472	2949	2951	1092	1398	1472	4139	5051	3000	2435	977	3760	2152	975	3136	1637	7764	4956
ALPL	3	26	0	82	1	112	21	16	0	11	0	0	0	4	0	0	0	0	1	2
ALPP	0	0	0	0	0	0	0	0	0	0	0	0	0	0	0	0	0	0	1	0
ALS2	1486	1563	855	1883	1182	916	633	596	1173	1075	622	802	953	771	737	650	729	555	1180	999
ALS2CL	328	398	457	359	494	150	195	144	224	1009	158	99	50	182	145	67	105	94	299	258
ALS2CR11	258	247	245	126	88	169	17	94	218	165	57	91	115	65	49	45	52	28	42	70
ALS2CR12	423	247	202	250	191	154	70	61	322	755	254	95	199	268	88	103	263	119	446	319
ALX1	0	0	27	0	0	6	0	0	0	0	0	0	0	0	0	0	0	0	0	0
ALX3	2	0	0	0	0	0	0	0	0	0	0	0	0	0	0	0	0	0	0	0
ALX4	5	20	0	0	1	0	0	0	0	0	3	0	0	0	0	0	0	0	0	0
ALYREF	283	269	169	268	175	127	62	130	112	747	156	132	415	81	171	219	111	116	304	209
AMACR	25	38	24	42	5	6	28	21	50	0	2	22	20	27	10	2	37	23	0	37
AMBP	0	19	0	0	0	0	0	0	0	31	0	0	0	0	0	0	0	0	0	0
AMBRA1	112	305	130	118	132	47	80	69	152	299	94	65	88	139	121	88	64	40	187	123
AMD1	1	0	0	0	0	0	0	0	0	0	0	3	0	1	0	6	0	0	4	9
AMD1P1	0	0	11	0	44	2	4	0	28	50	9	1	27	0	9	2	24	0	0	40
AMDHD1	27	0	0	19	19	17	15	9	34	0	3	2	31	6	2	4	7	23	12	14
AMDHD2	89	117	172	57	150	20	31	66	127	315	18	55	3	42	69	54	76	34	213	115
AMELY	0	0	0	0	0	0	0	0	0	0	0	0	0	0	0	0	0	0	0	11
AMER1	528	555	606	491	553	191	309	241	368	1041	299	214	312	254	376	161	220	188	649	388
AMFR	2189	2946	3522	2914	2903	1398	1411	1001	3360	5534	1407	1407	1510	1597	1218	1216	1256	1270	3714	2670
AMH	0	0	0	0	0	0	0	0	0	0	0	6	0	0	3	0	0	0	0	0
AMHR2	0	0	0	0	0	0	0	0	0	0	0	2	0	0	0	0	0	0	0	0
AMICA1	176	71	65	346	121	76	70	26	89	259	18	33	19	18	45	19	27	58	47	22
AMIGO1	207	193	355	129	141	82	132	113	236	303	66	79	112	220	114	116	123	82	154	137
AMIGO2	1251	2345	1917	1212	1687	512	514	475	1394	1712	236	158	133	272	209	75	142	152	634	448
AMIGO3	0	63	25	14	0	0	25	0	55	153	29	0	6	12	28	4	18	24	0	18
AMMECR1	73	291	318	217	298	178	137	50	136	142	76	140	244	177	164	139	220	211	143	158
AMMECR1L	318	541	997	729	523	356	339	263	789	879	404	375	469	533	502	379	454	374	1032	541
AMMECR1LP1	0	0	0	0	0	0	1	0	0	0	0	0	0	0	0	0	0	0	0	0
AMN	0	0	0	0	0	0	3	0	0	0	0	0	0	0	0	0	0	0	0	0
AMN1	424	468	518	306	327	271	247	148	332	316	135	281	346	218	204	190	226	232	678	321
AMOT	616	965	414	482	698	458	531	302	934	427	265	295	400	390	286	293	299	238	565	476
AMOTL1	4078	5639	5807	7000	5765	3311	3226	2101	4715	9590	4983	3321	5502	3396	4693	3470	4042	3336	6717	5668
AMOTL2	2066	2427	2510	2330	2349	976	1229	1257	2530	2167	413	344	246	213	429	241	372	298	1292	1088
AMPD1	25	0	1	18	37	0	0	0	0	0	0	0	0	0	7	0	0	0	0	6
AMPD2	428	614	510	320	460	141	260	204	731	1009	498	503	320	690	473	229	430	216	886	782
AMPD3	347	349	306	256	159	242	132	151	123	259	101	205	205	460	104	64	202	200	860	276
AMPH	203	293	819	294	335	246	236	55	72	617	116	30	156	209	225	131	195	16	295	104
AMT	103	215	253	176	207	96	103	137	159	482	70	18	15	33	49	39	91	33	46	50
AMY1A	1	2	1	1	0	5	0	6	1	0	0	1	0	2	0	0	0	0	0	12
AMY1B	1	0	0	2	1	0	3	1	0	0	0	0	1	0	5	0	0	7	0	0
AMY1C	0	0	0	4	0	0	0	0	0	0	0	0	2	0	0	0	0	0	0	0
AMY2A	1	3	2	15	0	2	0	0	0	0	1	0	2	5	0	0	1	0	0	3
AMY2B	90	146	77	294	149	113	65	60	75	223	35	22	57	46	40	18	29	54	125	55
AMYP1	0	0	1	1	0	0	0	0	0	0	0	0	0	0	0	0	0	0	1	0
AMZ1	0	25	28	34	48	5	9	11	0	0	66	33	2	53	21	20	41	4	25	95
AMZ2	1135	1264	741	1005	776	512	454	425	938	1506	459	904	890	755	572	548	784	575	1323	934
AMZ2P1	218	126	194	126	330	162	208	145	383	364	107	139	123	88	96	69	194	112	178	242
ANAPC1	95	42	65	180	17	61	104	45	63	101	25	33	116	39	51	111	59	83	161	125
ANAPC10	441	221	221	44	269	126	151	78	155	265	119	220	158	181	115	103	141	115	249	253
ANAPC10P1	0	0	10	26	6	12	0	9	0	0	5	4	12	12	40	9	8	0	0	4
ANAPC11	84	95	120	65	21	13	21	9	151	161	42	28	60	67	20	29	61	16	185	119
ANAPC13	2184	1456	1177	820	1474	1318	968	877	1880	931	746	1020	1960	1158	635	1233	896	1043	1481	1294
ANAPC15	71	56	42	64	29	21	48	61	91	105	24	42	62	58	34	57	65	36	132	68
ANAPC16	1586	1467	1630	1267	864	773	850	731	1551	2403	599	759	1067	1303	661	768	1088	658	2618	1661
ANAPC1P1	0	37	0	0	1	1	1	0	1	0	0	0	1	0	0	1	2	12	1	1
ANAPC2	78	568	370	182	161	44	142	113	414	494	87	103	108	141	162	83	148	93	150	178
ANAPC4	932	965	1173	879	1079	756	989	507	996	893	471	871	1341	691	539	912	850	712	1011	893
ANAPC5	997	1757	1572	1603	1159	602	606	517	1101	1735	747	660	1043	649	493	624	466	548	1267	1068
ANAPC7	563	1041	930	647	629	402	655	349	890	1074	420	485	785	580	470	777	492	374	711	873
ANG	78	71	62	130	35	51	51	51	73	156	48	19	21	69	12	13	27	53	95	115
ANGEL1	309	346	353	543	268	392	540	294	332	577	229	208	302	347	304	211	265	149	484	322
ANGEL2	516	914	680	492	543	447	452	277	466	583	271	351	607	304	438	441	368	350	697	678
ANGPT1	4754	2737	3546	2774	2408	1781	1493	1089	4762	4520	870	738	1400	814	1142	563	813	937	1274	1044
ANGPT2	1132	461	631	477	494	704	374	302	528	1037	212	357	903	550	556	253	537	398	170	390
ANGPT4	0	0	0	0	0	3	5	18	0	0	0	0	0	0	0	0	0	0	39	1
ANGPTL1	826	848	2134	1206	959	720	756	510	418	3136	355	331	914	762	429	495	540	206	460	556
ANGPTL2	688	1315	1504	2547	1288	1070	1026	848	1494	2036	625	4037	3007	4359	1291	2210	8939	2181	4003	4561
ANGPTL4	28	0	29	27	0	40	30	0	26	0	1109	404	245	3317	874	2514	298	1085	905	2266
ANGPTL5	16	72	0	19	27	8	20	0	0	0	0	0	0	0	0	0	0	0	0	0
ANGPTL6	0	0	0	0	0	0	0	0	0	0	0	4	0	3	0	0	0	0	0	0
ANGPTL7	219	149	189	377	306	408	191	75	651	408	26	20	87	4	206	24	17	26	52	36
ANK1	4	18	56	307	87	23	30	8	13	95	29	10	58	23	37	19	24	33	24	15
ANK2	11	0	9	17	28	0	13	11	0	28	8	10	2	5	0	16	15	13	0	0
ANK3	2455	2201	1089	3370	2435	1112	539	857	2054	957	374	869	3059	2584	486	2631	749	2625	1181	1412
ANKAR	606	711	952	444	661	332	404	339	583	487	226	348	420	337	235	254	324	205	545	400
ANKDD1A	429	353	494	252	273	190	209	112	383	467	232	214	328	242	265	181	302	161	512	378
ANKDD1B	61	53	23	10	43	13	30	0	0	0	1	19	7	39	11	45	17	11	35	33
ANKEF1	29	28	20	225	104	155	27	47	11	0	18	50	30	65	18	42	60	23	254	102
ANKFN1	0	21	0	21	0	8	0	0	0	0	0	5	0	0	0	0	0	0	0	0
ANKFY1	1152	1872	2560	2526	1453	1202	1445	874	2048	2376	408	815	1045	968	802	827	845	628	1355	1216
ANKH	3972	4596	4331	5545	2875	2008	2526	1956	7089	8453	2499	2287	2681	2550	2609	2168	3055	2629	4014	3848
ANKHD1	108	76	61	72	227	109	147	51	57	64	66	101	121	124	61	81	95	46	162	155
ANKHD1-EIF4EBP3	4704	5039	3811	8125	4232	4214	3526	2250	4193	6379	3186	3978	4972	4049	3653	3780	4853	2811	5848	4912
ANKIB1	3116	3098	3281	2860	2538	1772	1594	1225	2951	4878	1341	1923	3019	1897	1300	1662	1733	1388	3363	2720
ANKK1	0	0	16	0	0	14	0	0	0	0	0	5	5	5	0	8	0	0	0	10
ANKLE1	1	0	0	0	32	0	7	0	0	0	8	0	20	11	2	0	0	1	0	0
ANKLE2	491	621	511	522	466	323	269	208	390	995	252	311	452	438	256	402	260	291	712	682
ANKMY1	101	81	54	155	177	109	24	56	119	148	21	53	83	52	69	33	74	14	61	64
ANKMY2	569	630	737	625	479	496	367	244	402	832	192	305	400	398	252	251	408	279	613	594
ANKRA2	349	516	268	384	311	308	230	237	490	336	267	271	446	332	196	278	335	267	506	393
ANKRD1	35	33	42	32520	5	7	0	20	43	3	219	13	35	25	3	22	17	64	170	124
ANKRD10	1101	2564	1730	2162	1790	1348	1205	692	1073	1932	1066	1325	1608	1283	847	910	1094	756	2665	1794
ANKRD11	111	190	177	204	144	100	99	80	338	128	113	57	93	136	115	45	110	78	128	186
ANKRD12	104	21	76	91	26	30	16	0	51	150	54	15	25	37	23	25	17	1	56	49
ANKRD13A	1736	1662	2337	2792	1899	1503	1050	670	1823	3823	1367	986	1071	792	879	556	1020	1103	1936	1578
ANKRD13B	30	34	35	0	93	0	20	32	59	62	21	22	45	34	73	55	20	16	16	60
ANKRD13C	957	685	660	816	916	620	436	428	804	957	446	608	874	725	489	493	649	475	1320	891
ANKRD13D	160	204	194	112	162	11	124	32	227	232	70	84	71	137	140	75	67	70	164	134
ANKRD16	57	19	3	0	41	74	28	5	30	12	6	39	18	29	15	37	30	2	13	50
ANKRD17	4572	4566	4229	5331	3885	2659	2557	2390	4438	6461	3045	3093	3966	3524	2480	3261	3662	2511	5259	4323
ANKRD18A	0	1	0	26	0	0	0	0	0	0	7	5	0	0	0	0	0	11	0	4
ANKRD18B	0	1	0	0	0	0	0	0	0	0	0	0	0	0	0	0	6	0	0	0
ANKRD18CP	0	0	0	0	0	0	3	0	0	0	0	0	0	0	0	0	10	0	0	22
ANKRD18DP	0	0	0	0	36	0	0	0	0	0	39	5	0	0	0	0	0	0	21	0
ANKRD2	25	0	0	16	0	0	0	0	0	0	2	5	0	0	0	0	2	0	0	0
ANKRD20A1	10	0	0	0	17	7	0	0	0	0	0	0	51	0	13	10	15	0	0	0
ANKRD20A11P	0	0	0	0	0	14	0	0	0	0	0	0	0	0	0	0	0	0	0	0
ANKRD20A16P	22	22	0	0	22	137	125	26	0	0	0	0	4	12	2	0	21	7	30	10
ANKRD20A17P	51	4	17	0	0	69	49	25	0	0	0	0	4	2	1	0	1	0	0	0
ANKRD20A18P	18	1	0	0	0	8	18	0	0	0	6	7	11	2	34	5	5	10	0	0
ANKRD20A2	0	0	0	1	0	0	0	0	0	0	0	0	0	0	0	1	0	0	0	0
ANKRD20A20P	48	0	11	48	39	27	40	20	18	0	11	46	1	0	10	1	40	0	0	0
ANKRD20A3	1	0	22	3	6	1	0	0	1	47	0	1	2	8	4	0	1	0	0	0
ANKRD20A4	23	0	19	0	0	0	7	0	0	0	0	0	0	0	0	0	1	0	0	0
ANKRD20A5P	0	0	0	0	0	3	15	0	0	0	0	10	0	0	0	0	0	9	0	0
ANKRD20A7P	0	0	0	42	0	0	32	6	0	0	0	0	0	3	0	0	5	6	24	8
ANKRD20A9P	0	0	0	0	0	7	0	0	0	0	0	0	0	0	0	0	0	0	0	0
ANKRD22	17	0	18	0	0	7	7	0	0	42	0	28	2	15	3	1	58	7	114	54
ANKRD23	30	99	31	21	20	32	7	0	49	2	7	3	0	7	27	10	30	0	24	27
ANKRD24	28	0	47	0	0	17	15	20	12	26	7	10	0	24	3	0	12	3	18	30
ANKRD26	1314	739	757	847	1048	539	415	311	594	692	271	435	608	411	304	350	395	348	614	556
ANKRD26P1	48	0	0	0	0	0	0	0	62	0	2	3	20	0	2	7	6	0	23	14
ANKRD26P3	0	0	0	0	0	30	0	0	0	0	0	0	0	0	0	0	0	0	0	0
ANKRD26P4	0	21	26	0	53	10	27	10	0	0	10	7	18	15	5	38	35	1	0	22
ANKRD27	486	623	579	621	535	275	287	308	503	852	226	283	553	303	312	248	245	199	719	511
ANKRD28	633	784	650	902	554	695	507	373	724	1362	619	831	861	568	697	554	605	495	1301	987
ANKRD29	65	91	122	272	70	188	148	64	22	117	7	8	0	8	17	8	0	14	1	44
ANKRD30A	0	0	0	0	0	22	1	0	0	0	0	0	0	0	0	0	0	0	0	0
ANKRD30B	0	0	0	0	0	24	10	0	0	0	0	0	0	0	0	0	0	0	0	0
ANKRD30BP3	0	0	0	0	0	0	0	0	0	0	0	3	0	0	0	0	9	0	0	0
ANKRD31	45	79	65	0	0	38	0	22	24	0	20	7	43	12	10	2	32	0	31	12
ANKRD32	161	93	125	121	208	133	100	103	152	78	63	107	195	104	79	78	91	143	369	161
ANKRD33B	281	434	160	385	221	157	328	72	432	379	273	222	232	554	144	153	268	162	353	261
ANKRD34A	35	50	16	100	35	25	34	14	0	173	52	22	84	5	32	30	23	16	0	41
ANKRD34C	0	33	0	0	18	16	0	0	0	0	0	0	0	0	0	0	0	0	10	0
ANKRD35	257	419	216	286	143	70	87	107	220	461	107	352	237	398	356	338	461	198	237	303
ANKRD36	1819	2468	1059	1912	2284	1586	1471	1134	1067	2379	653	967	1394	593	676	912	867	757	1494	938
ANKRD36B	1124	1495	1225	960	1215	772	625	484	560	885	345	428	804	272	365	552	753	446	868	646
ANKRD36BP2	18	29	0	0	0	50	17	9	0	45	0	0	0	0	0	3	0	0	0	0
ANKRD36C	2530	2421	1473	1813	2246	1257	991	948	914	1882	701	775	1110	715	565	1139	987	745	1605	1142
ANKRD36P1	0	0	0	0	3	0	0	0	22	0	0	0	0	0	0	0	0	0	0	8
ANKRD37	319	483	370	406	351	89	134	132	330	455	676	105	86	173	58	53	123	92	298	447
ANKRD39	24	20	125	49	102	13	30	0	32	158	16	28	47	89	38	34	35	35	121	74
ANKRD40	3642	4563	3943	4041	3649	3453	3182	2060	4894	5107	2329	3425	3403	3439	2349	3039	2962	2466	4090	3841
ANKRD42	160	336	209	342	112	57	75	54	210	163	194	210	225	209	171	171	219	186	346	182
ANKRD44	1442	1960	1004	1052	1860	813	738	677	1084	795	353	452	537	618	505	669	368	359	681	708
ANKRD44-IT1	8	0	0	0	98	16	15	42	0	0	3	19	0	10	21	1	29	4	67	22
ANKRD45	22	29	0	1	0	0	5	0	0	0	0	0	17	0	0	0	0	0	0	25
ANKRD46	376	603	640	372	514	253	190	162	402	796	99	207	271	288	116	148	163	98	250	377
ANKRD49	715	545	585	372	568	314	259	201	476	406	164	317	451	279	257	240	285	295	630	439
ANKRD50	2864	3936	3797	2560	3017	1930	1880	1661	3400	3148	1302	1498	2055	1498	1125	1415	1893	1596	2380	2204
ANKRD52	563	928	658	876	849	260	491	395	846	1010	384	555	620	792	771	593	556	522	919	949
ANKRD53	37	36	57	93	16	5	31	15	28	66	11	3	21	33	19	9	20	0	82	62
ANKRD54	140	153	204	219	143	89	130	78	148	132	133	156	134	223	179	138	156	119	381	244
ANKRD54P1	0	0	0	0	0	0	0	0	0	0	1	0	0	0	0	0	7	0	0	0
ANKRD57P1	0	0	10	23	1	10	13	0	17	0	1	2	3	32	8	0	0	0	0	22
ANKRD6	4024	4557	4011	2591	3413	1422	1644	1171	2972	3601	728	493	584	709	428	392	598	587	1160	798
ANKRD61	0	26	0	0	0	8	12	0	0	0	0	0	0	0	0	5	5	3	0	16
ANKRD62	0	0	14	0	0	0	0	0	0	0	0	4	0	0	0	0	0	0	0	0
ANKRD62P1-PARP4P3	0	0	0	0	0	0	0	0	0	0	0	5	0	0	0	0	0	0	0	0
ANKRD65	0	0	0	8	0	19	0	0	0	33	0	0	0	0	0	5	0	0	16	3
ANKRD7	13	95	19	0	0	19	15	0	65	0	11	3	6	0	0	7	0	0	0	8
ANKRD9	8	7	13	17	12	22	2	13	46	49	23	12	15	7	17	0	0	25	0	0
ANKS1A	1217	1413	2027	1682	1435	861	1097	689	1272	2655	719	999	809	1146	936	611	1162	538	1839	1428
ANKS1B	198	322	289	184	327	148	113	65	116	100	115	97	63	86	89	70	67	135	109	110
ANKS3	179	407	321	256	159	56	109	76	315	382	105	83	138	127	128	85	118	64	292	181
ANKS4B	0	0	0	0	0	0	0	0	0	0	10	0	0	0	0	0	0	0	0	0
ANKS6	392	771	581	611	402	320	288	198	668	980	247	229	478	393	391	321	235	251	415	446
ANKUB1	0	0	0	0	15	0	7	0	0	0	0	0	0	0	0	0	0	0	0	0
ANKZF1	438	441	328	494	382	220	244	131	433	372	265	241	390	224	197	266	260	163	315	387
ANLN	388	155	240	196	373	147	217	112	58	346	48	286	131	34	77	116	374	215	269	1065
ANO1	87	69	109	0	26	3	29	5	95	89	20	6	11	20	35	1	3	5	0	23
ANO10	229	313	304	236	224	86	86	133	190	482	110	67	167	169	128	128	77	96	98	275
ANO1-AS2	0	0	21	0	0	0	0	0	0	0	6	0	4	0	0	0	0	0	0	0
ANO2	7	17	0	0	0	54	5	43	55	0	0	0	0	0	0	0	0	12	0	4
ANO3	23	25	19	0	0	61	0	24	61	58	0	6	8	0	0	0	6	13	1	5
ANO4	0	24	0	0	0	6	5	0	0	46	0	3	9	0	0	0	9	8	0	16
ANO5	1144	1608	2258	2334	1349	550	423	568	720	1383	503	441	271	394	192	474	336	213	973	592
ANO6	13023	13786	12446	11754	12828	7887	7011	6775	12101	19570	7072	5695	7110	6220	4886	3970	6632	5245	13592	11207
ANO7	0	0	35	0	0	0	0	0	2	0	2	11	12	25	5	6	15	0	22	16
ANO8	53	183	134	74	54	31	25	22	53	178	43	49	32	58	64	42	21	55	79	105
ANO9	7	0	0	27	0	1	12	0	26	0	0	6	8	0	7	0	0	3	0	0
ANP32A	2192	1930	1829	2402	1511	1200	1058	696	1702	4960	1298	1483	2129	1619	1421	1504	1662	1146	2027	1796
ANP32A-IT1	21	27	49	48	59	86	94	24	92	43	147	101	41	75	104	83	136	49	37	83
ANP32B	334	316	353	266	178	149	154	107	545	922	140	181	149	218	210	161	256	123	361	265
ANP32BP1	0	1	0	0	0	0	0	0	1	1	1	2	12	1	0	0	1	0	0	0
ANP32C	0	0	0	0	5	0	0	2	0	1	0	7	4	1	1	0	2	0	0	1
ANP32D	0	0	0	0	0	0	10	0	0	0	0	0	0	11	4	0	0	0	0	9
ANP32E	3866	2934	3654	2598	3616	1738	2185	1466	3494	3645	2204	2949	2500	2791	2477	2025	4001	2026	3085	2753
ANPEP	43	145	21	283	100	77	79	28	65	79	54	596	884	104	314	540	233	336	343	151
ANTXR1	13340	21469	15666	11435	13744	4740	6644	6962	16130	21544	8472	5802	5824	10098	5919	3854	6589	7809	14751	11999
ANTXR2	2354	3743	2014	3604	2159	2754	1468	1129	3520	2252	805	2154	3196	1987	1987	1412	1849	1901	2545	3213
ANTXRL	0	0	0	0	0	12	4	0	0	41	0	0	0	0	0	0	0	0	0	0
ANTXRLP1	0	0	0	24	0	0	11	0	0	1	0	0	0	0	0	0	0	0	0	8
ANXA1	9993	7887	7377	9304	7280	5250	3031	4347	8895	9472	4549	6224	7089	4646	3083	4761	3778	4932	7475	8319
ANXA10	0	0	0	0	0	0	0	0	0	0	0	9	0	0	0	2	0	0	0	7
ANXA11	3729	3538	4423	5841	4022	2068	2099	1752	3247	6513	2008	1227	2258	1254	1487	1256	1545	1790	3130	3356
ANXA13	0	0	0	0	0	0	0	0	0	0	0	3	0	0	0	0	0	0	0	0
ANXA2	12314	11159	12580	11522	7301	5274	4119	4735	10283	22514	6856	9647	11974	6537	5408	9165	6555	6276	14537	14100
ANXA2P1	0	1	2	0	0	0	0	0	0	1	0	0	0	0	0	0	1	0	2	0
ANXA2P2	392	407	522	663	381	284	144	198	445	1122	246	366	518	277	233	356	309	320	417	624
ANXA2R	7	14	8	26	20	6	23	13	0	40	0	10	0	3	25	4	13	0	0	14
ANXA3	1497	987	907	1389	772	204	219	457	342	856	147	44	67	45	28	59	75	108	136	59
ANXA4	1237	1470	1478	1331	1766	694	962	730	1354	1917	608	969	773	714	552	815	757	738	1295	973
ANXA5	14567	18110	17544	22183	17238	11267	7753	7751	15235	23283	10227	10346	11841	10238	8224	9045	7684	12020	12852	12444
ANXA6	5457	6489	7223	7582	6376	3343	3480	2573	6829	15298	3526	3254	3709	2259	3078	3096	4198	4237	6240	5956
ANXA7	3054	2778	2956	3429	2500	1617	1130	1164	2969	4357	1337	1189	2576	1768	1236	1451	1370	1186	3743	2037
ANXA8	0	45	0	0	0	10	20	0	0	0	0	0	0	0	0	0	0	0	0	0
ANXA8L1	0	35	0	0	0	0	51	0	0	0	0	0	0	0	0	0	0	0	0	0
ANXA9	0	0	0	0	0	0	0	0	0	0	0	0	5	0	0	7	4	0	0	0
AOAH	46	97	36	32	0	86	35	23	65	0	19	16	34	11	21	0	23	54	45	10
AOAH-IT1	0	5	0	0	0	24	0	0	0	0	0	0	0	0	0	0	0	0	0	0
AOC1	0	0	9	0	0	0	0	0	0	0	0	0	0	0	0	0	0	0	1	1
AOC2	60	12	69	35	61	16	33	20	18	64	25	31	12	45	24	55	39	33	20	24
AOC3	6642	12226	16128	7209	14608	5696	7142	7130	12330	22948	8044	5455	4383	10786	8078	5050	9886	5314	14843	10399
AOC4P	19	89	88	50	3	1	41	18	4	97	46	8	11	21	33	12	26	10	67	14
AOX1	458	635	577	742	455	699	780	190	880	1145	197	360	572	525	471	327	610	349	777	648
AP000330.8	0	0	39	25	23	11	1	0	0	0	6	0	0	2	0	12	8	27	0	14
AP000688.8	0	0	20	0	60	17	0	4	0	0	19	0	0	1	3	0	0	9	3	0
AP001258.4	130	102	83	65	93	91	109	54	93	250	27	79	61	53	59	20	67	42	155	64
AP1AR	400	706	729	117	480	221	220	224	428	223	340	327	453	221	295	226	247	176	177	322
AP1B1	210	126	266	200	148	62	145	79	320	475	103	199	141	202	245	138	156	72	278	256
AP1G1	1661	2484	2473	2093	2191	1644	1322	1069	1929	2615	1215	1296	1912	1603	1040	1377	1371	1361	2771	1977
AP1G2	90	97	114	84	70	101	110	102	108	83	35	58	42	56	68	43	111	63	87	156
AP1M1	279	282	457	218	167	111	152	75	311	531	118	123	210	278	296	125	210	93	404	359
AP1M2	0	0	0	0	0	0	0	0	0	0	0	0	0	0	0	0	0	0	3	2
AP1S1	236	255	192	429	198	150	93	38	268	275	57	273	177	103	88	170	215	277	244	296
AP1S2	1093	975	1039	669	1527	671	533	630	826	1629	812	812	563	888	678	578	618	608	1488	1209
AP1S3	41	82	29	118	29	32	4	18	18	37	31	22	26	52	32	21	23	16	25	51
AP2A1	196	251	290	154	122	123	115	97	115	463	114	131	69	206	199	90	142	155	342	164
AP2A2	715	1321	1177	981	755	471	672	524	1003	1933	420	684	728	742	646	531	652	539	1432	999
AP2B1	79	122	67	70	38	65	20	6	25	168	39	85	32	38	22	46	52	39	86	28
AP2M1	2225	2805	3272	3654	1880	1374	1722	1265	3149	5074	1623	2411	2421	2073	1965	2092	2125	2105	2884	2870
AP2S1	67	159	114	70	109	91	72	26	137	430	90	138	142	158	98	86	97	67	247	285
AP3B1	195	150	287	227	99	75	72	46	37	192	50	101	132	159	74	88	89	120	257	285
AP3B2	0	0	0	0	0	0	19	10	0	0	0	11	0	36	0	34	0	0	0	2
AP3D1	1561	2068	1718	1781	1728	538	859	686	1667	2889	929	1255	1401	1704	1685	1380	1211	966	2158	2247
AP3M1	1243	1451	1369	1611	1089	840	695	974	1295	1845	867	1142	1355	1260	1137	1372	1067	1088	1280	1327
AP3M2	1037	1296	573	1374	1068	674	626	570	1462	1569	1064	554	830	806	435	555	598	628	1455	836
AP3S1	4910	4239	4715	1137	5965	2715	4010	2697	4419	1967	2198	5140	2710	3046	2449	2636	6344	5228	4311	3796
AP3S2	7	0	0	0	8	0	5	10	0	0	0	0	8	2	6	0	4	0	0	0
AP4B1	264	332	389	634	246	226	239	164	393	482	171	168	292	199	163	186	252	133	216	352
AP4E1	137	100	179	142	129	89	81	54	193	99	74	79	144	133	48	92	41	110	217	218
AP4M1	108	207	113	109	59	28	53	24	122	346	38	47	16	59	83	44	39	13	71	57
AP4S1	305	299	330	219	182	227	301	153	390	594	132	123	264	216	175	181	215	193	333	129
AP5B1	297	460	665	310	345	422	289	252	534	897	219	269	295	574	321	210	385	346	819	351
AP5M1	947	1284	1078	951	762	461	510	535	1019	1041	370	574	693	548	507	443	400	428	945	805
AP5S1	42	131	104	57	19	42	52	30	92	143	39	30	34	61	35	91	62	32	66	44
AP5Z1	20	66	79	0	9	33	23	42	64	188	45	31	6	89	64	19	49	16	138	59
APAF1	698	1137	935	834	652	614	663	462	579	675	328	570	759	330	297	356	283	364	894	722
APBA1	269	453	499	463	511	155	252	210	357	480	178	123	280	181	230	108	197	147	259	415
APBA2	23	68	39	20	44	10	15	31	23	1	10	25	19	18	9	14	5	15	24	23
APBA3	48	59	84	5	16	21	34	12	110	123	9	48	24	95	58	12	36	33	78	137
APBB1	369	540	901	319	502	132	262	234	614	1314	221	188	326	300	261	177	248	136	565	475
APBB1IP	103	52	16	73	16	121	78	8	91	296	19	193	98	42	89	45	78	91	168	44
APBB2	3057	5016	5395	4807	3729	2324	2324	2064	2934	5690	2112	930	1911	1579	2007	1591	1254	1045	3756	3464
APBB3	55	128	193	130	121	61	89	75	135	156	60	57	66	69	99	36	122	47	209	98
APC	421	302	433	535	297	208	219	132	258	316	113	196	249	65	148	191	141	153	280	244
APC2	5	5	0	0	1	12	0	0	0	0	0	0	0	0	0	0	0	3	0	0
APCDD1	360	527	1489	208	92	261	579	99	257	1400	98	75	582	400	290	184	325	149	110	317
APCDD1L	59	103	118	213	94	51	76	40	139	146	136	199	65	301	156	226	291	183	166	217
APCDD1L-AS1	17	0	0	22	26	6	1	0	38	45	4	23	0	11	24	0	0	15	0	25
APEH	629	1004	872	1210	760	399	586	384	803	1685	468	841	722	737	685	664	684	539	812	996
APEX1	1136	799	1177	1175	954	563	694	401	1319	1782	644	1104	1153	926	731	1035	1099	676	1117	1264
APEX2	128	133	137	114	66	82	89	26	375	427	131	123	192	114	135	81	97	112	255	148
APH1A	273	376	476	484	276	104	202	143	722	704	155	184	181	252	223	75	163	166	639	400
APH1B	235	350	444	406	380	269	228	133	394	301	175	285	395	183	193	145	459	207	461	284
API5	3591	3179	3030	3055	3325	2355	1851	1510	3047	4070	1858	2666	3661	2229	1941	2418	1959	1931	3714	2822
API5P1	8	30	0	4	2	3	4	7	1	1	4	5	11	5	1	10	7	15	1	2
API5P2	0	1	1	0	28	0	0	0	41	0	0	13	5	0	0	0	0	8	38	19
APIP	780	946	1083	495	747	690	442	153	1105	923	230	261	455	275	190	128	341	389	610	520
APITD1	0	0	0	0	0	0	0	0	0	0	0	0	0	1	0	0	0	0	33	0
APITD1-CORT	131	124	82	58	24	29	35	40	209	98	32	34	134	95	25	22	41	65	252	70
APLF	916	682	692	389	725	355	264	170	919	1138	453	277	506	549	317	412	365	454	605	618
APLN	53	26	81	84	92	52	65	89	154	374	774	751	141	1934	568	340	1567	433	1398	1249
APLNR	293	557	106	235	489	777	671	283	83	649	11	59	0	30	4	0	21	49	2	12
APLP1	83	134	189	110	75	24	49	93	149	152	72	43	27	85	47	49	27	27	151	171
APLP2	335	309	509	341	404	98	272	163	350	735	242	303	275	270	318	220	319	190	501	454
APMAP	592	588	713	896	594	605	339	285	950	1001	237	351	752	450	431	518	384	363	1058	717
APOA1	0	0	21	18	0	0	0	0	0	0	0	0	0	0	0	0	0	0	2	1
APOA1BP	206	354	446	216	254	94	133	238	439	543	203	203	165	261	304	148	154	185	314	310
APOB	2488	2056	2760	2746	2817	1003	1043	1423	1300	3504	536	200	395	133	508	465	226	533	730	640
APOBEC2	0	0	0	209	0	0	0	0	0	0	0	8	0	3	0	0	0	0	0	0
APOBEC3A	0	0	0	19	0	0	0	0	0	0	0	6	9	3	0	0	18	0	0	0
APOBEC3B	5	0	4	27	0	0	1	0	0	23	0	12	3	0	0	2	8	27	15	13
APOBEC3C	375	165	308	220	112	230	198	231	304	662	116	170	108	184	262	163	319	218	335	245
APOBEC3D	34	74	101	70	67	35	36	12	87	0	16	12	42	80	52	5	44	38	55	56
APOBEC3F	177	249	93	189	93	132	148	79	160	319	77	165	88	141	73	97	171	56	267	204
APOBEC3G	133	88	68	169	75	89	90	19	87	44	29	52	79	60	56	33	93	68	235	99
APOBEC3H	0	33	0	0	0	8	0	0	0	0	0	0	5	0	5	0	0	7	0	0
APOBR	76	32	14	44	4	16	0	29	0	33	5	127	45	23	48	37	116	51	97	13
APOC1	0	0	0	15	0	14	0	7	23	0	33	113	0	9	4	9	3	11	0	5
APOC2	0	0	0	0	0	0	0	0	23	0	4	7	8	0	0	0	0	0	0	10
APOD	1341	1984	812	3531	1445	7056	3252	923	324	4746	26	70	11	57	33	11	41	51	64	6
APOE	124	232	51	180	42	222	84	56	383	238	97	508	83	49	112	17	178	192	148	76
APOF	0	0	0	0	0	0	0	0	0	0	0	0	0	3	0	0	0	0	0	0
APOH	0	0	0	0	0	0	0	0	0	0	0	2	0	0	0	0	0	0	0	0
APOL1	585	788	511	1183	900	616	439	182	494	490	333	713	682	1544	479	559	959	1111	1657	1332
APOL2	763	759	584	959	668	478	400	156	422	1023	595	785	795	1210	916	837	1324	756	893	970
APOL3	727	628	325	811	362	518	520	234	362	563	110	311	355	705	449	191	834	390	679	345
APOL4	167	96	28	182	27	104	59	95	59	0	0	58	0	29	2	0	0	4	0	14
APOL5	0	0	0	0	0	15	0	0	0	0	0	0	0	0	0	0	0	0	0	0
APOL6	1415	1946	979	2959	1276	5594	1447	597	1211	1175	812	1713	1643	2176	1347	1144	3345	2102	2140	1652
APOLD1	0	0	0	0	0	0	0	0	0	0	0	0	0	4	0	0	0	0	0	4
APOM	0	0	0	0	0	0	0	15	0	15	0	0	0	0	1	0	5	9	0	5
APOO	11	16	0	0	0	4	0	0	0	0	29	20	46	14	0	0	0	40	24	33
APOOL	1655	1437	1531	1639	1795	1055	818	898	1690	1754	347	454	812	609	555	486	471	447	1604	1050
APOPT1	487	444	430	494	404	299	173	153	283	711	221	496	754	397	210	565	537	411	400	501
APP	10348	12379	15249	16218	12806	9639	9172	7062	12165	23943	9141	9597	10246	9849	10531	9235	13101	8437	18555	15801
APPBP2	1726	1980	1756	1062	2118	1651	1194	909	1570	1828	651	1428	1606	1342	924	1102	1554	1035	1879	1734
APPL1	3825	3600	3233	4766	4005	3006	2862	1994	2650	4956	2086	3858	3909	2479	2656	3110	5720	3380	3312	3421
APPL2	1009	1028	998	1270	834	686	538	432	1047	1057	396	390	551	470	392	483	567	342	1557	922
APRT	66	84	208	84	114	24	34	0	153	180	19	64	79	57	46	27	8	47	156	113
APTX	140	97	184	59	101	66	25	67	115	244	41	42	47	87	59	47	55	22	231	92
AQP1	17928	22847	25438	18285	13526	6748	12435	9358	27221	49796	14345	18786	15965	27332	13573	12503	30142	8406	25519	20158
AQP11	13	50	13	48	0	11	5	7	0	60	0	7	0	13	11	14	9	0	23	11
AQP3	11	11	107	18	0	11	8	2	86	0	0	8	23	17	9	0	0	17	70	34
AQP4	8	28	0	0	0	0	0	0	0	0	0	0	11	0	0	0	0	0	0	0
AQP5	0	0	0	0	0	0	0	0	0	0	0	0	0	0	5	0	0	0	2	3
AQP6	0	0	0	0	8	0	0	0	0	0	0	0	0	0	0	0	0	0	0	0
AQP7	0	25	90	177	17	293	65	36	27	0	0	0	0	0	1	0	0	0	0	0
AQP7P1	27	0	1	1	14	70	7	0	0	73	3	13	7	34	9	55	9	8	0	116
AQP7P2	0	0	0	0	0	18	0	0	0	0	0	4	0	2	0	0	1	0	0	4
AQP7P3	0	0	0	9	1	17	2	1	0	0	0	1	0	0	0	7	0	0	0	20
AQP7P4	0	0	4	0	1	3	0	0	0	0	6	0	0	1	0	0	1	0	0	0
AQP8	0	0	0	0	0	0	0	0	0	0	0	0	0	0	0	0	7	0	0	0
AQP9	11	0	15	21	0	12	0	10	0	93	0	72	149	8	36	125	33	72	127	6
AQPEP	0	12	0	0	0	13	0	0	3	0	0	0	0	0	3	0	0	0	0	0
AQR	1780	1859	1510	2053	1511	1191	1001	1004	1956	2313	872	970	1661	1284	1010	1347	1127	949	2084	1816
AR	3882	3908	3548	3227	3394	1687	1659	1755	3409	6564	991	1059	1909	1584	1840	1716	1401	814	2355	1809
ARAF	507	756	776	474	427	188	397	315	721	1146	373	458	439	636	601	431	560	367	686	832
ARAP1	798	1114	807	643	804	377	521	224	947	1438	320	660	376	661	380	418	806	439	1102	972
ARAP2	378	551	94	169	221	661	400	180	313	114	99	124	147	93	131	99	118	180	220	151
ARAP3	216	343	267	586	178	154	237	156	194	364	96	249	206	354	115	178	175	89	178	267
ARC	28	21	8	0	0	0	0	0	0	50	48	2	0	20	16	0	0	0	27	0
ARCN1	5293	5525	5665	6082	4663	2848	2893	3055	5532	7897	4542	2680	4658	3937	2431	2754	3274	3424	7963	5695
AREG	61	36	19	43	47	39	14	0	0	0	12	7	18	23	4	0	0	20	0	15
AREL1	611	936	685	884	503	514	481	288	570	991	351	364	446	604	482	413	301	398	884	617
ARF1	555	845	735	461	446	203	266	202	847	1403	347	257	357	384	248	230	261	255	1143	511
ARF1P2	0	20	8	16	0	4	0	6	21	0	0	0	0	3	0	4	0	8	0	0
ARF3	2621	3741	3663	2810	2700	1500	1975	1583	4366	5678	2520	2933	2501	3971	3060	2867	3216	2302	5321	3956
ARF4	3226	4563	3378	1338	2910	1552	1399	1613	3071	2192	1586	1314	1260	2009	834	879	762	1355	3469	2555
ARF4P4	10	81	11	0	8	5	28	0	0	0	4	0	0	4	3	0	14	7	0	8
ARF5	486	914	1315	730	570	169	275	416	1366	2191	275	242	310	386	325	275	266	255	1023	680
ARF6	4631	4550	3622	2788	3775	2955	2782	2079	3346	3017	3055	3606	2960	2889	3221	2268	3706	3949	3359	4037
ARFGAP1	155	203	145	97	104	81	114	95	101	302	82	55	50	136	150	84	96	97	78	142
ARFGAP2	607	942	920	1097	636	443	579	362	1302	1341	392	558	587	652	599	421	632	326	833	847
ARFGAP3	1404	1564	1740	1115	1270	824	835	662	1907	1782	1966	853	1290	1258	828	796	1088	993	2220	1346
ARFGEF1	24	54	21	38	62	60	23	14	59	0	25	82	29	112	10	29	44	37	240	61
ARFGEF2	2806	3366	2976	3515	2953	1805	1555	1315	2552	3908	1677	1431	2444	1865	1392	1433	1565	1383	3780	2620
ARFIP1	55	101	33	72	86	29	35	24	0	75	76	72	30	71	80	21	44	79	114	42
ARFIP2	415	735	513	524	441	124	319	224	509	870	538	294	405	521	346	310	501	354	456	523
ARFRP1	162	298	396	211	236	129	186	163	420	548	123	242	234	193	246	276	301	217	512	252
ARG1	0	0	0	0	0	0	0	0	0	0	0	0	0	0	0	0	3	0	36	6
ARG2	0	0	6	0	0	11	17	13	11	0	8	68	26	11	16	29	116	15	101	78
ARGLU1	2433	2389	1909	1939	2553	2041	1615	1335	2120	2105	1404	920	1379	997	750	1020	1475	805	2229	1415
ARHGAP1	2067	4270	4386	3427	2763	1168	1800	1952	4291	7318	2019	1162	1075	1784	2346	1478	1586	1510	4063	3743
ARHGAP10	148	256	188	273	274	83	132	63	190	183	63	67	226	89	152	100	112	77	79	90
ARHGAP11A	253	158	100	113	57	25	66	38	75	183	45	132	166	58	60	82	156	147	141	280
ARHGAP11B	1	46	0	20	4	12	11	12	0	58	17	18	35	2	24	0	15	12	16	23
ARHGAP12	2022	1637	2853	1875	2161	1651	1764	1008	2237	3222	946	1228	1462	1035	721	807	1273	897	1946	1558
ARHGAP15	265	135	58	129	64	325	124	96	345	198	28	72	90	55	33	1	86	106	146	86
ARHGAP17	626	1013	776	1365	1073	697	629	565	779	915	684	462	760	566	546	471	533	322	1222	707
ARHGAP18	1592	2324	742	1247	1195	1352	631	432	1232	834	469	1308	1812	538	834	1025	905	1582	1223	1248
ARHGAP19	300	443	231	458	198	425	194	116	281	264	97	198	201	173	104	138	178	181	304	232
ARHGAP19-SLIT1	0	0	0	24	18	4	9	5	15	0	0	4	0	0	3	0	0	4	29	0
ARHGAP20	315	269	55	330	180	470	227	189	314	352	38	93	100	42	244	102	112	93	153	130
ARHGAP21	4889	4511	4465	5233	4382	3236	2581	1950	4021	6533	2233	1736	3228	2053	1716	1937	1927	1691	3465	2708
ARHGAP22	46	154	38	150	171	23	18	13	55	181	115	142	80	199	104	193	84	155	12	303
ARHGAP23	10	0	16	0	0	0	0	7	0	39	0	0	0	3	6	3	4	0	0	0
ARHGAP23P1	15	13	49	13	4	22	3	3	7	1	10	1	23	8	0	8	5	12	1	3
ARHGAP24	0	0	0	0	0	2	0	0	0	0	0	0	0	0	2	0	0	0	0	0
ARHGAP25	211	177	60	290	151	209	91	52	118	148	45	115	42	62	52	8	45	69	115	69
ARHGAP26	26	121	44	52	25	31	36	59	23	32	52	41	48	41	83	56	20	7	41	23
ARHGAP26-IT1	10	35	0	29	73	38	32	0	0	0	7	14	93	8	11	19	17	18	31	23
ARHGAP27	98	51	27	201	23	64	126	63	83	228	21	64	61	48	96	28	40	35	75	92
ARHGAP28	39	116	54	127	32	100	46	3	28	32	0	24	5	13	3	0	11	10	0	1
ARHGAP29	1954	2517	1886	2329	2003	2234	1821	1122	1312	1844	664	753	998	957	667	599	973	720	1141	1742
ARHGAP30	236	172	144	216	56	184	86	60	337	130	52	310	259	85	178	83	168	172	169	142
ARHGAP31	24	122	12	154	41	66	26	7	38	96	38	37	78	148	61	26	74	10	51	55
ARHGAP32	457	841	694	1229	582	622	637	381	880	1369	387	464	608	690	372	424	632	338	1056	769
ARHGAP33	52	66	53	0	47	15	9	28	178	85	3	9	9	36	14	6	26	0	23	40
ARHGAP35	2668	3316	2978	4289	2570	1751	1919	1239	2939	6152	1583	1942	2553	2036	2562	1550	1968	1829	4240	2860
ARHGAP39	0	20	0	15	0	12	19	8	0	0	10	10	11	33	13	15	12	7	58	19
ARHGAP4	49	163	157	73	126	73	74	47	81	89	11	113	57	42	60	40	40	25	81	48
ARHGAP42	318	293	154	289	394	462	167	58	112	282	35	189	332	332	118	50	198	146	143	146
ARHGAP44	38	75	14	68	28	13	20	17	91	120	36	11	45	14	31	26	7	40	35	69
ARHGAP5	13179	9228	11851	6556	11294	6476	7108	3548	10207	11337	5912	6009	7880	6561	4681	4220	6037	4205	8147	8146
ARHGAP5-AS1	28	95	67	75	86	61	38	11	88	74	17	22	126	41	30	36	26	34	49	54
ARHGAP6	492	479	546	471	299	508	362	187	511	859	259	334	363	203	321	167	287	298	286	417
ARHGAP8	13	0	0	19	0	15	0	0	0	0	5	0	0	0	6	0	0	0	0	1
ARHGAP9	61	51	72	97	56	28	38	4	44	97	23	84	40	27	33	22	80	52	94	48
ARHGDIA	1294	2278	1909	1262	1304	340	767	763	2638	3338	933	1189	848	1313	1670	1091	1204	915	1971	1799
ARHGDIB	3481	2939	1511	3713	1543	1837	789	811	3679	2704	853	1607	2028	1451	827	1033	1217	1545	3495	2698
ARHGDIG	3	0	0	0	0	0	0	0	17	0	0	0	0	0	0	0	0	0	5	0
ARHGEF1	330	464	301	385	267	184	262	209	407	632	175	310	183	328	381	199	246	186	462	416
ARHGEF10	1673	2105	1801	1628	1542	708	923	709	1308	2889	762	572	905	638	683	698	763	609	2159	1692
ARHGEF10L	769	1724	2363	1050	1686	287	982	686	2544	4255	830	376	460	931	778	220	421	263	1364	1451
ARHGEF11	183	103	211	73	122	28	43	49	213	481	40	77	22	133	153	94	96	51	152	144
ARHGEF12	9558	12955	12360	11560	11594	7054	6146	4849	13707	15358	6648	4687	7226	6224	4678	4458	5213	4422	10074	8311
ARHGEF15	99	394	19	655	163	370	182	165	127	146	2	35	69	0	25	0	0	3	1	31
ARHGEF16	0	0	0	0	0	10	0	0	0	0	0	0	0	0	0	0	0	0	27	0
ARHGEF17	2914	7261	5878	3339	3700	1334	2559	2253	6438	9156	2407	1626	1975	2856	3348	1843	2165	1498	5534	4876
ARHGEF18	318	236	448	488	327	109	184	118	305	583	164	209	254	340	442	272	374	302	600	416
ARHGEF19	34	19	44	67	0	6	0	0	56	49	10	29	10	63	19	57	62	38	269	72
ARHGEF2	1186	1550	1398	1213	1462	616	636	722	2032	3028	1131	1301	679	1617	1266	777	1950	845	1962	1526
ARHGEF25	1831	1773	2204	1117	1826	610	843	830	1862	3819	611	603	504	530	939	448	652	599	1239	1087
ARHGEF26	1489	1936	2212	1849	2225	928	790	819	2082	1295	1670	1056	2622	990	1420	1966	863	1812	1895	2376
ARHGEF26-AS1	44	67	17	14	62	20	6	14	0	96	47	24	31	15	44	27	30	14	75	57
ARHGEF28	3377	4045	2553	2771	3086	1762	1286	1385	3315	3097	1005	1223	1693	1116	1186	1535	1488	994	2224	2685
ARHGEF3	500	513	305	724	315	626	390	328	346	521	179	484	502	605	241	310	418	222	656	638
ARHGEF33	14	18	4	29	25	11	9	0	0	0	14	29	4	13	14	0	6	16	5	22
ARHGEF34P	0	18	9	0	0	0	14	4	34	0	14	0	6	13	3	8	0	0	22	6
ARHGEF35	35	95	140	27	34	50	28	80	6	162	42	34	26	73	55	40	55	7	117	28
ARHGEF37	437	879	502	642	533	271	295	322	669	976	252	270	264	203	269	291	254	181	476	326
ARHGEF39	0	0	26	18	37	11	37	30	43	1	12	5	11	4	10	8	39	0	24	43
ARHGEF4	137	75	196	63	138	69	17	9	182	443	54	15	0	31	38	24	12	8	48	4
ARHGEF40	791	1616	1325	962	1217	377	490	386	690	2312	508	531	642	786	557	433	612	402	587	764
ARHGEF5	181	314	370	330	401	118	170	106	233	482	204	118	101	321	248	290	219	247	421	176
ARHGEF6	4273	3865	3846	4532	4473	2820	2099	1491	9668	5210	2110	2660	3507	3980	2057	1742	2253	1903	2935	3666
ARHGEF7	6	16	1	1	0	0	5	0	0	3	3	0	24	9	7	1	9	0	0	0
ARHGEF9	2040	3174	3195	3137	2193	1260	1319	1704	4209	4879	1253	750	1058	1022	1184	1071	1086	878	3163	1790
ARID1A	2144	3073	2537	3307	2321	1931	1925	1148	2540	4659	1741	1723	2410	2293	2377	1835	2154	1442	2453	2857
ARID1B	17	78	54	0	5	7	39	13	28	80	10	9	6	29	53	20	15	17	27	19
ARID2	2192	2236	2791	3251	2074	1857	1583	1252	2389	2879	1769	1406	2333	1788	1688	1425	1643	1334	2077	2197
ARID3A	35	50	43	36	5	11	52	21	52	74	88	27	37	46	30	19	20	36	28	115
ARID3B	214	227	156	157	180	43	138	101	245	147	157	85	112	143	156	84	150	71	235	200
ARID3C	0	0	0	0	0	0	0	0	8	0	0	0	0	0	1	0	8	0	0	0
ARID4A	2558	1293	1454	1538	1972	1345	915	745	1216	2184	814	1011	1410	746	622	749	1431	718	1485	1154
ARID4B	1326	807	1034	834	1362	624	781	495	1227	1087	416	725	889	643	522	525	897	398	869	923
ARID5A	9	44	5	79	52	0	9	7	29	0	40	7	11	46	11	7	68	27	68	64
ARID5B	6338	6067	8985	8001	6812	6381	4307	3448	8691	7594	6740	5864	7447	5771	3910	6605	9371	6663	10712	6972
ARIH1	171	219	137	99	129	88	21	76	140	200	140	65	150	93	103	45	122	54	170	181
ARIH2	1199	1770	1728	2148	1028	803	730	771	1691	1918	966	808	1270	1104	906	895	919	731	1663	1293
ARIH2OS	3	0	13	15	0	5	0	2	0	24	4	2	0	6	10	0	5	1	9	4
ARIH2P1	0	23	12	20	0	4	12	33	9	0	39	4	0	16	25	24	2	21	58	11
ARL1	3439	4517	3811	2306	3083	1550	1526	1355	2833	5454	1389	1381	2299	1816	981	1127	1487	1527	3728	2535
ARL10	10	71	12	0	0	0	11	0	0	50	0	9	10	15	1	0	12	10	21	11
ARL11	0	38	7	46	16	19	24	0	22	46	13	69	38	19	10	45	43	44	116	39
ARL13B	3	50	89	123	54	19	22	17	0	48	30	30	21	30	32	22	32	29	79	15
ARL14	0	0	0	0	0	0	0	0	0	0	0	0	15	0	0	0	0	0	0	0
ARL14EP	1397	789	884	794	905	711	531	591	896	1727	434	409	845	602	412	502	661	402	1235	755
ARL15	444	691	271	44	385	279	154	252	381	80	82	102	119	142	38	123	61	199	106	164
ARL16	195	172	222	181	44	69	98	84	142	191	75	74	167	162	91	68	88	103	373	183
ARL17A	24	91	100	51	50	205	204	114	232	153	70	80	66	134	85	31	49	15	205	95
ARL17B	87	51	38	106	37	67	62	56	162	259	25	62	57	102	7	22	5	30	77	66
ARL2	8	0	0	0	0	0	0	0	0	10	0	0	0	0	0	0	0	0	0	0
ARL2BP	1346	1855	1654	2135	1468	889	903	876	1507	1876	553	685	854	1033	494	644	757	668	1372	1241
ARL2-SNX15	337	413	523	505	269	106	224	117	576	959	185	169	288	139	184	145	215	120	406	294
ARL3	552	490	280	332	470	142	245	110	603	841	164	415	346	316	288	283	248	380	636	594
ARL4A	380	390	221	262	293	488	282	159	165	333	53	90	138	79	77	41	122	50	224	171
ARL4C	218	448	316	146	240	395	144	76	308	140	245	362	139	62	66	141	170	265	278	363
ARL4D	54	98	92	31	52	10	42	16	38	105	10	16	21	32	18	0	17	6	26	13
ARL4P2	0	42	39	33	37	10	18	19	20	1	0	0	0	5	0	17	1	0	23	29
ARL5A	5163	6527	5337	1003	4578	2016	2371	2123	2556	1326	3379	2175	2397	2462	2148	1805	1835	2367	2648	4218
ARL5AP2	0	251	15	59	46	69	63	0	0	0	5	0	5	42	77	0	0	5	0	56
ARL5AP4	0	0	0	0	1	0	0	0	0	0	0	0	0	0	0	0	0	0	0	0
ARL5B	1385	1824	1359	630	1023	903	879	554	899	747	1829	1025	660	1691	710	413	626	657	1682	1604
ARL5C	0	0	0	0	0	7	0	0	0	0	0	0	0	0	0	0	0	0	0	0
ARL6	432	519	379	92	478	176	189	131	129	171	122	132	250	136	151	116	186	122	173	220
ARL6IP1	2938	2975	2363	2024	2382	2499	1113	836	3206	2503	1229	1847	1766	1542	1293	1161	2164	1344	3874	2309
ARL6IP4	1041	496	863	667	321	203	266	251	786	1826	299	282	370	304	364	321	373	256	1268	548
ARL6IP5	9799	9284	9076	5432	9178	3877	4658	3971	6392	10552	3038	3713	3235	3392	3023	2375	2668	2769	5585	6857
ARL6IP6	91	199	49	57	132	70	40	59	282	119	25	49	32	82	58	71	88	31	0	107
ARL8A	474	535	361	660	290	324	271	331	393	775	325	348	292	340	373	201	363	356	712	454
ARL8B	2634	3176	2948	1063	3079	2022	1471	1197	2897	1770	1765	1659	3087	1972	1380	1414	1488	1431	4125	2534
ARL9	14	24	0	0	0	0	0	0	24	0	4	20	7	6	6	0	16	5	0	9
ARMC1	840	1370	1196	321	1199	436	602	482	582	774	268	605	691	638	402	527	495	502	764	1131
ARMC10	418	418	367	210	445	235	250	195	303	403	296	315	436	284	226	191	311	202	595	274
ARMC10P1	308	280	226	73	322	116	105	68	254	143	123	135	166	236	163	117	160	82	331	251
ARMC12	16	35	11	0	23	22	6	21	57	0	2	12	7	16	6	6	0	7	0	5
ARMC2	83	42	57	9	139	110	37	31	28	46	38	47	50	40	19	2	23	24	34	75
ARMC3	0	0	0	0	0	0	0	0	0	0	9	0	0	0	0	4	0	0	18	0
ARMC4	17	0	20	22	41	0	0	0	0	0	6	0	5	2	0	0	0	0	44	0
ARMC4P1	0	0	0	1	0	0	0	0	0	0	0	0	0	0	0	0	0	0	0	0
ARMC5	42	36	85	50	62	14	5	38	0	164	22	66	2	69	56	11	99	26	24	59
ARMC6	59	82	148	26	0	0	45	90	141	26	23	59	65	54	94	56	42	22	51	86
ARMC7	53	81	56	94	165	9	19	33	72	93	14	23	52	34	55	20	17	18	52	33
ARMC8	992	1653	1203	1478	1583	993	964	576	1402	1557	1122	988	2041	1046	999	1420	1039	1429	1731	1585
ARMC9	400	435	210	455	242	181	163	174	241	316	761	669	478	731	275	307	287	415	896	688
ARMCX1	1306	1016	1193	1485	1282	685	494	607	1260	2212	492	647	612	670	398	328	861	253	1293	1241
ARMCX2	1065	1617	1776	1374	1219	642	801	500	772	1956	642	719	893	881	701	509	904	611	1413	1350
ARMCX3	2352	2723	2854	1846	2301	1126	1716	1115	1838	2427	1179	1652	1392	1211	1118	1054	2336	1334	2086	1637
ARMCX4	596	1101	824	723	750	469	537	385	638	1304	468	367	555	466	448	250	734	462	452	596
ARMCX5	672	526	615	735	425	344	259	274	539	934	246	293	313	203	179	221	341	279	675	389
ARMCX5-GPRASP2	106	107	80	73	74	47	36	48	63	125	39	70	35	61	56	30	126	37	76	126
ARMCX6	321	188	308	222	259	104	133	120	354	412	107	149	171	155	117	81	177	75	154	246
ARMS2	0	0	0	0	0	0	0	0	0	0	0	0	0	0	0	0	0	0	0	6
ARNT	2786	3197	3221	3179	2550	1671	1573	1070	2821	4132	1695	2689	3021	2474	1935	2036	2656	2255	4185	3396
ARNT2	0	0	0	0	0	0	0	0	0	0	0	0	0	4	0	0	0	0	0	4
ARNTL	135	100	57	93	51	460	111	22	122	172	179	174	279	424	736	340	420	218	484	314
ARNTL2	409	977	420	495	442	143	352	281	854	305	742	603	777	1162	347	728	743	918	1750	1065
ARPC1A	1190	1287	1033	1155	892	453	512	458	1380	2036	387	551	587	483	455	479	391	350	1311	802
ARPC1B	1003	1154	702	593	696	210	335	332	593	1560	453	785	518	893	473	496	604	679	1249	1230
ARPC2	5946	5496	4467	7036	4829	3648	2528	2473	5919	7435	4366	3719	5548	3469	2527	2892	2962	3557	9219	6192
ARPC3	1847	1090	1104	1034	1077	646	608	509	890	1962	806	1184	1680	884	693	960	1001	1321	1688	1241
ARPC3P1	0	0	2	0	0	2	0	0	2	1	0	1	1	0	1	1	1	0	3	0
ARPC3P2	0	0	0	0	0	0	0	0	0	0	0	4	12	0	0	0	0	0	0	12
ARPC3P3	18	3	0	1	1	2	0	2	0	1	4	9	22	1	2	6	7	2	2	3
ARPC3P5	1	0	0	0	0	0	0	3	2	0	0	4	4	5	0	0	0	0	4	5
ARPC4	562	905	847	740	471	308	254	404	1151	1366	262	340	498	434	476	247	363	224	830	718
ARPC4-TTLL3	391	477	423	681	489	223	322	186	342	850	252	255	339	219	209	253	257	232	449	492
ARPC5	2442	2915	3002	870	2132	1535	1356	1424	3041	1237	1090	1164	1608	982	616	682	885	1303	3206	1878
ARPC5L	430	587	466	566	466	272	315	119	318	606	753	850	573	823	743	566	716	732	1027	484
ARPP19	8192	10584	11028	5034	8679	5795	6121	4851	9629	10407	5764	5260	6816	4977	5026	4477	4470	4288	9434	7635
ARPP21	332	426	301	112	149	54	42	325	59	245	23	126	132	81	290	134	228	162	178	909
ARRB1	381	583	262	1027	358	522	392	149	410	569	57	433	179	177	123	129	186	175	279	259
ARRB2	349	278	215	422	284	207	205	120	262	759	94	442	281	193	316	165	288	390	404	385
ARRDC1	28	70	71	103	15	10	42	28	57	48	16	15	22	19	44	29	52	11	22	85
ARRDC2	372	501	418	222	253	138	230	157	446	956	231	120	254	329	544	174	334	269	401	451
ARRDC3	2363	2456	1689	1670	2116	2139	1473	825	1991	3374	4952	3841	4951	6409	2066	3956	2623	2760	3508	4462
ARRDC3-AS1	54	59	122	48	0	0	66	13	0	25	3	10	15	37	44	25	15	0	33	0
ARRDC4	1515	1694	770	971	843	648	659	381	1087	1294	647	1149	1020	1080	842	620	783	1066	1687	869
ARRDC5	0	0	0	9	16	11	8	0	0	0	0	3	0	0	0	9	11	3	0	0
ARSA	185	221	522	60	196	31	115	145	172	338	125	90	69	105	167	71	116	112	172	106
ARSB	758	802	759	1036	881	378	386	534	906	998	402	616	748	705	538	776	579	1001	1133	857
ARSD	605	1159	737	486	624	417	435	510	508	834	105	230	417	403	371	560	468	293	1519	444
ARSDP1	4	0	0	0	0	0	1	1	0	0	0	0	0	0	0	0	0	0	17	0
ARSE	52	106	97	76	13	45	31	52	47	235	40	65	39	22	19	10	18	16	0	73
ARSFP1	0	0	0	0	0	14	0	0	0	0	0	0	0	0	0	0	0	0	0	0
ARSG	20	0	0	0	0	0	0	0	30	0	10	0	0	6	0	0	0	0	0	13
ARSI	12	48	23	0	0	0	0	13	0	0	0	4	9	10	6	9	10	0	35	7
ARSJ	633	520	706	1177	574	439	311	408	850	501	629	529	519	699	415	655	393	338	926	838
ARSK	305	205	353	351	436	248	201	98	308	458	107	311	388	336	192	315	187	121	198	329
ART4	367	766	477	625	205	240	167	183	525	440	92	123	135	220	55	95	75	251	1069	379
ART5	0	0	0	0	0	0	0	0	0	0	0	0	0	0	1	0	0	0	0	0
ARTN	0	0	0	0	10	0	0	0	27	0	0	6	0	0	2	0	0	0	0	0
ARV1	231	285	267	214	244	141	104	111	213	391	69	106	191	142	66	86	90	107	225	244
ARVCF	464	1109	873	383	250	82	500	279	858	1155	215	103	50	164	212	72	166	99	422	287
AS3MT	113	109	138	201	57	31	49	28	16	180	47	38	38	135	27	57	96	48	29	82
ASAH1	3499	3673	4206	5771	3207	2310	1163	1410	2764	6347	1329	1109	1520	953	1061	944	1006	1497	3075	1750
ASAH2	13	67	55	0	5	1	16	21	2	1	5	10	11	2	1	0	6	0	32	20
ASAH2B	91	167	55	72	74	27	84	22	161	103	132	45	63	109	73	49	104	24	71	67
ASAP1	696	950	588	892	604	589	419	366	1199	422	266	507	347	403	349	360	395	263	678	502
ASAP1-IT1	0	1	0	42	135	33	21	21	27	0	14	9	26	19	22	13	8	22	0	23
ASAP1-IT2	21	131	35	55	45	49	5	16	0	17	61	0	28	21	18	23	17	40	74	32
ASAP2	4717	5671	5064	5208	5534	2349	2685	1977	5140	6070	2626	1398	2017	1523	1776	1602	1305	1726	3224	2933
ASAP3	255	592	471	559	238	212	204	74	257	608	35	69	151	93	110	98	109	100	94	167
ASB1	950	1657	1893	1248	1385	483	707	491	1896	2645	784	715	981	1000	997	786	846	512	1452	1218
ASB11	0	0	0	250	0	0	7	0	0	16	0	0	0	0	0	0	0	0	30	6
ASB12	8	0	0	0	0	0	2	0	0	0	7	0	0	1	8	0	0	7	0	0
ASB13	195	295	346	259	117	163	110	60	406	420	65	155	326	211	235	221	159	121	343	277
ASB14	5	0	0	0	0	0	0	0	0	0	0	0	0	0	0	0	0	0	0	0
ASB15	0	0	0	107	0	0	0	0	0	0	0	0	0	0	0	0	0	0	0	0
ASB16	15	39	61	22	30	0	26	20	19	0	5	10	0	4	13	6	2	0	4	17
ASB16-AS1	34	22	65	40	68	48	64	36	25	116	23	54	67	80	58	32	37	68	71	60
ASB2	123	127	460	253	171	70	139	79	105	972	85	46	21	22	57	41	58	8	61	203
ASB3	10	0	7	0	0	9	2	0	8	0	6	11	17	1	2	16	13	6	44	16
ASB4	0	0	0	18	0	8	0	0	0	0	0	0	0	0	7	0	0	0	0	0
ASB5	1	0	22	1	19	0	0	3	0	0	0	1	0	1	0	0	0	0	0	6
ASB6	267	314	391	270	247	64	171	166	290	355	97	217	130	283	246	195	182	238	321	282
ASB7	169	219	242	165	209	90	162	52	227	453	56	165	123	165	163	93	156	121	229	185
ASB8	743	797	994	925	632	478	532	394	879	1875	321	499	548	479	619	499	695	336	1151	583
ASB9	21	25	0	0	0	23	34	3	37	0	0	2	21	0	1	0	0	11	6	9
ASCC1	448	357	438	355	207	281	232	193	660	600	215	552	407	702	414	531	544	402	897	660
ASCC2	489	591	644	798	456	235	342	214	609	1020	315	353	411	466	363	426	321	246	799	500
ASCC3	332	513	486	225	120	135	218	186	351	468	140	151	378	336	165	141	120	188	430	408
ASCL2	9	0	0	0	0	0	0	0	0	0	0	0	0	0	0	0	0	0	0	0
ASCL3	0	0	0	0	0	0	0	0	0	0	5	0	0	0	0	0	0	0	0	0
ASCL4	11	0	0	0	22	0	0	0	0	0	0	0	0	0	0	0	0	0	0	0
ASF1A	660	499	382	310	366	205	138	218	443	367	134	189	364	206	110	189	185	120	265	308
ASF1B	13	0	7	0	0	1	11	10	0	33	0	1	4	4	0	0	16	16	0	41
ASGR1	0	0	0	0	13	0	7	0	0	0	0	0	9	0	4	0	0	0	0	0
ASGR2	0	0	0	21	0	13	0	0	0	0	0	0	0	0	1	0	0	5	0	1
ASH1L	1530	1904	1926	1817	1687	1057	1299	797	2072	3214	955	1542	1529	1826	1351	1143	1770	990	2085	1813
ASH1L-AS1	0	22	26	14	0	5	33	13	28	41	15	4	7	12	5	13	26	4	0	16
ASH2L	973	841	1137	973	915	565	590	360	1488	1457	475	556	1020	691	550	614	633	560	1238	929
ASIC1	0	38	3	22	0	28	1	0	0	0	0	5	16	7	0	3	7	33	40	12
ASIC2	16	0	26	61	44	25	0	11	84	99	6	38	56	5	11	3	0	15	26	30
ASIC3	6	0	0	24	12	0	7	11	0	69	8	14	0	0	3	0	0	2	0	0
ASL	360	377	210	207	372	87	126	141	270	307	110	192	116	158	117	106	201	127	367	267
ASLP1	26	60	72	75	15	10	35	26	42	40	31	34	40	31	26	27	22	16	52	64
ASMTL	23	99	28	45	10	9	33	16	205	57	69	81	31	36	116	26	46	69	80	26
ASMTL-AS1	0	0	0	14	0	0	0	0	1	0	0	2	7	1	3	0	0	1	4	0
ASNA1	333	525	518	545	416	193	233	144	521	771	232	415	386	288	255	188	268	288	620	638
ASNS	341	652	566	369	374	265	216	143	442	373	453	408	423	512	362	274	483	218	1016	651
ASNSD1	2103	1439	1107	750	1123	1349	931	473	1081	1416	834	1792	1819	1147	958	823	2108	1360	1160	1234
ASNSP1	0	0	0	0	0	0	0	6	0	0	0	0	0	0	0	0	0	0	0	0
ASNSP2	0	0	0	0	0	1	0	0	0	0	0	0	0	0	0	0	0	0	0	0
ASNSP3	0	0	0	24	0	0	0	0	0	0	0	0	0	0	0	0	0	0	0	0
ASPA	21	40	5	19	88	77	50	24	0	0	0	0	0	0	0	0	0	12	0	0
ASPDH	0	0	0	0	0	0	0	0	0	0	0	0	0	0	0	0	4	0	0	0
ASPG	0	0	0	0	0	0	3	0	0	0	0	0	0	0	0	0	0	0	0	0
ASPH	4155	4560	2825	3045	3737	2462	2253	1768	3691	4473	1387	2226	2424	1703	1884	1683	2111	2055	2528	3238
ASPHD1	3	1	0	0	0	0	0	0	0	0	0	4	0	17	0	18	0	0	0	8
ASPHD2	4	17	0	0	0	19	23	5	0	48	31	37	32	52	21	13	32	57	33	34
ASPM	93	83	58	103	49	67	144	25	8	89	4	108	56	25	43	40	131	97	234	433
ASPN	15122	11333	20209	5544	8175	5696	4383	3641	16728	9805	3254	664	1265	1183	1342	792	800	2505	5020	3256
ASPRV1	13	29	0	0	19	3	22	0	0	0	6	8	0	5	1	3	0	17	25	15
ASPSCR1	47	197	165	74	130	47	76	45	166	295	67	74	90	94	91	18	68	31	174	126
ASRGL1	56	27	12	87	12	32	10	11	0	14	6	7	6	2	12	0	8	14	0	25
ASS1	841	800	965	525	710	249	253	379	742	1377	446	939	794	2126	730	1007	2090	764	2700	1877
ASS1P1	0	0	0	0	0	13	8	17	0	0	0	6	0	0	0	0	0	0	0	7
ASS1P2	0	18	0	26	0	0	2	0	0	0	2	0	0	20	6	15	7	11	0	0
ASS1P3	0	0	0	0	0	0	0	0	0	0	0	0	0	0	0	0	0	0	1	0
ASS1P5	6	0	0	0	29	1	12	0	0	38	0	0	7	0	4	0	2	0	0	0
ASS1P9	0	0	0	0	0	0	0	0	1	0	0	0	0	0	0	0	0	0	0	0
ASTE1	196	263	163	112	337	177	142	111	190	563	84	119	227	131	119	132	125	83	59	176
ASTL	0	0	0	0	0	0	0	0	0	0	5	0	0	6	0	0	0	0	0	0
ASTN1	34	0	25	16	0	10	0	12	0	114	0	0	14	0	0	11	0	0	0	7
ASTN2	100	119	86	90	152	83	94	27	81	194	30	58	16	71	61	54	34	5	73	27
ASUN	523	351	275	407	391	324	184	164	259	386	271	427	470	345	267	505	357	162	441	346
ASXL1	993	1605	1480	1807	1083	994	991	399	1896	2179	1317	989	1025	1217	1071	1052	1119	704	1821	1958
ASXL2	1437	2394	1882	2073	1911	1354	1287	857	1337	2091	1114	1523	1817	1637	1366	1518	1430	1287	2145	1974
ASXL3	467	207	180	384	269	398	261	57	328	361	101	130	234	237	229	216	145	101	99	262
ATAD1	2360	2711	2281	1940	1743	1179	1004	1099	2466	2748	1041	1039	1724	1193	938	1017	941	920	2630	1736
ATAD2	635	646	921	384	1075	339	377	363	1369	511	538	500	522	599	375	350	443	313	1375	1074
ATAD2B	1177	1476	1080	836	1169	890	717	579	864	1131	825	576	1206	887	577	659	664	776	1092	991
ATAD3A	128	41	112	55	39	24	12	9	55	146	40	70	74	80	68	66	33	49	8	85
ATAD3B	106	168	117	59	74	28	16	42	146	133	73	15	89	61	85	46	83	37	85	48
ATAD3C	73	123	76	6	6	18	26	40	22	74	16	0	9	23	11	27	13	7	2	9
ATAD5	90	122	17	0	147	42	38	15	0	132	38	69	139	29	59	70	49	34	92	110
ATAT1	113	117	40	79	89	54	49	21	34	184	47	28	86	69	53	71	0	15	174	70
ATE1	1186	1437	1351	1246	592	651	699	494	1202	1375	502	537	602	841	529	600	445	487	1163	917
ATE1-AS1	30	0	0	18	0	0	7	0	0	68	0	27	32	0	0	2	5	12	0	0
ATF1	819	719	560	594	690	401	401	237	937	425	291	456	698	463	438	351	506	406	757	610
ATF1P1	0	0	0	0	0	0	0	0	0	0	0	0	0	0	0	0	0	0	10	0
ATF2	2471	2835	2558	2580	2480	1822	1407	1501	2252	3888	1541	1710	1971	1817	1349	1154	1556	1274	2797	2785
ATF3	546	505	737	1306	934	614	135	390	1244	243	1448	397	94	437	185	64	310	164	341	459
ATF4	5902	4831	7380	6575	6743	3268	3672	2529	10242	12924	5583	5594	5902	7029	5974	5148	5546	4840	7825	9109
ATF4P1	0	0	0	0	0	0	0	0	0	0	1	0	0	0	0	0	0	0	0	0
ATF4P2	0	0	0	0	0	0	0	0	0	0	0	0	0	0	0	0	0	2	0	1
ATF4P3	7	3	12	8	3	3	17	10	1	12	12	9	31	7	10	8	9	14	14	7
ATF4P4	0	2	0	0	0	0	0	0	0	0	0	0	0	0	0	0	0	0	0	0
ATF5	39	129	101	0	57	15	56	57	86	139	17	51	16	53	135	70	88	30	44	73
ATF6	1549	1888	1691	1860	1280	921	806	823	1243	2070	1247	1022	1437	1123	1060	777	735	851	2039	1422
ATF6B	640	1720	1159	1025	822	476	617	555	947	1876	244	552	482	652	763	477	909	488	586	740
ATF7	2062	3419	2271	3813	2622	2255	1873	1375	2755	4334	1812	2066	1882	2440	1619	1694	2142	1521	3719	3551
ATF7IP	5424	6427	4509	4458	5514	4380	3501	2107	4325	3445	2007	3005	4501	2995	2891	3123	3104	2671	3743	4131
ATF7IP2	570	372	569	356	350	217	246	192	608	636	283	257	342	384	192	136	234	147	339	363
ATG10	149	31	92	14	23	0	41	20	74	0	21	34	53	22	17	78	39	10	24	35
ATG12	1577	1738	1385	1452	1402	939	803	603	1396	1606	791	975	1088	1302	769	678	835	788	1923	1416
ATG12P1	1	18	0	27	0	2	28	0	1	0	9	13	21	4	8	10	15	0	38	0
ATG13	1169	1819	1438	1444	1052	513	897	658	1380	1901	670	580	756	862	701	367	452	562	1946	1386
ATG14	960	1198	1317	987	1143	897	533	591	1713	1873	994	1410	848	759	822	623	2096	458	1887	2032
ATG16L1	236	355	276	707	283	167	173	134	214	547	119	267	349	165	161	187	241	154	432	256
ATG16L2	121	280	223	162	111	82	123	73	265	519	110	92	65	128	101	88	140	76	356	149
ATG2A	30	17	74	28	28	3	28	1	74	34	6	2	18	45	30	13	42	10	40	26
ATG2B	2206	2756	2359	3192	2414	1877	1523	1267	1985	2338	1228	1140	1686	1418	1196	1260	1445	1100	2776	2145
ATG3	1244	862	998	624	650	360	406	316	710	1749	375	541	906	587	472	451	577	484	967	741
ATG4A	419	324	274	470	462	368	223	133	467	260	156	279	407	318	232	279	201	244	339	373
ATG4B	443	708	433	458	312	242	316	225	712	664	265	294	328	290	511	287	425	304	328	433
ATG4C	601	682	387	233	457	325	285	246	479	736	97	307	429	229	228	232	208	239	396	361
ATG4D	14	76	55	30	10	5	25	15	110	68	12	20	19	34	36	42	23	45	20	68
ATG5	1130	1057	1073	631	984	605	727	502	1177	420	361	538	734	690	373	453	481	517	1188	953
ATG7	481	974	528	540	630	451	495	306	619	301	392	363	566	656	399	668	407	239	915	906
ATG9A	319	589	565	399	546	184	243	281	380	986	239	183	305	418	384	209	189	183	811	436
ATG9B	9	0	0	0	0	0	12	0	0	1	0	0	6	4	0	0	19	0	48	0
ATHL1	118	174	178	107	179	22	69	64	182	393	70	55	64	155	90	67	45	86	191	144
ATIC	645	1086	733	494	544	458	744	338	559	1226	461	544	1099	610	556	631	495	487	1426	961
ATL1	46	117	117	0	42	13	19	34	0	0	26	24	13	17	22	13	16	6	39	29
ATL2	942	1073	1327	748	1289	1096	782	493	1092	1216	790	766	949	705	751	630	704	400	978	890
ATL3	11291	14282	13179	7077	14443	5536	6927	5144	10801	12530	5691	6873	9747	6417	6192	6842	7447	6870	16294	12933
ATM	4658	5361	4421	3193	4424	3863	3330	1915	3680	4861	1592	2653	3988	2526	1578	2366	3226	2654	6378	3943
ATMIN	1808	1826	1927	2693	1598	1545	964	689	1548	1958	943	1189	2262	1367	1101	1065	1310	1085	2706	1836
ATN1	2221	2957	3052	2788	2175	1285	1771	1229	3076	5357	2019	2147	1978	2744	3008	2195	3310	1460	3168	3296
ATOH7	0	0	0	0	0	0	0	0	0	0	0	0	0	0	0	0	0	7	0	0
ATOH8	182	165	282	142	338	177	208	108	544	557	26	46	63	201	216	58	93	30	359	226
ATOX1	174	115	196	343	88	89	160	74	109	213	100	165	162	345	144	248	121	118	307	247
ATP10A	1114	2156	1711	2192	1596	704	816	1235	1868	2698	749	518	1432	469	1078	905	442	473	959	1015
ATP10B	0	0	0	0	0	17	20	0	0	0	0	0	0	0	0	0	0	0	0	0
ATP10D	192	288	272	282	110	108	166	77	388	242	120	142	199	127	204	138	166	116	52	331
ATP11A	13	0	6	0	0	0	3	0	0	0	0	11	0	5	4	9	4	3	28	11
ATP11B	735	500	398	425	221	201	366	137	287	388	245	265	327	281	287	242	320	186	898	494
ATP11C	1615	1991	1222	1227	1978	1053	785	749	1088	1287	1209	1484	1873	1692	845	1302	1384	1495	2430	2214
ATP12A	0	0	72	17	35	0	20	0	1	47	0	0	0	0	0	0	6	0	0	0
ATP13A1	241	339	387	335	267	69	213	189	255	592	154	192	229	322	352	219	203	152	445	424
ATP13A2	119	305	369	49	184	62	95	130	111	309	76	120	143	276	185	139	151	74	236	284
ATP13A3	4125	7069	4932	4393	5272	2705	2555	2647	7964	3219	5929	4183	5413	6077	2467	3603	3936	4002	9364	7403
ATP13A4	26	41	0	20	21	41	6	4	0	35	0	23	0	0	0	8	0	0	0	24
ATP13A5	0	0	0	0	0	0	0	0	0	0	0	0	0	0	3	0	0	0	0	0
ATP1A1	3316	4651	3384	5181	3891	2391	2104	2044	4241	4600	6158	5810	7812	6679	5875	7284	4949	5044	10264	7016
ATP1A1OS	69	98	112	189	53	27	45	19	135	106	12	38	54	56	46	30	23	24	138	112
ATP1A2	1054	1153	4009	3109	2116	1616	2198	654	1614	8412	1076	351	1946	542	2969	723	1333	331	464	827
ATP1A3	0	0	0	952	0	0	0	0	0	0	0	0	0	0	0	0	3	0	20	0
ATP1A4	0	0	0	0	12	20	6	0	0	0	6	0	0	4	5	0	0	0	0	7
ATP1B1	972	1119	1192	1789	1001	709	318	583	1235	1282	535	188	1095	216	572	717	270	505	480	367
ATP1B1P1	72	183	34	47	134	57	74	87	48	73	67	51	38	92	48	51	79	30	65	67
ATP1B2	51	86	91	191	97	153	125	82	65	330	8	17	10	16	9	83	14	21	45	21
ATP1B3	978	986	1011	901	1054	648	361	317	832	1049	1311	738	870	1092	381	819	533	533	1558	1122
ATP1B4	0	0	0	95	0	8	0	0	0	0	0	0	0	2	0	0	0	0	0	0
ATP2A1	0	0	0	0	0	0	0	0	0	0	0	0	0	0	3	0	0	0	0	0
ATP2A2	8078	13101	15087	35314	12073	7448	9893	7495	13665	21007	12736	7033	8399	8922	6367	6729	6946	6963	24106	18852
ATP2A3	681	1088	670	654	734	337	460	517	853	1094	242	422	234	510	481	441	369	551	638	275
ATP2B1	1048	1381	1320	1105	1135	1272	816	607	1032	1271	444	624	1050	407	538	487	489	501	1195	657
ATP2B2	0	0	0	19	0	14	0	10	0	0	0	0	0	0	2	0	0	0	0	0
ATP2B3	7	0	32	32	33	3	40	1	23	0	13	8	16	19	10	9	2	9	0	17
ATP2B4	380	531	645	1188	508	341	436	346	539	1205	297	360	348	402	354	393	324	226	296	650
ATP2C1	81	133	153	106	30	19	47	50	137	151	29	60	21	103	44	7	25	32	180	135
ATP2C2	0	0	0	0	0	0	0	0	0	0	0	1	0	0	0	0	0	1	18	0
ATP5A1	1434	1986	2833	4269	1687	865	997	860	1838	3504	994	1187	1592	1123	771	1008	878	793	2642	2013
ATP5A1P10	22	1	0	0	0	0	0	0	0	0	0	0	0	0	0	0	0	0	0	0
ATP5A1P3	0	0	0	20	0	0	5	0	0	0	0	0	0	0	0	0	0	0	0	0
ATP5A1P9	0	0	0	0	0	0	0	4	9	0	0	2	0	0	2	0	0	0	0	3
ATP5B	1861	1854	2621	5753	1462	1319	1224	1005	2531	4006	1273	1497	1888	1574	1143	1470	1148	1130	2507	2339
ATP5BP1	0	0	0	0	0	0	0	0	30	0	0	0	0	0	0	0	0	0	0	0
ATP5C1	1922	1795	1861	3690	1731	1179	669	561	2484	2561	889	1464	1577	1132	842	1105	1236	1224	1616	1718
ATP5D	88	234	285	180	197	88	118	127	306	485	138	141	141	179	275	142	135	109	98	230
ATP5E	703	457	732	486	398	250	264	189	980	1218	229	377	365	292	224	283	309	341	465	428
ATP5F1	1562	1509	1952	3676	1245	919	683	605	1696	2590	712	1137	1869	931	629	902	954	835	1986	1436
ATP5F1P1	0	9	0	53	0	9	32	8	0	1	8	14	22	32	13	9	13	0	0	0
ATP5F1P5	28	26	64	81	47	16	13	16	0	0	0	0	18	5	0	0	6	0	15	10
ATP5G1	50	153	99	78	97	34	47	46	215	185	46	37	75	75	42	70	61	20	234	113
ATP5G1P2	10	0	18	20	0	9	0	0	0	0	0	0	0	10	7	11	0	0	32	0
ATP5G1P3	0	0	0	0	0	0	0	0	0	0	0	0	0	0	0	0	0	0	0	5
ATP5G2	312	817	558	284	333	152	233	201	616	1004	204	260	231	399	326	269	344	135	707	531
ATP5G3	613	837	867	623	783	485	359	236	719	956	243	382	548	293	336	364	317	283	720	547
ATP5H	783	552	967	1688	500	361	399	191	1024	1252	403	870	705	917	575	650	716	566	1556	932
ATP5I	127	69	102	335	83	13	77	71	106	463	89	117	147	81	41	38	40	72	149	134
ATP5J	1475	985	938	2082	735	590	625	528	1397	2588	728	1069	1255	929	557	843	991	636	1217	1063
ATP5J2	750	489	376	1360	394	286	192	274	418	652	258	643	738	580	419	673	460	634	505	575
ATP5J2P2	0	0	9	37	0	3	7	0	0	0	0	1	0	0	9	11	11	0	0	0
ATP5J2P4	0	0	0	25	0	0	0	0	0	0	12	10	10	3	0	0	5	14	0	0
ATP5J2-PTCD1	140	184	107	102	77	75	103	128	155	103	52	94	159	118	147	73	130	70	308	111
ATP5L	1853	1022	759	2040	727	702	560	439	1400	2960	316	788	1115	503	408	712	691	780	394	756
ATP5L2	10	0	15	7	38	12	0	0	4	0	13	0	0	4	3	0	1	0	16	12
ATP5O	811	615	1302	1484	702	475	412	502	1251	2006	378	586	629	564	280	497	477	446	1158	925
ATP5S	95	223	67	141	175	79	115	79	241	175	50	91	118	79	56	118	74	39	231	76
ATP5SL	195	205	310	452	161	80	69	148	99	455	169	268	192	234	333	114	216	93	399	440
ATP6	94457	51303	7571	321261	14677	49798	21857	7862	14217	71917	7397	14013	70947	7557	3524	31672	35294	17405	5633	11575
ATP6AP1	463	1057	970	754	571	292	326	277	789	1749	307	409	384	427	555	300	348	368	877	630
ATP6AP1L	162	276	50	88	121	65	75	44	160	307	17	70	30	70	49	54	54	46	47	74
ATP6AP2	2753	3008	3682	2062	3135	1880	1904	1608	3258	3864	1433	1487	1844	1979	1305	1548	1350	1530	3684	2435
ATP6V0A1	487	1140	718	744	717	427	425	252	935	1339	539	411	529	383	299	339	503	322	1004	504
ATP6V0A2	18	2	25	15	0	13	37	0	36	162	36	6	69	27	9	19	18	16	34	43
ATP6V0B	155	118	202	152	88	44	134	94	326	262	52	153	145	108	137	56	42	88	362	202
ATP6V0C	699	910	930	840	797	221	438	364	1779	2272	494	618	597	880	674	375	887	538	711	942
ATP6V0CP3	0	0	0	0	0	0	0	0	32	0	0	0	0	2	6	0	0	0	0	14
ATP6V0D1	472	701	677	442	559	267	330	202	485	963	218	402	563	437	366	251	173	210	666	608
ATP6V0D2	0	0	0	0	0	0	0	0	0	0	0	0	0	0	0	0	0	13	0	0
ATP6V0E1	1213	944	1080	1178	500	503	482	359	953	2104	514	922	1000	1090	670	760	799	751	1680	979
ATP6V0E1P2	0	0	0	0	0	0	0	0	0	0	0	3	8	0	0	21	17	0	0	1
ATP6V0E1P3	0	0	15	0	0	6	0	0	0	0	0	0	0	0	0	0	0	0	0	7
ATP6V0E2	163	485	505	106	226	82	210	173	392	440	155	54	43	84	137	50	53	47	50	227
ATP6V0E2-AS1	17	46	8	33	33	16	15	7	15	90	30	13	0	42	11	0	27	21	80	24
ATP6V1A	896	1542	1027	1175	1121	907	541	567	809	1045	517	699	1237	709	572	587	660	855	1317	1043
ATP6V1B1	0	0	0	0	0	1	2	0	0	0	0	0	0	0	0	0	3	8	0	1
ATP6V1B2	1516	1830	1716	1980	999	734	703	713	1649	1960	1073	1505	1758	1153	788	876	981	859	3387	1876
ATP6V1C1	1982	2007	1951	2049	1635	1490	1089	915	1206	1698	957	1503	1985	1073	1242	1177	1390	1065	2378	1827
ATP6V1C2	106	37	125	45	64	12	18	80	31	73	11	2	19	9	14	0	0	7	0	0
ATP6V1D	780	652	746	784	688	350	395	425	717	1525	433	579	720	644	369	430	578	550	1165	952
ATP6V1E1	1964	1807	2142	2411	1792	996	869	600	1840	3924	892	1025	1198	1039	769	661	732	654	2520	1491
ATP6V1E1P1	0	0	0	1	0	0	0	1	1	1	0	0	2	0	0	1	0	0	0	0
ATP6V1E1P3	7	7	20	6	9	6	0	1	1	3	5	3	5	0	6	3	5	2	3	0
ATP6V1E2	51	63	126	75	44	16	16	30	78	27	17	40	45	43	26	32	66	48	94	89
ATP6V1F	327	404	551	230	247	123	194	284	865	882	113	254	160	539	275	164	252	172	495	384
ATP6V1G1	902	641	743	462	835	380	299	247	599	1187	328	464	489	499	333	365	403	360	941	739
ATP6V1G1P4	0	0	0	0	19	0	5	0	0	0	0	6	0	0	0	0	15	0	0	6
ATP6V1G2	29	21	20	21	17	10	42	0	1	36	2	4	34	15	12	18	38	9	0	8
ATP6V1G2-DDX39B	1330	1627	1728	1482	1186	844	960	743	2071	3567	1050	907	1116	1332	890	755	980	733	1722	1355
ATP6V1H	496	615	724	628	573	351	250	183	546	1288	265	427	400	393	228	338	405	342	780	456
ATP7A	37	73	82	74	46	29	10	14	19	21	37	36	10	35	44	27	28	10	42	56
ATP8	18199	6632	1295	27586	2144	6771	4319	2078	2253	7193	1548	3809	11534	572	1623	9459	6554	4577	1143	2018
ATP8A1	272	525	497	394	506	288	357	334	281	352	54	59	107	69	61	60	54	88	73	136
ATP8A2	5	0	0	0	1	0	0	0	64	1	0	0	0	0	0	0	0	0	0	0
ATP8A2P1	0	24	0	0	0	9	0	0	0	0	0	0	0	0	0	0	0	0	0	0
ATP8A2P3	0	0	0	0	0	0	0	0	0	0	0	0	0	2	0	0	0	0	0	0
ATP8B1	3135	4337	4379	5715	3923	2397	2451	2503	5492	6373	3951	2024	2019	1378	1251	1196	2356	1295	7600	4402
ATP8B2	1053	1763	1954	1618	1515	651	651	846	1691	2148	591	366	527	470	458	364	404	673	1310	1015
ATP8B3	0	1	33	52	18	8	23	0	1	43	7	49	15	5	13	1	35	0	30	28
ATP8B4	137	148	130	166	163	270	134	34	133	189	16	189	62	150	48	106	170	119	260	196
ATP8B5P	19	0	0	0	8	14	15	9	0	0	7	1	0	15	11	5	0	0	0	11
ATP9A	3699	5726	5096	4984	4348	2393	2425	1842	5756	7354	1678	1090	1724	1972	2027	1591	1609	1490	5968	4171
ATP9B	335	284	327	396	501	352	207	194	384	695	172	193	252	318	192	136	317	204	363	309
ATPAF1	940	1053	767	1705	1459	698	517	445	945	2129	413	655	835	685	454	653	679	423	1091	822
ATPAF2	128	177	160	64	135	49	100	67	102	178	81	97	97	119	97	92	116	40	0	187
ATPIF1	367	157	130	465	132	86	35	51	162	371	104	80	123	102	45	131	144	91	156	144
ATR	38	61	79	29	78	15	21	0	89	0	37	44	42	56	52	37	15	10	32	39
ATRAID	670	700	503	764	389	309	248	283	615	1448	225	338	393	604	240	291	388	264	1126	744
ATRIP	32	97	186	100	29	47	46	60	64	192	28	61	96	83	76	42	39	42	84	198
ATRN	19	0	13	15	0	0	1	8	0	16	4	7	4	5	20	11	0	0	0	11
ATRNL1	7596	13382	7512	3402	14251	3681	2541	3513	13795	7814	4582	3510	3881	6659	4485	3134	3590	2251	5859	7528
ATRX	11836	6128	9667	6097	10801	5922	4841	3162	7922	12716	4475	5137	7106	4322	3357	5239	6514	3965	6766	6533
ATXN1	3102	3722	3710	2456	2886	1370	1933	1303	3828	4759	1587	1525	1782	1313	1570	928	1305	1429	2414	2715
ATXN10	1143	1541	1278	1516	755	647	666	493	1739	2172	646	559	1149	781	478	585	509	510	1564	1048
ATXN1L	1449	2562	2334	2317	1770	871	1350	1042	2183	3838	1111	1465	1304	1885	2267	1385	2032	1254	2529	2234
ATXN2	2018	2077	1678	3011	1970	1528	1267	806	1311	3004	1174	1040	1778	1218	1179	1147	1299	946	1791	1755
ATXN2L	802	1663	900	958	759	516	645	475	1093	1422	594	711	626	1019	717	535	816	545	1539	1064
ATXN3	1616	2135	1834	1428	1792	1088	1168	883	1300	2039	666	1015	1497	1151	851	1013	993	1000	1979	1303
ATXN7	1131	1547	1401	1705	1258	983	914	667	1164	1969	780	749	849	894	884	837	835	761	1532	1057
ATXN7L1	515	577	389	346	300	343	250	143	294	380	90	280	374	233	254	274	465	194	265	335
ATXN7L2	25	6	45	0	13	15	21	19	38	0	44	40	43	54	34	45	31	55	33	34
ATXN7L3	441	467	859	389	320	194	235	225	469	750	246	206	217	408	421	257	220	156	381	483
ATXN7L3B	1422	1818	2045	1821	1202	992	794	571	1698	1895	676	730	1068	1099	849	638	973	703	1997	1473
AUH	343	401	528	724	397	340	191	128	374	390	219	266	173	220	206	244	288	203	482	421
AUNIP	0	0	0	0	0	0	0	0	15	0	0	0	12	0	0	14	5	0	0	9
AUP1	584	664	776	403	437	219	299	218	559	1157	308	492	543	616	453	347	491	247	701	800
AURKA	0	12	18	75	27	0	23	0	0	0	11	46	18	19	20	32	33	8	23	137
AURKAIP1	167	206	263	153	81	30	8	9	102	485	34	51	48	97	63	84	71	53	31	89
AURKAPS1	7	70	87	12	41	63	23	24	69	89	44	30	30	36	5	25	7	8	0	23
AURKB	0	0	0	0	0	0	4	0	0	0	0	0	0	0	0	9	16	13	29	46
AURKBPS1	3	0	22	0	0	0	0	0	0	0	0	0	9	0	0	0	0	0	0	0
AURKC	41	112	0	31	34	8	21	29	0	0	22	3	18	56	17	26	21	6	0	5
AUTS2	968	1103	1147	1421	841	620	886	603	1072	1780	1528	1007	994	1015	898	956	1711	857	1171	1419
AVEN	286	588	328	571	151	164	186	207	490	758	143	162	252	134	131	249	150	174	664	387
AVIL	85	197	124	129	45	92	72	53	115	124	80	176	98	226	93	27	187	112	226	212
AVL9	1015	1070	804	1262	1057	800	877	412	1081	1657	669	1064	1069	873	799	858	882	801	1742	1296
AVPI1	82	101	264	112	229	79	42	44	142	353	83	83	23	52	64	17	105	109	82	82
AVPR1A	58	476	124	217	219	435	180	62	212	137	41	21	40	22	61	0	0	31	0	44
AVPR2	0	15	14	0	6	15	12	0	0	0	0	0	0	0	0	0	0	0	0	0
AWAT2	0	0	0	0	0	0	0	0	0	0	0	0	0	0	0	0	0	0	24	0
AXDND1	0	13	0	0	0	11	9	0	18	0	0	1	15	4	2	0	2	0	0	4
AXIN1	382	513	652	350	453	118	238	150	439	412	234	169	102	333	397	128	380	189	428	460
AXIN2	188	252	535	402	360	253	317	167	346	688	272	384	450	705	694	526	342	282	491	1069
AXL	248	620	553	247	417	127	221	238	508	881	314	240	167	383	544	210	304	309	855	663
AZGP1	1	14	1	326	0	56	10	11	0	0	0	0	0	0	0	0	0	0	0	1
AZI1	101	186	123	43	95	22	56	82	101	139	43	128	67	66	80	78	118	62	115	77
AZI2	1119	1022	1430	479	1192	597	576	512	1193	689	620	646	889	1008	511	438	801	550	1623	1253
AZIN1	5331	6486	5039	3580	6438	2633	3406	2484	4163	3933	2278	6219	3503	3685	4011	2135	4454	2475	3967	4138
B2M	40405	35537	28782	46093	27278	46156	21099	16752	49894	42800	16870	26446	24552	24787	15701	13829	20957	24969	59579	29348
B3GALNT1	1077	1153	586	897	973	324	295	471	627	746	104	240	375	260	133	205	188	318	563	386
B3GALNT2	1783	2796	3435	1667	2321	908	1462	758	2422	2684	1050	798	1009	830	786	648	809	489	1200	1243
B3GALT2	17	34	65	205	109	34	13	67	86	68	33	0	0	0	9	0	11	26	0	0
B3GALT4	72	56	127	32	100	19	23	37	29	127	7	7	39	29	25	21	1	8	22	32
B3GALT5	5	0	0	0	0	0	0	0	0	0	0	0	0	0	0	0	0	0	0	0
B3GALT6	163	267	190	411	129	49	103	42	143	291	74	145	225	129	193	103	147	81	400	170
B3GALTL	111	252	245	287	292	139	85	76	182	134	85	82	219	135	87	94	161	146	113	229
B3GAT1	0	27	0	0	0	4	0	0	0	0	0	0	0	0	0	0	0	0	0	3
B3GAT3	83	272	264	127	113	80	119	94	248	277	234	151	86	286	219	83	142	78	282	196
B3GAT3P1	0	0	0	0	0	0	0	0	0	0	1	0	0	0	0	0	0	5	0	0
B3GNT1	152	351	278	339	265	117	143	161	145	295	31	124	87	118	109	87	99	108	178	156
B3GNT2	22	56	34	42	0	16	26	30	62	0	6	23	0	16	20	0	16	11	49	5
B3GNT3	0	0	0	0	21	0	0	0	0	0	0	0	0	0	0	0	0	0	1	6
B3GNT4	0	0	0	0	0	0	0	0	0	0	0	0	15	0	0	0	0	0	0	0
B3GNT5	0	0	14	0	0	0	0	4	17	0	0	0	0	10	4	0	0	0	0	0
B3GNT7	91	100	88	139	97	103	194	17	112	114	140	64	73	188	218	29	62	64	107	115
B3GNT8	6	0	26	0	0	0	30	17	0	28	3	0	0	20	16	0	12	7	5	20
B3GNT9	573	541	690	359	296	165	234	222	539	1072	270	157	291	285	300	155	140	234	360	445
B3GNTL1	1	109	32	29	0	29	22	9	72	34	11	26	7	17	6	26	8	22	32	30
B4GALNT1	178	193	95	175	137	72	70	104	145	378	82	109	34	152	148	164	48	183	105	142
B4GALNT3	223	381	510	152	422	49	289	217	141	587	151	131	70	168	163	94	140	58	185	183
B4GALNT4	0	23	0	0	0	0	0	0	0	0	0	0	0	0	0	0	5	0	1	1
B4GALT1	1968	3335	2590	3734	2921	1487	1487	1111	2111	3574	2822	2727	2235	6739	2299	2420	3057	4713	5860	3619
B4GALT2	297	637	701	234	258	89	176	283	537	878	237	249	328	373	357	353	149	308	362	489
B4GALT3	144	194	113	223	85	79	98	42	165	467	146	146	117	175	119	63	130	59	361	222
B4GALT4	1294	1488	990	1172	1349	593	651	525	1094	1440	819	806	1269	700	548	825	711	1060	1008	962
B4GALT5	1122	1282	837	1593	749	929	767	503	982	1208	1246	1301	1592	2674	1228	1363	1221	1241	2541	1823
B4GALT6	354	422	285	197	266	140	272	141	156	174	62	155	195	195	165	241	105	157	123	138
B4GALT7	160	88	166	93	69	50	43	93	160	226	65	67	112	128	143	73	106	78	226	123
B9D1	0	0	32	32	0	23	9	10	80	87	38	18	13	48	14	0	48	7	55	36
B9D2	21	0	0	20	10	5	17	0	0	0	12	22	11	18	10	2	12	7	0	21
bA395L14.12	1	44	43	65	2	9	0	17	53	59	40	53	48	33	15	19	17	42	35	50
BAALCOS	0	0	0	0	0	0	6	0	0	0	0	0	0	0	0	8	0	0	0	0
BAAT	4	0	0	0	0	0	0	0	0	0	0	0	0	0	8	0	5	0	0	0
BABAM1	661	667	694	679	548	299	267	243	824	1517	276	419	459	470	335	388	434	356	1108	802
BACE1	1427	2052	1997	1010	1702	918	910	909	1706	2147	650	837	763	674	1018	770	973	1027	1584	1289
BACE1-AS	0	9	2	37	10	0	0	39	22	0	10	18	17	19	8	3	6	3	131	23
BACE2	105	128	157	0	150	27	36	64	63	202	58	77	48	125	49	28	106	41	163	104
BACH1	2109	1918	2138	2131	1532	1111	1006	923	2218	2800	1598	1474	1450	1476	873	1127	1446	1135	4563	2497
BACH2	352	481	1229	763	1072	205	509	399	941	1379	317	66	95	83	65	96	75	52	206	421
BAD	175	163	204	41	65	56	93	76	243	214	55	52	51	118	114	70	56	52	229	195
BAG1	482	493	754	749	456	263	286	267	665	1447	325	466	511	469	350	618	523	370	784	707
BAG2	1445	1587	3242	1469	1949	822	1233	1429	3641	2152	1340	826	1053	754	713	583	751	741	1023	1267
BAG3	926	928	1062	1868	890	498	492	633	1364	2111	2054	975	1061	1287	1172	1101	1182	876	1937	1965
BAG4	1014	1045	1475	391	1180	586	619	591	628	824	543	837	581	812	864	462	662	616	859	966
BAG5	1553	1514	1715	1285	1356	951	889	646	1484	1822	1009	868	1107	916	1083	798	934	915	1518	1369
BAG6	1648	2685	2586	2123	1999	814	1089	923	2760	3704	1326	1712	1232	1692	1954	919	1860	1084	2574	2366
BAGE2	13	1	18	6	52	0	22	14	1	0	1	15	1	1	4	1	9	0	1	10
BAHCC1	22	16	0	0	0	0	4	12	0	0	13	3	10	23	19	0	3	10	0	13
BAHD1	229	298	548	287	306	146	240	152	582	999	217	259	183	469	435	195	347	161	443	411
BAI1	11	43	13	0	21	7	10	6	18	63	7	20	31	49	43	11	21	14	52	58
BAI2	23	124	91	27	43	37	22	25	10	44	17	17	13	59	42	29	54	33	4	28
BAI3	167	286	121	136	223	150	86	58	203	356	145	156	625	51	179	348	116	176	342	229
BAIAP2	41	29	84	115	56	55	39	26	37	260	27	40	13	78	17	12	32	1	1	12
BAIAP2-AS1	92	43	65	179	66	53	24	56	68	134	5	43	18	28	24	35	59	40	130	94
BAIAP2L1	0	47	0	38	12	95	39	17	28	0	8	8	11	2	0	30	9	0	1	11
BAIAP2L2	0	11	1	0	0	0	5	0	25	0	0	0	4	3	0	0	0	0	0	5
BAIAP3	15	0	57	30	22	0	2	11	23	27	14	16	8	14	43	0	37	0	27	27
BAK1	43	225	202	16	43	59	28	62	53	196	53	71	53	85	146	80	98	37	191	135
BAK1P1	19	47	82	0	13	13	40	4	0	43	8	5	1	25	24	27	6	5	18	31
BAMBI	226	138	437	424	217	141	100	215	691	293	426	59	72	205	66	68	146	33	518	270
BANCR	0	0	0	0	0	0	0	0	0	0	0	0	0	0	0	0	0	0	0	1
BANF1	1761	2356	2336	1675	1425	739	1153	1381	3572	3352	1138	1545	1139	1803	1603	1830	1493	1449	1969	2261
BANF1P1	0	0	0	0	13	0	0	0	0	0	0	0	0	0	0	4	0	0	0	0
BANF1P2	0	4	0	0	0	0	0	0	31	0	3	1	0	0	7	0	0	0	0	1
BANF1P3	7	4	4	16	9	1	8	7	3	2	0	5	3	4	6	4	7	11	22	2
BANK1	61	0	23	0	0	101	2	0	38	0	4	0	0	0	1	4	8	20	0	8
BANP	169	296	297	304	110	131	133	61	199	511	132	192	176	126	180	148	184	139	222	323
BAP1	777	1355	1069	827	529	288	437	411	1013	1509	429	570	586	799	703	561	668	366	1587	1001
BARD1	917	1094	2107	672	1561	547	838	430	1393	3365	693	385	527	733	548	301	896	299	509	1157
BARHL2	0	0	0	0	0	0	5	0	0	0	0	0	0	0	0	0	0	0	0	0
BARX1	0	0	0	0	0	0	0	0	0	0	0	3	0	3	0	0	0	1	0	0
BARX2	0	0	0	0	0	0	0	0	0	0	0	0	0	0	0	0	0	0	1	0
BASP1	227	334	319	220	221	119	95	68	426	820	273	196	206	285	193	66	231	247	525	407
BASP1P1	0	0	0	0	0	0	6	0	0	0	0	0	0	0	0	0	0	0	0	0
BATF	0	23	0	0	0	0	0	0	40	0	0	31	59	3	4	4	3	5	30	0
BATF2	19	1	8	20	25	4	0	11	0	29	3	32	7	40	17	9	27	25	86	28
BATF3	23	7	10	24	0	7	6	0	37	0	35	19	31	13	24	5	11	17	0	46
BAX	81	71	113	67	48	20	45	14	95	125	41	38	43	65	106	79	61	60	95	92
BAZ1A	850	790	552	1050	803	1002	574	352	922	1090	1141	1023	1668	1364	813	1275	1131	1395	1518	1239
BAZ1B	5130	3736	3581	6454	4346	3050	2682	1951	4445	8445	2629	3133	4992	3040	3133	3669	3505	2530	3939	3878
BAZ2A	1339	2678	2012	2793	2091	1304	1538	1048	2280	3554	1752	1334	1613	1968	1946	1236	1818	1397	2978	2333
BAZ2B	4266	3106	3661	3692	3567	2564	2061	1519	4084	6148	1829	2015	2732	2704	1696	1783	3123	1420	3239	2523
BBC3	4	16	11	0	33	12	6	0	0	0	0	10	0	2	9	0	7	3	0	0
BBIP1	271	287	233	222	344	175	148	100	212	461	144	232	240	242	114	203	191	115	307	280
BBOX1	12	10	59	0	0	0	10	14	1	131	4	10	41	48	7	44	24	0	23	18
BBS1	536	770	731	519	637	371	424	418	1002	1198	359	402	295	587	372	250	403	259	1011	909
BBS10	930	1251	860	477	1191	704	440	442	917	839	275	617	1003	585	412	518	532	632	757	955
BBS12	13	22	21	34	11	0	0	0	27	16	0	0	12	23	1	0	14	0	0	0
BBS2	829	1191	1288	1316	821	634	605	400	1275	1883	349	511	797	364	307	351	387	217	868	843
BBS4	374	471	404	484	373	308	353	193	334	730	272	362	592	465	356	311	393	221	862	628
BBS5	112	247	291	39	124	134	70	67	214	197	60	137	162	152	116	198	163	68	234	169
BBS7	975	942	1153	512	780	556	352	318	922	1274	423	494	779	417	431	749	482	380	776	760
BBS9	141	140	161	150	203	76	67	53	198	188	56	73	36	49	51	46	15	15	236	171
BBX	237	162	180	236	110	124	72	38	169	321	150	70	264	106	93	157	136	49	137	152
BCAM	754	1554	1714	663	1172	373	643	625	513	3068	384	281	235	389	537	224	444	234	743	549
BCAN	17	0	5	0	0	0	0	0	0	0	0	0	0	0	0	0	0	0	0	6
BCAP29	8978	10150	4675	2651	7166	3654	2556	3915	6253	3236	2613	1608	2160	1584	1229	1461	1205	2713	2677	3248
BCAP31	808	1140	1229	1019	747	493	620	301	1782	1877	450	400	584	734	432	640	492	598	1412	976
BCAR1	708	1457	1825	528	829	163	616	694	1747	3213	1319	705	251	978	734	559	927	479	1434	1621
BCAR3	356	563	419	382	179	173	210	227	604	723	288	372	425	370	327	178	202	141	307	454
BCAS1	0	0	0	0	17	35	3	0	0	0	0	0	0	0	0	0	0	0	0	0
BCAS2	940	617	924	268	427	343	356	267	496	631	418	419	481	570	348	396	587	376	741	642
BCAS2P1	0	0	0	0	0	1	7	0	0	0	0	0	0	0	0	0	0	0	1	0
BCAS2P2	2	6	0	0	0	3	0	0	0	0	0	0	4	4	2	10	10	0	0	0
BCAS3	74	110	144	74	155	26	20	26	114	125	48	11	77	69	32	73	78	37	202	99
BCAS4	28	0	54	28	18	8	0	13	35	52	17	19	1	17	18	0	2	11	0	5
BCAT1	1113	777	826	681	848	1100	620	525	1687	666	331	3429	2327	462	862	1291	1115	2386	1048	2090
BCAT2	78	161	111	58	115	80	156	62	128	178	57	70	73	141	118	125	90	26	224	265
BCCIP	839	818	740	938	576	513	518	432	737	1203	532	669	1214	720	427	601	497	535	722	917
BCDIN3D	59	100	52	60	0	3	63	42	60	83	9	25	59	24	31	36	29	36	60	67
BCDIN3D-AS1	62	46	18	24	58	9	25	47	24	102	34	23	58	33	31	17	33	12	118	31
BCHE	35	144	56	47	38	72	157	0	0	71	0	0	0	0	0	0	0	0	0	0
BCKDHA	148	275	371	377	233	105	188	113	221	677	152	217	161	209	328	108	339	160	261	302
BCKDHB	622	691	510	677	604	433	406	426	568	1065	246	179	249	165	237	172	279	257	385	443
BCKDK	192	507	327	400	242	90	205	113	198	554	230	243	114	307	178	155	343	161	486	450
BCL10	247	546	448	294	499	168	157	123	338	381	445	401	268	368	178	320	318	369	638	561
BCL11A	7	0	0	48	0	21	7	0	0	0	0	8	0	6	2	16	15	0	0	1
BCL11B	68	46	22	0	0	78	40	34	26	0	10	10	0	12	15	10	9	22	0	18
BCL2	1854	3240	2081	2205	2871	1220	1019	950	2020	2966	963	625	912	1166	956	911	916	622	3817	1765
BCL2A1	75	39	31	154	1	41	16	1	0	81	16	105	128	88	20	47	171	100	1079	52
BCL2L1	1359	1828	1289	1620	1303	625	1030	751	1474	1910	1862	1374	1162	1894	2087	1312	1366	1358	2101	2032
BCL2L11	210	317	194	240	255	222	125	64	110	163	71	200	189	313	172	107	246	125	433	264
BCL2L12	16	0	23	0	49	10	7	17	0	0	8	0	0	9	14	0	1	0	0	9
BCL2L13	1252	1964	1408	1932	1119	859	670	593	1938	1626	874	1336	1529	1594	918	983	1575	968	2655	1747
BCL2L14	14	0	0	0	0	4	0	0	0	0	0	0	0	5	0	0	0	0	0	0
BCL2L15	16	13	0	0	57	14	14	16	48	0	2	2	7	6	2	21	0	5	17	13
BCL2L2	1584	1551	1627	1684	1342	502	737	681	1553	2737	997	1382	1213	1268	1077	908	1602	827	1570	1255
BCL2L2-PABPN1	300	486	311	202	155	78	117	89	266	618	146	161	135	203	219	68	233	99	304	286
BCL3	79	192	54	113	124	17	58	16	81	27	165	189	79	432	213	152	184	159	277	163
BCL6	599	752	856	1490	1413	1166	771	487	405	1446	2251	2516	2364	4412	1897	1825	3242	1561	4609	3654
BCL6B	252	374	183	360	139	293	104	159	122	304	5	75	19	4	9	0	5	31	22	22
BCL7A	187	335	466	298	310	86	220	112	373	819	119	98	131	216	222	110	134	78	133	207
BCL7B	478	573	629	542	384	370	407	277	1578	1394	516	592	516	650	689	410	633	411	719	765
BCL7C	27	35	37	0	30	5	7	6	0	96	15	0	10	11	10	12	5	6	0	20
BCL9	484	615	713	859	515	317	420	308	808	1321	527	465	319	608	536	489	535	358	891	539
BCL9L	685	1917	1528	1093	1078	348	986	738	1144	3790	602	833	536	1131	1197	451	1364	637	1355	1618
BCLAF1	7063	4781	5638	5894	6147	4087	3787	3317	4947	7018	3146	4277	5599	3697	4289	5168	4179	3777	4741	5321
BCMO1	14	0	0	21	0	0	7	0	0	0	0	0	0	0	0	0	0	0	0	0
BCO2	0	31	24	110	0	11	18	0	63	0	0	4	0	0	2	18	0	0	13	8
BCOR	1040	1000	1211	1399	1112	538	614	374	767	2278	1307	541	662	822	649	559	579	430	907	732
BCORL1	304	568	567	479	425	218	359	282	666	792	261	248	220	418	332	187	387	181	389	442
BCORP1	0	0	0	0	0	4	0	0	10	0	0	0	0	0	0	0	11	12	0	0
BCR	299	482	483	193	109	129	100	223	630	498	541	377	147	791	557	248	537	241	1290	927
BCRP1	6	134	1	19	9	15	36	20	0	99	60	76	2	138	58	3	51	30	68	97
BCRP2	0	0	0	0	4	0	1	0	1	0	0	1	0	2	1	0	0	0	1	0
BCRP3	0	0	0	0	0	7	0	10	0	1	3	11	22	1	1	6	8	1	3	13
BCRP4	0	0	0	0	0	0	0	0	0	0	8	0	0	3	0	0	0	0	17	1
BCRP5	0	0	0	0	0	0	0	0	0	0	0	10	0	1	0	0	3	1	32	3
BCRP6	9	55	25	30	1	0	15	10	0	1	61	99	0	23	33	9	31	5	150	19
BCRP7	1	3	4	1	0	4	5	4	6	0	12	9	1	30	7	5	1	10	5	17
BCRP8	7	0	30	0	0	1	8	0	0	0	1	2	0	16	4	13	4	0	6	5
BCS1L	86	357	256	179	134	67	144	123	268	616	86	124	195	198	157	183	148	45	232	283
BCYRN1	0	0	0	0	0	0	0	0	0	0	0	0	0	0	0	0	0	1	0	0
BCYRN1P1	0	0	0	7	1	3	0	0	0	11	4	0	0	2	0	0	3	0	0	1
BDH1	27	11	27	121	0	12	7	25	21	0	8	2	4	35	20	1	15	28	83	36
BDH2	1129	1083	1216	904	954	509	460	490	1189	1910	569	485	909	548	325	415	685	328	1144	900
BDH2P1	3	1	1	1	0	0	1	0	0	0	1	0	0	0	0	0	0	1	1	1
BDKRB1	0	0	0	1	24	0	4	0	0	1	0	0	0	0	0	0	0	0	0	0
BDNF	209	106	733	249	171	131	75	130	1654	10	164	18	64	39	64	5	28	50	66	179
BDNF-AS	0	0	0	0	8	0	8	0	0	0	0	2	4	8	6	0	14	0	0	6
BDP1	592	334	404	440	306	255	237	203	339	362	251	225	478	323	272	283	282	191	426	484
BEAN1	8	0	0	0	1	0	4	14	31	66	7	0	0	0	1	0	8	0	0	0
BECN1	1410	1200	1349	1548	1230	539	540	441	1750	2377	613	942	1305	794	920	890	1095	844	2060	1472
BEGAIN	5	0	0	0	0	0	0	1	0	0	0	0	0	0	0	0	8	0	0	0
BEND2	0	0	0	0	0	0	0	0	0	53	0	0	0	0	0	0	0	0	0	0
BEND3	32	107	62	58	88	89	36	35	31	81	112	28	236	148	171	80	42	71	154	110
BEND3P1	0	0	0	0	0	0	0	0	24	0	0	3	0	0	0	0	0	0	0	10
BEND4	6	0	0	0	0	22	0	12	24	0	12	0	0	3	0	0	0	0	0	0
BEND5	217	247	225	96	250	158	140	195	201	811	321	162	122	159	167	155	182	40	323	377
BEND6	0	0	0	0	0	0	0	0	0	0	0	0	0	0	0	7	0	5	0	11
BEND7	381	590	293	683	486	402	358	316	283	413	358	97	184	378	233	229	248	189	395	482
BEST1	78	41	22	57	45	64	42	21	26	44	41	82	94	152	41	58	109	31	283	133
BEST3	0	0	0	0	0	0	0	0	0	0	0	13	0	0	0	0	0	0	0	3
BEST4	11	0	0	0	0	0	0	0	0	0	0	0	22	5	2	4	0	0	0	0
BET1	385	631	444	223	319	329	186	230	393	306	179	279	385	451	155	167	364	237	930	472
BET1L	572	849	745	640	800	285	387	279	1452	1261	654	405	378	977	637	374	881	325	1268	768
BEX1	1	0	8	1	0	13	0	0	0	0	0	0	0	0	0	0	0	0	0	0
BEX2	90	12	53	36	0	49	0	3	17	71	34	7	28	18	21	0	53	23	41	15
BEX4	1454	1099	1590	728	1224	1139	518	695	779	1536	673	465	919	525	407	532	1203	574	664	1089
BEX5	189	19	59	33	29	26	32	13	152	164	45	69	25	32	29	43	64	58	42	47
BFAR	695	865	667	810	643	378	398	314	1067	1385	601	652	722	770	564	452	528	391	1138	907
BFSP1	107	38	58	19	34	4	10	11	155	78	3	6	23	6	23	8	18	4	0	7
BGLAP	6	32	24	0	0	0	10	0	46	32	0	5	0	4	13	4	2	0	0	13
BGN	41332	53880	40478	36958	30860	11208	14733	18236	62532	97106	17225	21030	19454	43534	20766	19222	29592	22916	59667	50174
BHLHA15	0	0	0	0	0	0	0	0	0	0	0	0	0	3	0	0	0	0	0	0
BHLHB9	426	915	327	406	475	415	407	345	524	950	184	665	454	486	472	404	788	186	650	312
BHLHE22	0	9	0	0	0	0	42	0	0	0	0	0	5	2	0	0	0	0	0	0
BHLHE40	1317	1337	1344	2319	1577	908	717	617	614	2160	6853	2963	1209	4245	1582	1750	1870	2010	2951	3800
BHLHE40-AS1	0	1	0	25	23	7	19	0	6	0	4	5	0	0	0	0	0	0	0	16
BHLHE41	874	793	1287	1551	839	475	598	663	844	1927	548	722	218	511	233	451	544	678	196	563
BHMT	0	0	0	0	23	4	0	0	67	0	0	5	0	0	0	10	2	17	0	6
BHMT2	443	449	560	408	532	292	316	255	447	658	215	191	471	280	248	335	235	137	408	292
BICC1	63	40	35	95	33	87	31	24	60	1	14	17	97	52	89	79	30	40	8	25
BICD1	131	262	174	139	91	108	131	80	215	115	148	128	183	108	212	122	91	153	179	174
BICD2	1627	1658	2231	1783	1409	838	1167	774	1526	3102	1002	1108	1649	981	1004	863	1054	696	2069	1741
BID	131	76	39	18	12	15	18	27	0	115	17	90	77	92	21	28	13	77	49	70
BIK	0	0	0	0	0	0	0	0	0	0	0	0	0	0	0	0	0	0	2	0
BIN1	275	369	377	397	251	239	201	132	282	202	89	208	238	258	331	239	237	101	497	272
BIN2	219	94	80	256	36	148	55	11	103	220	35	196	276	31	70	32	58	118	109	43
BIN3	165	233	337	353	307	151	119	160	330	316	290	259	184	302	204	193	230	260	436	318
BIN3-IT1	27	21	23	24	12	1	25	15	19	123	22	30	3	26	6	12	1	13	59	41
BIRC2	1715	1651	1575	930	1465	1016	950	904	1567	1284	1670	1325	1448	1827	838	895	960	1168	2308	1633
BIRC3	1020	876	297	503	702	623	538	223	610	430	4999	882	595	10063	521	194	2038	859	4333	2224
BIRC5	16	0	23	0	26	0	4	0	1	0	4	24	0	4	33	0	17	11	55	95
BIRC6	5880	9065	7464	9008	6508	4966	4807	3503	6644	8636	4985	3832	6509	4289	3481	4452	3793	3629	8662	6478
BIVM	43	84	39	48	15	0	13	33	0	36	17	20	2	28	23	8	14	33	53	13
BIVM-ERCC5	198	316	273	284	191	208	201	152	333	490	147	209	235	275	189	246	195	169	263	379
BLACAT1	11	0	0	0	16	0	0	9	0	0	0	6	0	27	2	0	49	0	29	0
BLCAP	388	369	604	360	310	111	306	103	502	744	84	171	139	220	239	140	99	141	648	253
BLID	92	138	60	121	61	68	44	53	131	31	111	99	91	32	22	100	27	46	159	99
BLK	15	0	0	0	0	0	0	0	0	0	0	0	0	0	8	0	0	0	0	0
BLM	20	69	8	118	1	44	0	0	0	5	0	56	60	25	9	58	33	33	25	71
BLMH	926	945	1008	1532	1039	655	671	438	1257	2353	537	833	1100	605	646	724	882	688	1474	917
BLNK	126	19	91	109	85	49	43	37	79	168	24	62	16	31	38	21	148	46	95	48
BLOC1S1	7	0	63	0	54	6	7	22	22	148	16	21	0	12	9	0	5	19	33	30
BLOC1S1-RDH5	108	163	213	33	58	92	9	25	99	146	46	69	66	31	67	7	32	31	49	27
BLOC1S2	462	440	312	338	242	194	175	182	271	316	248	234	475	378	188	211	153	224	712	393
BLOC1S3	169	130	177	226	136	55	90	71	244	383	55	51	62	136	127	69	80	53	170	181
BLOC1S4	41	1	90	30	21	9	39	7	26	85	4	16	20	33	33	22	24	15	33	13
BLOC1S5	78	111	107	40	0	44	31	4	21	331	84	78	42	51	98	82	62	39	17	88
BLOC1S5-TXNDC5	3076	3826	3964	3307	1996	1510	1181	1576	2715	3746	1324	1812	2411	2329	1177	1887	1375	2088	5470	2857
BLOC1S6	2528	3295	2572	1847	2599	1643	1144	982	2522	2219	1292	1530	2461	1655	1014	1118	1524	1487	2517	1940
BLVRA	16	16	50	29	0	0	17	12	10	24	6	4	27	18	12	18	49	20	0	29
BLVRB	319	369	476	411	217	153	152	155	362	600	210	337	302	235	257	189	377	264	302	556
BLZF1	1444	1065	1231	1025	1019	697	522	636	1621	1558	477	671	1107	953	595	718	614	534	1378	1078
BLZF2P	123	172	57	29	216	42	147	29	149	58	157	36	135	93	80	83	30	38	111	120
BMF	184	305	300	297	192	215	245	85	234	601	80	171	87	149	201	98	193	95	228	225
BMI1	3084	3361	2567	1925	3410	1781	1433	853	3631	2171	971	1582	2735	1558	1121	1326	1373	1353	3438	2372
BMP1	235	736	401	292	195	106	241	162	411	965	378	366	298	854	453	434	418	455	761	763
BMP10	0	0	0	0	0	0	0	0	0	0	0	0	0	0	0	0	0	0	25	0
BMP2	61	113	245	150	148	90	47	73	181	279	213	468	345	670	274	677	459	533	270	321
BMP2K	10	4	29	62	53	40	36	0	29	52	14	26	23	20	28	15	26	11	59	37
BMP3	48	22	9	20	20	22	13	31	41	0	0	0	0	0	0	0	0	11	0	0
BMP4	1155	1128	623	780	650	315	298	463	648	950	364	291	258	434	144	155	318	235	545	426
BMP5	0	0	8	59	0	14	10	0	0	0	0	0	0	0	0	0	0	0	0	0
BMP6	104	153	251	443	63	61	66	47	54	612	29	4	29	3	31	15	12	74	0	14
BMP7	0	27	0	25	45	7	8	0	1	33	0	0	0	0	0	0	0	0	0	0
BMP8B	9	21	17	0	22	18	7	4	0	0	2	9	0	0	4	0	0	0	0	0
BMPER	1	72	39	146	106	119	71	10	62	1	26	82	88	13	52	28	89	20	38	45
BMPR1A	299	177	606	314	265	147	253	243	412	759	247	242	253	223	242	147	207	173	502	366
BMPR1APS1	6	7	24	16	8	2	6	8	21	58	13	23	10	3	4	15	6	2	9	10
BMPR1APS2	3	2	7	4	2	5	13	0	6	5	2	5	2	3	2	1	2	0	25	2
BMPR1B	2599	1916	2531	821	2668	1163	1087	553	1370	3030	1163	529	1663	896	685	1140	1031	518	740	1253
BMPR2	2496	2487	2377	3349	2618	1884	1327	1061	3035	4824	2172	1547	2063	2038	1409	1933	1687	1751	4507	2591
BMS1	1697	1361	917	1991	1366	845	670	536	1156	1454	1052	1098	1872	1008	1005	1364	1303	1131	1603	1301
BMS1P10	26	0	5	1	50	0	0	0	0	48	0	1	1	4	0	17	0	0	80	51
BMS1P11	0	0	0	0	0	0	0	0	0	0	0	0	0	0	0	2	0	0	0	11
BMS1P12	7	2	0	0	4	0	0	0	0	1	0	0	0	0	3	5	0	0	0	1
BMS1P13	44	48	61	83	3	9	7	5	33	32	9	32	46	47	22	9	13	0	55	100
BMS1P14	526	308	666	523	397	216	248	231	629	1444	132	249	242	241	271	239	221	185	358	446
BMS1P15	0	0	0	0	0	2	0	0	0	1	0	0	0	0	0	0	1	0	0	0
BMS1P16	0	0	0	0	0	0	0	0	0	0	0	0	1	0	0	0	0	0	0	0
BMS1P2	237	522	302	457	208	299	165	228	167	119	57	170	264	110	120	208	122	126	291	209
BMS1P20	456	362	576	572	383	376	220	211	377	670	194	323	382	309	248	359	373	245	482	391
BMS1P3	552	603	221	216	227	176	139	94	400	404	430	463	316	409	196	153	409	291	1566	904
BMS1P4	30	44	16	83	1	44	43	18	40	0	9	23	14	42	43	3	47	18	74	21
BMS1P5	16	29	25	13	10	10	10	15	22	0	1	0	9	1	0	12	6	4	0	1
BMS1P6	294	271	194	119	188	103	229	118	165	193	84	17	110	115	185	41	112	117	8	144
BMS1P7	41	57	33	83	145	35	6	25	15	5	26	40	0	31	0	34	1	16	54	79
BMS1P8	0	0	1	1	0	4	0	0	0	10	1	4	0	0	0	1	1	8	3	1
BMS1P9	24	26	22	1	5	6	1	1	0	51	1	15	12	5	10	11	4	1	65	22
BMX	226	162	38	212	64	175	132	31	97	0	20	16	0	184	56	67	71	37	87	52
BNC1	0	74	8	0	0	6	44	0	0	0	0	0	0	0	5	0	22	0	0	0
BNC2	1014	1140	883	2247	1476	1192	781	359	660	2521	577	460	635	446	444	561	281	297	466	763
BNIP1	95	94	119	139	159	53	57	38	70	127	39	46	82	81	57	36	45	61	192	88
BNIP2	3317	4636	4183	1856	3835	2200	1988	1410	3546	3018	1806	1586	2528	1651	1575	1481	1658	1733	3099	2624
BNIP3	301	428	405	686	264	244	211	314	600	826	342	602	201	502	400	198	1160	305	1637	1463
BNIP3L	8372	7254	5810	4759	7903	4405	4127	3105	5490	6044	5149	5888	4301	6267	3509	2877	8625	4986	13229	10223
BNIP3P1	0	0	0	0	0	0	0	0	0	0	0	0	1	0	0	1	0	0	0	0
BNIP3P5	11	0	0	38	43	9	4	16	0	0	16	11	27	14	12	9	16	13	14	27
BNIPL	7	0	8	0	0	16	0	0	0	0	13	9	0	30	0	7	0	0	0	29
BOC	261	686	554	375	254	371	240	197	318	647	188	194	123	239	107	185	203	65	140	191
BOD1	743	607	658	863	306	298	248	279	666	883	457	432	505	577	366	443	458	287	579	638
BOD1L1	4503	2229	2605	3807	3715	2865	2032	1648	2791	4939	1721	2125	3363	1847	1811	2586	2933	2118	3289	2867
BOK	42	58	144	0	43	59	11	27	118	173	8	1	0	30	43	30	0	9	55	38
BOK-AS1	0	0	0	0	0	0	0	0	0	0	0	0	0	0	1	0	0	0	0	0
BOLA1	25	18	53	45	25	2	39	7	23	157	14	15	37	37	23	18	20	4	32	58
BOLA2	5	45	26	0	26	0	0	0	0	0	5	1	0	24	0	5	1	8	105	4
BOLA2B	6	3	1	3	2	0	1	1	3	68	2	2	5	12	8	2	5	1	8	22
BOLA3	88	25	44	0	5	11	8	0	31	141	19	18	63	37	39	39	39	30	59	57
BOLA3-AS1	271	188	295	149	245	65	137	95	147	373	60	83	101	65	111	117	143	62	214	172
BOP1	9	60	24	0	0	0	22	0	11	36	10	4	11	10	24	26	0	19	38	25
BORA	147	47	128	11	94	82	71	39	94	92	44	67	48	49	37	42	39	43	111	99
BPGM	553	533	435	279	460	205	214	131	372	463	196	440	414	344	267	352	249	175	521	418
BPHL	147	165	163	135	94	169	50	87	92	247	17	88	63	67	17	63	63	46	117	99
BPI	9	0	0	15	0	26	0	0	31	0	5	0	0	11	6	6	0	19	0	15
BPIFB4	0	0	0	14	0	47	0	0	0	0	0	0	0	0	0	0	0	0	0	0
BPNT1	668	745	510	547	598	255	183	139	612	1160	95	267	277	263	232	231	318	236	385	414
BPTF	7827	5847	5174	9007	6161	4290	3967	2700	5663	12676	2524	3513	5844	3478	2812	4385	4744	2941	5562	4612
BRAF	2894	3947	3508	3636	3035	2295	2180	1984	3858	5288	2369	2505	2922	2861	2222	2062	2620	1766	4140	3441
BRAFP1	31	21	25	29	59	5	30	8	76	0	3	6	0	1	5	36	0	4	34	10
BRAP	1085	971	870	1946	1036	1034	804	398	1278	1356	727	1111	1578	1027	703	1335	1463	1216	1262	1027
BRAT1	92	211	232	78	154	25	92	105	161	174	34	60	74	116	113	52	30	40	230	151
BRCA1	100	36	74	124	64	15	43	61	25	131	23	67	122	43	32	94	70	34	86	103
BRCA1P1	44	89	61	35	69	30	53	17	0	81	24	55	12	19	39	42	36	15	87	5
BRCA2	286	247	433	96	357	214	154	131	245	136	33	283	263	181	55	262	318	214	400	391
BRCC3	759	839	615	626	637	508	503	185	295	840	267	643	800	430	462	688	788	534	451	764
BRD1	340	572	447	414	420	314	367	185	271	680	168	264	473	269	413	280	418	200	386	318
BRD2	4604	4179	3656	5482	3434	2547	2305	1865	4295	8457	2666	3062	3191	2962	3011	2610	4047	2429	4896	3796
BRD3	970	1286	1004	1320	1133	612	709	337	780	1597	515	554	833	812	751	626	662	656	1217	1071
BRD4	1920	2833	3027	3015	2222	1536	1958	1513	3445	3846	2691	2625	2226	2985	2795	1973	3569	1983	3600	3884
BRD7	1903	1228	1235	1734	1432	741	668	561	1397	2774	752	817	1213	705	536	860	820	734	1230	1014
BRD7P2	23	113	27	227	239	9	7	84	2	7	5	9	44	5	4	5	17	12	8	59
BRD7P4	0	0	0	0	0	0	0	0	0	0	2	0	0	0	0	0	0	0	0	0
BRD7P5	4	3	7	13	0	0	10	4	1	8	7	10	15	6	2	2	1	1	0	0
BRD8	791	851	864	1338	826	590	634	467	864	1934	233	638	1137	679	681	643	846	451	1061	969
BRD9	314	739	391	553	357	215	230	192	442	501	153	251	246	262	272	278	271	197	549	474
BRDT	0	0	0	0	0	0	0	0	0	0	0	0	0	0	0	0	0	10	0	0
BRE	101	192	169	260	62	152	80	103	65	128	56	115	118	168	103	95	203	141	310	179
BREA2	0	0	0	0	20	9	12	0	0	0	0	2	8	5	1	0	0	0	0	0
BRE-AS1	25	96	73	32	1	12	8	0	36	0	8	4	0	22	0	9	8	4	0	43
BRF1	241	395	213	213	136	97	101	57	201	280	104	83	152	164	201	81	175	98	79	131
BRF2	182	223	223	182	214	120	174	188	210	612	62	158	146	156	130	87	201	143	255	221
BRI3	273	301	431	206	218	113	137	86	366	419	76	133	176	145	250	111	138	199	498	446
BRI3BP	91	58	97	117	94	88	88	42	49	149	13	68	48	59	39	55	56	55	0	80
BRI3P1	0	1	0	0	0	0	0	0	0	0	0	0	0	0	1	0	0	0	0	0
BRICD5	8	7	0	0	17	0	25	7	25	0	0	3	0	15	18	6	17	0	0	5
BRINP1	14	82	0	19	0	12	12	0	237	49	24	47	56	43	72	10	11	73	55	41
BRINP2	0	0	0	0	0	0	0	0	0	0	0	0	12	0	0	0	0	0	0	0
BRINP3	29	31	47	56	28	8	4	34	0	67	0	0	0	6	0	0	0	0	0	0
BRIP1	81	69	47	25	57	28	11	57	30	3	18	44	79	0	37	76	8	11	92	39
BRIX1	720	551	483	209	446	222	210	105	304	672	391	377	480	425	267	234	245	285	612	528
BRK1	1478	1097	1686	1272	1026	572	608	672	1822	2844	701	831	1365	969	564	619	773	857	2189	1512
BRMS1	124	234	200	188	101	34	53	35	194	312	104	166	124	161	129	132	101	76	218	149
BRMS1L	604	365	640	768	565	509	285	227	568	918	363	523	805	359	395	596	507	393	576	607
BROX	1689	1294	1204	880	1319	698	875	783	897	1652	588	1046	904	1028	608	652	789	545	2094	1463
BRPF1	459	741	545	732	447	174	236	149	517	1214	251	378	349	448	501	259	489	333	513	497
BRPF3	907	1317	1146	1547	1062	799	767	755	1241	1783	582	1111	1149	2424	1521	901	1545	992	2111	1909
BRSK1	145	235	245	177	188	49	82	78	253	356	121	146	108	208	155	72	218	175	289	226
BRSK2	0	0	0	0	0	6	0	0	0	0	5	2	24	3	5	0	6	0	0	0
BRWD1	2680	2481	2667	1389	3141	1952	1775	910	2170	1797	1368	1447	1934	1792	1266	1104	1579	1126	2720	1855
BRWD1-AS1	0	0	0	19	0	0	0	0	0	0	0	5	8	0	1	7	4	0	0	0
BRWD3	1072	1544	1258	1177	1340	1335	1047	644	1263	1420	1088	1332	1356	1216	896	1077	1208	887	1374	1478
BSCL2	6	0	14	0	0	4	6	0	0	35	1	4	0	1	0	5	2	6	0	7
BSDC1	877	849	1387	1105	831	306	597	447	1302	1815	478	585	356	767	610	289	677	334	1335	840
BSG	2661	4618	4623	5873	3110	1300	1448	1250	4023	7116	1671	1591	2475	2053	2059	1444	1727	1632	4806	3753
BSN	23	101	54	77	16	11	13	41	28	46	26	17	53	36	51	64	10	2	65	45
BSN-AS2	0	0	40	0	0	0	3	0	0	0	0	0	10	3	7	0	0	0	0	5
BSPRY	0	0	0	0	0	13	0	7	0	0	0	0	0	0	0	0	0	3	0	2
BST1	190	82	233	276	111	84	104	66	104	281	69	65	16	11	52	30	12	63	154	45
BST2	1025	1013	653	421	403	650	485	253	2084	1365	180	482	471	741	625	183	305	545	1171	668
BTAF1	2668	3265	3513	2930	2909	2306	1773	1136	2533	2984	2671	1722	2219	1800	1269	1653	1795	1448	3855	2692
BTBD1	1392	1743	1256	1179	1161	676	565	589	1171	1282	567	898	1040	1082	630	927	873	756	1109	1485
BTBD10	1719	1912	1931	1795	1491	725	678	642	1995	3151	1091	1001	1421	1126	706	687	930	711	1432	1585
BTBD11	0	0	11	0	0	0	15	0	0	0	0	0	0	0	0	0	0	0	0	0
BTBD16	15	96	85	24	18	21	31	30	35	131	23	22	17	18	15	14	55	8	56	38
BTBD19	28	153	54	28	87	36	35	38	44	34	62	40	40	107	83	32	44	47	179	156
BTBD2	361	611	928	299	510	100	282	202	890	1341	229	411	306	366	516	255	520	237	845	624
BTBD3	513	757	565	771	638	513	329	322	379	1067	381	563	483	695	374	374	556	383	446	566
BTBD6	641	591	776	433	401	93	277	226	613	1583	148	209	282	129	220	189	141	232	446	469
BTBD7	766	1051	1697	1585	1297	635	853	493	936	2110	567	566	1168	899	555	503	716	620	1642	1372
BTBD7P1	0	16	0	0	0	0	0	0	0	0	0	0	8	0	0	0	0	3	26	0
BTBD8	44	0	119	52	59	12	34	26	97	0	0	4	42	26	7	9	13	45	0	62
BTBD9	376	431	319	467	260	198	129	236	304	657	201	256	316	440	376	301	432	314	1049	646
BTC	410	390	787	131	520	164	239	190	111	974	75	33	117	28	71	41	48	36	4	92
BTD	423	524	302	399	228	254	218	150	395	554	69	160	127	224	167	114	160	166	329	238
BTF3	5191	3676	4405	4029	3167	2268	1986	1899	4884	8135	2617	3693	4497	3073	2431	2755	2697	2167	5672	5325
BTF3L4	1723	1813	1690	728	1230	946	718	673	1507	1397	1010	1531	1471	1226	901	1079	1229	1057	1424	1378
BTF3L4P1	1	2	1	0	0	0	0	0	0	1	0	0	0	0	9	3	1	0	0	3
BTF3L4P2	99	86	97	90	60	100	96	95	96	99	107	53	96	105	60	128	32	28	151	149
BTF3L4P3	0	0	3	0	0	0	0	0	0	0	0	1	1	0	0	0	0	0	0	0
BTF3P16	5	76	15	1	0	12	10	12	3	87	5	21	21	7	9	47	19	0	39	10
BTF3P3	7	74	24	41	42	30	63	37	13	0	29	15	28	38	31	29	0	32	116	25
BTF3P5	6	0	0	0	1	2	1	4	0	3	2	1	1	0	0	2	3	0	0	0
BTF3P6	0	0	0	0	0	0	0	11	0	0	0	0	0	4	0	0	0	0	0	0
BTF3P7	0	12	0	0	0	0	0	0	0	0	0	0	0	0	0	0	0	0	0	0
BTG1	1142	2017	1072	1172	1291	1769	974	487	1362	817	1487	1517	1280	1694	909	777	1437	1493	2571	2161
BTG1P1	0	15	1	0	21	0	7	0	0	0	14	0	0	0	2	0	0	7	0	0
BTG2	2403	2256	2696	3006	2300	2081	1127	634	749	1851	1366	659	1101	1496	1289	924	1051	456	1985	1784
BTG3	388	328	624	246	522	264	183	155	444	512	609	268	399	499	137	219	231	237	726	528
BTG4	0	0	0	0	0	0	0	0	0	52	0	0	0	0	0	0	0	0	0	0
BTK	133	108	30	253	86	220	100	34	164	35	18	264	290	73	97	172	131	262	100	84
BTLA	45	29	62	0	56	31	41	4	14	0	16	4	0	15	9	6	15	31	53	13
BTN1A1	0	0	0	0	0	0	0	0	0	51	0	0	0	0	0	0	0	0	0	0
BTN2A1	1069	1163	1086	1725	1266	744	727	621	1314	2040	716	910	1044	1081	757	698	1489	723	1625	1189
BTN2A2	371	417	291	315	311	139	268	117	319	336	128	287	226	323	151	200	363	254	595	291
BTN2A3P	37	173	149	84	72	20	74	55	83	70	54	71	108	61	72	29	71	71	73	120
BTN3A1	557	591	313	630	263	527	325	168	390	380	53	269	269	409	146	157	289	250	672	434
BTN3A2	724	1127	675	1028	490	866	436	244	577	726	125	357	427	478	288	249	335	344	960	504
BTN3A3	344	520	312	690	421	397	342	162	398	614	99	227	191	270	55	53	196	300	283	367
BTNL8	0	0	0	0	0	9	0	0	0	0	0	0	0	0	0	0	0	0	27	1
BTNL9	0	0	0	0	0	0	0	7	0	0	0	0	0	0	0	0	0	0	0	0
BTRC	6	0	28	0	0	22	14	18	0	45	0	3	5	11	9	0	24	0	0	4
BUB1	102	73	75	0	90	3	59	29	0	62	20	15	12	8	20	65	88	12	11	362
BUB1B	52	0	18	19	20	11	12	6	0	0	2	56	3	6	4	8	29	63	69	128
BUB3	847	1064	1035	689	570	640	450	374	1189	1319	522	722	1030	836	465	579	666	669	1505	1159
BUD13	412	307	401	543	328	266	189	227	483	728	170	229	339	194	313	181	336	278	288	354
BUD31	1003	663	775	1101	1006	617	402	643	1222	1127	1016	1292	1337	988	685	1224	1249	1068	1270	1193
BVES	502	673	1426	930	675	522	601	363	363	1027	409	312	379	291	368	289	240	307	376	516
BVES-AS1	31	29	67	0	42	25	38	9	1	81	0	22	5	14	13	33	13	0	11	45
BX255923.3	0	0	0	0	0	0	0	0	0	0	0	0	0	12	0	0	5	0	0	3
BYSL	115	47	92	64	44	27	11	22	183	123	87	69	117	88	82	108	21	22	119	84
BZRAP1	278	531	486	342	443	92	199	174	469	464	90	101	131	170	281	61	186	103	346	370
BZRAP1-AS1	8	0	19	15	2	0	10	2	0	0	0	0	0	0	3	14	15	9	40	0
BZW1	2763	2690	2148	1126	2283	1268	1055	853	2083	1667	2200	2319	3038	3233	1676	2861	1850	3161	3915	2806
BZW1P1	0	0	0	0	0	0	0	0	0	0	0	0	1	1	0	0	0	0	0	0
BZW1P2	47	64	60	23	41	20	17	20	23	37	62	52	58	76	23	64	43	70	75	51
BZW2	178	118	184	810	165	271	134	84	231	399	365	326	546	241	279	464	230	175	540	337
C10orf10	615	1113	712	1156	853	902	568	387	1373	1166	13093	5893	6454	16976	6602	10055	9361	4161	11200	24718
C10orf105	0	1	0	20	0	16	2	0	0	0	4	0	0	0	0	0	0	0	15	0
C10orf107	46	0	20	95	14	36	0	36	203	0	16	5	11	0	9	9	30	67	68	11
C10orf11	25	25	0	0	0	0	5	0	13	40	9	0	0	3	6	0	0	0	0	0
C10orf111	0	0	0	0	0	6	0	0	0	0	0	0	0	0	0	0	0	0	9	0
C10orf113	0	0	0	0	0	16	0	0	0	0	0	0	0	0	0	0	0	0	0	0
C10orf115	0	0	9	0	0	0	0	0	0	0	0	0	0	0	0	0	0	0	0	0
C10orf118	3726	2050	2121	1705	2648	1850	1529	1060	2146	1364	741	1209	1793	1073	1115	1005	1808	1224	2065	1379
C10orf12	844	863	477	618	492	337	418	258	591	955	312	372	515	516	434	368	500	314	707	555
C10orf128	168	328	81	472	115	265	170	153	114	124	3	69	86	37	9	48	38	55	58	58
C10orf129	0	0	0	0	0	0	0	0	0	0	0	0	0	0	0	0	0	9	0	0
C10orf131	58	6	39	21	72	28	12	8	41	0	20	42	4	6	16	0	20	0	28	30
C10orf2	70	64	58	82	103	35	43	40	60	0	79	94	137	88	144	75	60	56	105	69
C10orf25	53	128	32	261	70	99	44	33	72	63	20	24	42	53	16	36	47	66	21	85
C10orf32	317	226	432	159	216	32	190	93	126	150	85	135	136	270	163	181	235	154	212	176
C10orf32-ASMT	148	97	203	95	75	134	115	83	295	173	88	112	158	183	106	207	267	154	400	103
C10orf35	41	13	68	39	30	6	11	35	53	19	49	52	4	25	28	14	25	17	29	69
C10orf54	326	456	328	337	313	133	189	73	1055	712	130	123	155	107	190	22	100	193	306	234
C10orf55	7	0	0	0	0	9	0	0	0	0	0	24	18	0	3	0	0	0	0	0
C10orf62	0	0	40	0	0	7	0	0	0	36	0	0	8	0	0	0	0	0	0	0
C10orf67	0	0	0	0	0	0	0	0	0	0	2	0	0	0	0	0	0	0	0	0
C10orf71	3	1	77	1098	25	5	32	4	0	138	5	0	0	0	0	0	0	0	0	0
C10orf71-AS1	0	0	0	23	0	0	0	0	0	0	0	0	0	0	0	0	0	0	0	0
C10orf76	151	260	277	387	213	174	251	230	460	406	239	274	237	440	434	222	423	265	320	343
C10orf82	0	35	0	0	0	15	0	0	0	19	0	0	0	0	0	0	0	0	0	0
C10orf85	0	0	0	0	0	0	0	0	0	0	0	0	4	0	0	0	0	0	0	0
C10orf88	84	272	64	210	72	59	60	50	87	112	31	54	129	68	49	37	24	95	166	114
C10orf95	0	0	0	0	0	0	0	0	0	0	0	0	6	0	0	0	0	8	0	0
C11orf1	88	51	42	73	57	35	56	12	142	249	7	23	51	20	30	11	65	9	78	22
C11orf21	0	12	0	86	0	0	3	0	0	0	0	3	0	1	8	0	0	0	0	0
C11orf24	717	713	1076	878	607	300	383	432	929	1711	438	204	312	338	378	300	268	458	723	601
C11orf30	1279	1101	1011	1380	1199	986	849	627	1143	1431	1197	916	1323	1108	781	797	946	636	1564	1060
C11orf31	196	220	301	102	166	35	63	99	196	265	130	115	95	150	137	118	169	57	220	181
C11orf45	113	137	173	57	141	51	85	64	26	259	28	53	30	15	21	35	54	36	193	47
C11orf48	72	90	111	205	64	42	39	1	16	75	55	81	125	87	120	97	40	51	220	72
C11orf49	97	168	151	97	78	88	77	101	460	221	40	111	138	162	91	130	117	35	157	56
C11orf52	20	54	20	0	26	13	28	1	23	107	7	20	30	11	6	31	15	0	0	48
C11orf54	553	516	535	725	597	252	432	321	757	1464	346	300	541	727	346	221	693	345	1047	562
C11orf57	1301	943	877	862	696	594	499	482	1317	1686	570	850	1524	712	601	898	903	636	1151	1086
C11orf58	2419	2795	2432	2235	2477	1010	1370	1039	2217	3964	1289	1388	1970	1763	1270	1234	1701	1243	2251	2224
C11orf63	401	161	245	191	271	229	24	59	81	434	63	134	137	93	101	51	109	105	185	201
C11orf65	13	0	20	0	0	36	11	0	0	43	0	7	0	5	0	16	18	13	0	0
C11orf68	196	213	441	156	75	24	134	146	691	572	182	127	91	243	246	83	141	68	259	262
C11orf70	61	0	25	0	28	46	27	14	73	42	47	34	62	95	22	30	78	66	136	83
C11orf71	81	157	34	56	84	114	105	24	171	108	32	43	68	11	14	12	46	12	153	82
C11orf73	308	537	488	372	215	293	240	203	589	547	213	294	393	251	189	226	262	242	546	367
C11orf74	312	226	283	372	268	124	183	158	313	320	51	123	132	170	59	121	184	69	248	307
C11orf80	30	68	26	0	90	14	7	11	17	59	12	27	9	59	33	14	12	15	49	57
C11orf82	29	85	23	0	10	42	64	6	0	45	1	22	33	5	10	17	12	16	65	99
C11orf83	29	49	39	21	10	26	36	14	105	166	30	46	15	55	45	15	26	40	67	48
C11orf84	126	85	213	144	182	132	51	104	225	398	57	96	82	173	99	57	109	46	54	124
C11orf85	0	0	0	0	0	0	0	0	0	0	0	0	0	0	0	0	0	0	18	0
C11orf88	0	0	0	0	0	0	0	0	0	0	0	0	0	0	0	0	0	0	0	1
C11orf91	11	13	0	0	9	8	1	0	0	0	25	22	16	17	51	67	10	10	0	59
C11orf94	0	0	0	0	21	5	0	0	0	0	0	0	12	5	1	0	0	0	0	1
C11orf95	435	752	463	185	438	261	221	141	781	478	224	277	313	383	398	206	263	326	873	589
C11orf96	958	1091	2304	811	1103	358	394	404	931	3944	1981	727	294	1496	577	289	975	268	3156	1451
C12orf10	191	165	286	354	67	129	100	58	214	573	125	162	135	145	155	143	171	126	202	223
C12orf23	3469	3661	4074	1878	3790	1661	1927	1513	3128	2508	2059	1923	1768	1675	1614	1273	2114	2148	3851	3052
C12orf29	787	806	749	232	761	433	529	451	575	497	537	666	781	610	514	412	578	300	950	789
C12orf39	0	0	0	0	0	0	0	0	0	0	0	0	0	0	0	0	6	0	0	0
C12orf4	644	739	522	719	586	264	282	291	616	729	379	336	455	516	301	451	369	340	674	494
C12orf42	0	0	0	0	0	6	0	0	0	0	7	0	0	0	0	0	0	0	0	0
C12orf43	241	266	337	270	140	118	136	54	291	359	139	216	260	335	194	193	148	124	202	326
C12orf44	354	453	341	472	248	109	225	239	606	860	320	322	201	413	439	180	350	316	327	309
C12orf45	36	47	32	63	91	26	56	49	41	69	52	77	70	100	50	29	70	32	100	47
C12orf49	610	715	516	678	484	364	270	235	464	635	291	437	438	512	346	332	296	305	783	538
C12orf5	6	0	10	11	18	27	13	0	0	0	26	0	80	19	8	7	8	47	33	21
C12orf50	0	0	0	0	0	0	0	0	0	0	0	5	0	0	0	1	0	0	0	2
C12orf54	1	0	0	0	0	0	10	0	0	32	0	4	0	4	1	0	0	0	0	15
C12orf55	127	203	40	24	63	112	33	85	26	42	8	38	12	40	13	19	52	53	236	70
C12orf56	0	33	0	0	0	16	0	0	0	0	0	0	6	0	0	0	0	0	0	0
C12orf57	600	944	892	523	446	151	317	296	1309	1738	277	330	311	586	548	240	403	208	1039	698
C12orf60	15	0	5	16	13	9	0	20	0	25	0	0	8	11	13	0	14	0	0	11
C12orf61	13	21	0	20	0	26	0	0	0	0	0	1	0	8	11	2	0	0	0	7
C12orf65	166	84	125	199	97	32	110	90	147	70	143	92	203	152	94	97	145	95	179	129
[truncated: 24,305 more rows]

## Sheet: 纯数值
Normal1	Normal2	Normal3	Normal4	Normal5	Normal6	Normal7	Normal8	Normal9	Normal10	Patient1	Patient2	Patient3	Patient4	Patient5	Patient6	Patient7	Patient8	Patient9	Patient10
0	0	0	0	0	0	0	0	0	14	0	0	0	0	0	0	0	13	0	8
0	0	0	0	15	0	0	0	0	0	0	8	0	9	0	0	0	0	0	7
0	0	0	0	0	0	7	0	0	0	0	9	0	0	0	0	0	0	0	5
8	0	51	0	0	0	0	0	97	0	1	0	6	3	1	0	0	0	41	23
66	0	0	16	0	14	40	41	29	86	15	11	0	27	14	39	0	20	105	42
0	0	0	0	0	0	0	0	0	0	0	4	0	0	3	0	0	0	0	0
34075	46832	40367	62583	44918	23437	20745	21229	31062	62216	23768	15149	21828	15899	21524	21644	15983	31912	143955	51249
69	260	304	49	68	88	60	62	147	371	22	41	76	47	28	31	21	33	72	62
0	14	19	0	0	18	0	2	0	0	0	0	0	0	0	0	0	0	0	2
0	0	0	0	0	0	13	13	0	0	0	0	0	0	0	0	0	10	0	0
0	0	0	0	11	0	0	0	0	0	6	6	0	20	12	0	6	0	0	0
364	448	449	515	250	109	272	160	673	539	735	615	278	1489	1080	220	1516	500	1151	659
5	0	0	0	0	0	0	0	0	0	0	0	0	0	0	0	0	0	0	0
287	348	435	241	234	192	128	186	488	373	102	198	177	279	163	102	218	64	446	339
166	219	276	172	129	93	105	84	205	195	109	106	121	128	116	82	111	102	275	277
0	0	0	0	0	10	0	0	0	0	0	0	0	0	0	0	0	0	0	0
0	0	0	0	0	2	0	0	0	0	0	0	0	0	0	0	0	0	0	0
17	175	137	102	170	59	54	13	86	28	45	37	15	40	63	95	57	21	31	47
644	526	729	871	558	470	453	295	712	613	451	607	686	505	459	480	494	447	685	929
566	934	696	767	570	496	376	322	822	838	479	451	982	649	419	841	604	662	905	696
1871	2561	1863	4163	2204	2090	1625	1295	2133	2160	1838	1376	2246	1793	1640	1625	1335	1867	2645	1979
167	123	104	71	42	58	37	41	158	222	40	67	32	26	48	14	73	58	28	88
235	437	448	353	303	134	167	122	365	684	198	266	171	303	267	164	194	136	551	401
319	220	339	411	200	83	149	125	263	390	150	163	254	306	255	166	223	97	281	360
2	1	0	0	0	0	9	0	0	0	0	0	0	0	0	0	0	0	0	0
1003	1622	1382	1876	1110	880	713	730	1874	2060	1060	1107	1263	1562	1093	906	1488	776	2414	2215
130	282	239	243	283	142	113	40	319	390	66	132	156	120	148	155	134	134	205	237
4	22	0	19	0	11	18	6	0	33	3	8	7	13	14	10	19	8	27	10
438	452	432	372	326	246	215	87	351	416	97	209	332	266	123	200	198	215	434	348
531	565	637	246	325	292	386	201	275	333	178	400	346	466	199	255	253	252	735	461
2468	2260	1711	3302	2294	1600	1196	1074	1717	1561	1067	1193	1350	989	1136	1059	1377	1123	1985	1607
1202	671	586	1101	885	505	377	319	937	1483	567	874	1275	983	790	961	1374	665	1650	1062
15	105	102	55	36	56	25	18	92	37	15	3	31	17	51	11	19	32	86	39
27	9	20	27	0	47	2	5	29	46	0	0	23	7	18	0	13	26	0	10
798	1040	806	1770	683	1015	607	374	1089	1139	1929	2770	1522	5865	1920	1807	2889	2421	2977	1362
353	606	278	342	414	1102	1044	185	0	304	0	40	54	67	28	20	28	22	67	20
23	123	181	130	81	53	100	78	58	187	39	44	106	68	28	45	145	31	52	63
0	0	0	29	9	5	0	0	0	26	0	0	1	6	0	0	0	40	49	19
15	0	0	0	0	11	6	12	23	0	0	0	4	0	5	0	0	6	29	1
565	1254	1158	633	842	173	523	443	898	2009	350	372	386	310	539	283	366	287	1086	670
510	809	1037	523	578	237	526	368	769	1335	224	111	125	218	239	144	115	128	359	375
17	35	0	0	21	4	16	0	0	31	6	3	0	2	2	0	11	0	0	0
559	306	441	400	449	531	392	276	240	520	174	183	405	560	211	148	529	124	323	336
246	478	147	424	318	652	310	53	138	166	5	93	52	179	104	20	73	69	33	157
73	175	22	18	78	46	56	6	11	0	19	5	3	18	17	3	16	28	0	20
1261	1862	1488	3067	1336	3450	1952	528	833	2286	137	623	673	1322	359	202	675	256	95	698
495	753	521	1052	417	1817	1024	242	562	82	33	205	185	373	232	17	235	107	101	211
24	30	39	70	0	25	14	14	2	42	8	3	19	5	9	0	12	3	0	11
405	475	862	546	375	315	370	180	421	628	135	154	377	194	223	105	280	170	372	274
0	0	8	0	0	0	0	0	0	6	0	0	0	0	0	0	0	0	0	1
0	0	10	0	0	0	0	0	0	3	0	0	0	0	0	0	0	0	0	0
0	61	0	0	0	35	5	0	0	0	0	0	0	0	0	0	0	0	0	0
176	287	147	618	216	178	119	198	380	442	142	139	160	135	76	46	184	159	389	381
0	0	0	0	0	17	17	0	0	0	6	5	0	0	0	0	0	0	0	0
218	524	164	403	247	147	142	124	111	794	119	194	120	135	241	94	275	115	387	353
385	806	508	620	367	335	361	237	515	1029	279	366	432	183	331	336	303	317	403	739
65	254	202	78	78	45	98	14	174	208	16	49	29	79	106	56	28	20	99	89
23	72	34	22	31	20	14	8	0	42	25	45	30	46	36	18	13	2	26	26
612	962	627	746	546	262	458	412	1214	1051	638	420	507	975	798	469	352	280	1347	884
29	26	64	43	65	15	41	52	62	180	31	46	20	44	43	20	22	20	58	61
14	0	0	0	0	0	0	0	0	0	0	0	0	0	0	0	0	0	0	0
0	0	0	0	0	5	0	0	0	0	0	0	0	0	0	0	0	0	0	0
0	48	0	0	0	0	0	0	0	0	0	7	0	0	0	6	5	7	26	0
311	333	233	242	341	76	172	65	195	285	354	717	1044	1988	686	1002	1089	526	1324	979
192	442	217	539	217	209	272	158	193	309	156	263	498	301	192	489	145	414	625	388
404	941	689	1324	757	618	430	344	530	815	223	384	424	473	435	456	438	286	927	728
0	0	32	18	0	15	18	0	0	0	6	6	0	0	0	0	0	0	0	12
0	0	13	16	0	0	0	0	0	0	0	0	0	0	0	0	0	0	0	0
0	0	0	21	0	0	0	7	0	0	0	0	0	0	0	0	0	0	0	0
2370	1871	3122	4288	2461	2926	2006	1379	1355	5912	595	928	896	1804	459	1413	3528	569	1140	1661
130	306	308	108	99	80	91	57	228	521	157	96	95	89	177	48	97	118	253	137
20	107	75	131	52	218	54	29	27	114	0	4	37	5	7	0	5	12	0	0
1321	1444	1230	1062	1623	814	979	463	923	1525	643	590	1277	541	524	641	603	595	1200	990
278	395	387	376	223	239	236	117	234	413	128	201	180	216	178	146	248	118	445	372
1665	1744	1305	1004	1566	1118	1037	681	1633	1011	1113	1365	2352	1453	1076	1536	1256	1214	2301	1880
342	171	249	345	208	190	83	24	159	466	155	143	480	255	251	205	294	282	287	331
603	717	618	812	434	440	383	379	467	961	582	619	981	825	796	738	510	551	851	624
0	0	0	0	0	0	0	0	0	0	0	0	0	0	0	0	0	9	0	0
480	770	594	650	418	155	254	159	703	1072	258	272	347	426	358	234	351	180	653	506
0	0	6	0	0	2	5	0	0	48	9	0	0	0	0	0	0	0	0	0
333	544	192	365	277	252	253	142	354	255	13	29	31	11	20	33	46	7	47	43
0	17	0	0	28	0	0	11	0	1	0	0	0	2	6	6	0	0	0	17
0	0	0	0	0	9	0	0	0	0	0	0	0	0	0	0	0	0	0	0
15	0	0	0	0	26	8	0	8	0	0	0	0	0	2	4	2	0	0	0
469	416	516	232	404	315	211	181	481	646	161	264	266	236	213	177	168	130	423	387
103	112	103	248	86	48	72	21	71	236	70	116	141	71	100	83	94	11	38	86
207	326	242	302	203	89	142	127	250	458	124	131	141	127	157	98	53	78	363	292
1	0	0	23	0	1	0	0	0	0	0	0	12	0	0	0	0	0	6	0
958	1349	1221	427	1181	593	460	453	772	584	459	496	637	714	662	398	551	480	1059	632
49	58	56	94	8	20	11	38	83	116	4	10	33	17	22	15	12	18	33	13
26	23	13	28	90	0	18	15	0	8	5	4	0	7	12	11	2	2	15	6
265	326	381	113	102	167	257	175	482	846	126	168	134	302	226	236	305	199	623	303
211	167	221	176	199	158	224	45	154	275	41	91	103	73	111	101	65	112	225	111
149	200	369	164	153	106	156	80	400	172	93	120	167	290	133	52	193	146	414	263
201	405	377	169	103	67	139	74	430	682	129	105	67	192	203	81	113	64	275	267
1	0	0	0	0	0	1	0	2	5	0	3	0	0	2	0	0	1	2	3
0	0	0	0	0	0	0	0	0	0	0	0	0	1	0	0	0	0	0	0
0	1	0	0	0	0	0	1	0	0	0	0	0	0	0	0	0	0	0	0
0	0	1	0	0	0	0	0	0	0	0	0	0	0	0	0	0	0	0	0
0	1	0	3	0	0	2	0	0	5	0	0	0	2	1	0	1	0	4	3
254	234	264	270	238	133	93	138	299	282	127	121	211	133	111	19	76	124	315	169
11	91	33	20	88	43	10	13	7	0	26	30	15	20	4	12	21	42	41	22
315	418	301	778	495	236	225	300	833	439	463	252	206	345	296	195	242	232	1068	707
69	15	53	60	95	77	27	25	107	305	55	54	54	63	55	76	39	28	1	73
780	1051	825	640	880	327	268	472	1165	1826	397	464	451	569	425	362	618	328	1585	1130
444	577	674	418	334	635	177	185	573	379	561	615	554	690	428	407	499	570	1013	663
112	301	86	243	195	176	114	47	46	31	83	89	223	144	58	69	95	73	132	89
43	47	178	38	92	29	52	37	149	184	16	46	29	67	53	27	24	25	165	137
1602	1402	1135	1142	1330	1055	882	911	1597	2161	1112	1379	1054	1311	1495	640	1540	865	1835	1686
118	89	53	113	55	26	64	50	137	134	92	78	26	80	89	39	53	71	93	80
48	103	0	96	65	25	17	10	21	136	7	37	6	7	41	0	17	21	1	24
2326	2411	3754	5886	1913	2701	1815	1138	2079	4997	820	758	1069	1033	927	440	499	689	747	1120
88	24	117	150	136	152	64	55	135	114	110	41	100	98	60	51	76	53	227	122
1360	2084	1708	2571	1515	1242	1135	620	1835	1983	2518	2540	2089	2037	1514	1718	2487	2346	5082	3645
4558	5122	5199	10788	3893	3462	2256	2121	4222	8327	1152	1213	1176	1504	850	1300	1678	904	4088	2503
75	170	127	95	102	89	43	74	40	95	40	21	22	39	47	25	4	28	119	55
1840	1929	804	2308	896	981	509	375	1774	1187	411	766	1349	787	1140	1026	573	742	771	1043
0	6	0	54	0	1	13	19	31	0	5	0	0	4	4	8	0	0	0	0
1687	2954	2354	2439	2235	1093	1231	942	1820	5014	1147	1027	1167	1366	1288	1003	1355	973	2156	1879
67	75	23	117	25	8	30	53	117	0	27	0	19	0	0	0	8	0	140	4
76	123	80	115	171	97	2	29	151	282	38	159	138	56	71	95	79	142	188	125
189	288	441	116	153	103	122	128	454	224	185	199	217	192	213	177	110	120	400	292
275	270	427	223	233	121	195	116	400	645	65	146	105	175	232	100	109	64	233	201
62	129	74	158	135	24	25	31	102	151	154	52	39	124	46	37	24	33	60	119
0	0	0	0	0	0	0	0	0	0	0	0	0	3	0	0	0	0	0	0
0	0	0	0	0	8	0	0	0	0	0	0	0	0	0	0	0	0	0	0
25	15	11	69	40	23	0	0	0	0	15	3	8	57	9	43	36	21	45	58
29	15	48	29	32	36	15	0	31	133	24	22	77	54	25	27	41	45	0	82
0	0	0	0	0	0	0	0	0	0	0	6	0	0	0	7	0	0	0	0
13	0	0	0	0	0	0	0	0	0	0	0	0	0	0	0	0	0	0	0
0	0	0	26	0	0	0	0	0	0	0	0	0	0	0	0	0	0	1	0
77	167	85	107	130	48	20	29	70	156	42	32	102	66	78	46	33	33	236	83
104	186	105	46	169	69	85	58	70	50	16	9	25	18	17	12	21	19	25	102
0	0	0	0	0	0	0	7	0	0	0	0	0	0	0	0	0	0	0	0
0	0	0	21	0	0	0	0	0	0	0	0	0	12	0	0	0	0	0	0
10	0	34	21	19	8	0	4	62	0	0	1	16	13	0	0	0	8	4	6
20	55	9	0	18	20	21	9	0	85	23	35	59	78	12	34	15	24	85	52
0	0	0	0	0	0	0	0	0	0	0	0	0	0	0	0	0	0	0	3
11	59	0	0	0	0	0	0	0	0	6	0	0	4	0	7	12	0	0	7
0	0	0	0	0	6	0	0	0	0	0	0	0	0	0	0	0	4	0	0
79	128	80	89	154	127	112	142	120	41	36	95	167	96	66	76	94	103	199	135
0	0	0	0	0	0	0	14	0	0	4	5	0	11	3	0	0	0	16	12
201	164	182	209	148	121	83	72	209	184	120	111	67	41	99	97	103	173	114	158
0	0	0	0	0	0	8	0	0	0	0	0	0	3	0	0	0	3	0	0
10	0	26	7	0	22	0	3	0	101	0	0	10	4	0	0	0	0	57	10
57	128	0	78	34	85	29	52	96	163	31	24	12	19	28	17	35	63	32	46
12	24	0	47	19	34	24	19	0	16	0	0	0	0	0	0	0	0	1	0
23	0	0	0	0	0	15	0	25	0	0	0	0	7	2	3	0	22	33	5
18	0	0	0	0	0	0	10	0	0	0	0	0	10	0	0	0	0	21	0
10	0	0	0	24	0	0	0	0	0	0	0	0	0	0	0	0	0	0	0
9	0	0	30	0	0	0	0	0	0	9	5	0	4	0	15	11	0	0	0
0	0	0	0	0	0	0	0	0	0	0	0	0	0	0	0	0	14	0	0
4	0	0	9	0	7	0	0	0	0	0	0	0	7	0	14	0	0	0	0
0	48	0	0	21	0	0	0	0	0	4	0	0	0	0	0	0	14	0	0
367	467	384	224	248	235	161	93	257	506	85	160	151	154	167	184	102	103	196	230
0	0	0	0	0	0	0	0	0	0	5	16	0	0	0	0	31	7	0	18
19	0	11	0	20	27	0	0	24	13	7	10	15	14	8	0	0	0	0	3
0	0	0	0	0	0	0	8	0	0	0	0	0	0	0	0	0	0	0	0
0	0	0	11	0	0	4	0	0	0	0	6	0	0	0	0	0	14	0	0
0	0	0	0	0	0	0	0	0	0	0	4	0	15	3	9	0	8	22	16
0	0	0	0	0	0	0	0	0	0	0	0	0	0	0	0	8	0	0	0
0	0	10	0	0	0	0	0	0	0	0	0	0	0	0	0	0	0	0	11
0	27	10	0	0	0	0	0	0	19	4	6	5	0	0	0	4	0	0	29
21	17	19	30	84	36	0	0	112	46	39	13	27	0	13	13	0	0	29	23
24	19	24	0	20	5	0	0	5	44	0	29	13	7	8	8	12	29	10	19
21	0	0	111	0	6	4	10	7	6	0	4	0	3	0	25	15	6	28	31
0	20	19	44	0	0	10	0	9	0	0	0	0	0	0	0	7	0	0	0
0	0	0	0	0	0	0	0	0	0	0	0	0	0	0	0	0	1	0	0
0	24	26	50	0	0	11	0	0	0	5	12	0	34	11	0	15	0	12	14
0	0	0	0	0	9	0	9	0	0	0	0	0	0	0	0	0	0	0	0
0	0	0	0	0	0	0	0	25	0	0	0	0	0	0	9	0	0	0	0
0	70	0	0	0	0	2	0	0	0	0	6	0	10	10	10	2	0	13	0
0	0	0	0	0	0	7	0	0	0	0	12	18	8	0	0	0	1	0	0
0	0	0	70	0	0	9	0	0	0	0	0	7	0	0	0	0	0	0	0
27	53	0	0	19	2	6	11	11	0	6	5	0	7	3	0	22	14	0	5
0	0	0	19	0	0	0	0	0	0	0	0	0	0	0	0	0	0	0	0
0	19	0	0	0	0	0	0	0	0	0	0	0	0	0	0	0	0	1	0
0	0	0	0	0	0	0	0	0	0	0	15	0	0	0	0	0	0	0	0
7	45	53	29	11	49	17	15	33	33	3	29	0	28	16	1	21	24	50	17
96	323	163	270	252	210	177	101	216	279	355	115	197	244	176	124	147	153	359	454
8	0	0	0	14	0	0	0	40	0	0	0	0	0	0	0	0	0	0	0
0	0	0	0	19	10	13	0	0	0	4	0	0	0	6	0	0	0	0	0
0	0	0	0	25	0	0	0	0	0	0	0	0	0	0	0	10	9	0	5
0	0	0	0	0	0	9	0	0	0	0	0	0	0	0	0	0	0	0	15
46	48	38	70	40	2	23	18	24	42	27	12	36	27	16	13	15	15	37	61
164	107	70	146	103	50	68	44	32	122	32	50	34	58	21	10	36	23	59	121
37	0	4	38	0	25	41	2	28	0	1	10	0	1	10	5	16	12	0	10
0	0	0	0	0	0	0	0	0	0	0	0	0	3	0	0	14	0	0	4
0	3	1	0	14	3	0	0	19	0	0	0	0	0	6	0	0	0	0	0
0	0	0	0	0	13	18	0	0	0	0	0	0	0	0	0	0	0	0	0
12	0	16	0	0	9	14	1	0	0	0	0	7	2	0	0	5	0	13	16
27	15	19	40	0	15	0	0	0	33	3	17	0	19	2	20	1	0	25	17
117	55	116	216	16	37	43	69	118	127	10	30	67	30	46	29	17	40	192	67
70	48	105	49	0	25	71	42	63	41	36	37	84	34	41	40	91	35	96	80
3	0	15	0	17	20	13	0	0	0	0	3	8	0	0	5	16	0	0	0
0	0	0	0	23	6	7	0	0	0	4	18	0	3	11	22	28	0	0	26
7	0	0	0	0	0	0	0	0	0	0	0	0	0	0	0	0	0	0	0
9	0	26	45	15	3	0	0	0	52	7	5	0	0	9	0	0	0	0	0
88	93	35	83	132	93	55	17	54	36	41	23	37	74	3	71	32	13	0	53
32	40	32	28	37	49	0	17	41	14	8	21	4	40	24	0	19	32	53	43
10	0	23	13	0	0	0	0	29	0	0	0	0	2	0	0	0	0	0	0
3	18	0	62	20	0	3	15	39	0	19	15	8	23	1	0	8	0	0	22
0	0	0	0	0	7	0	0	0	0	0	0	0	0	0	0	0	0	0	0
0	0	0	0	0	0	0	0	0	0	0	0	0	0	0	0	0	0	0	7
0	0	0	0	0	0	0	0	0	0	0	0	0	2	0	0	0	0	0	0
22	19	0	0	0	17	6	0	0	0	0	12	15	7	0	0	0	0	0	0
29	3	1	0	49	46	23	18	64	0	9	0	7	19	24	17	8	17	109	22
0	0	0	0	0	0	0	0	0	0	2	0	0	0	0	0	0	0	0	0
12	55	9	0	16	64	25	0	0	0	5	37	20	13	20	28	24	14	0	47
15	0	19	0	1	8	11	5	29	0	2	0	0	0	0	0	0	6	0	7
0	0	0	0	0	14	8	0	0	0	0	0	0	0	0	0	0	0	0	0
24	65	0	0	0	5	0	0	0	0	0	0	27	0	0	9	2	0	0	7
0	0	21	0	0	0	7	0	0	0	0	0	0	0	1	0	0	0	0	0
0	0	0	0	0	0	0	0	0	0	0	3	8	2	2	0	0	0	0	12
27	0	0	0	0	8	0	0	0	0	8	0	9	3	1	10	2	6	14	0
0	0	0	0	0	0	0	0	0	0	0	0	2	0	0	0	0	0	5	0
24	0	0	41	43	5	11	13	60	92	81	87	58	280	50	43	65	43	240	242
3	2	3	8	2	10	1	4	1	6	3	3	28	5	2	2	10	12	5	4
43	55	0	0	0	0	0	0	0	0	3	1	0	2	4	2	35	13	0	0
507	677	553	391	276	186	286	150	594	811	187	240	406	284	276	197	232	227	478	461
839	577	909	1504	391	759	389	307	1099	1455	310	422	477	469	339	327	357	503	737	874
542	510	687	579	475	409	386	298	337	760	319	391	511	496	427	676	407	278	415	553
1279	2487	1605	2839	1732	2407	1370	879	1181	1665	220	412	553	433	571	555	428	197	605	810
180	231	230	221	184	151	144	41	197	513	58	120	157	180	99	82	105	63	262	212
0	0	0	34	0	5	7	0	0	0	3	5	2	1	2	0	5	0	0	7
246	356	368	169	288	83	161	107	179	419	113	130	282	143	143	128	115	103	268	187
530	795	741	949	617	391	439	235	631	1183	247	405	514	460	393	432	409	275	502	559
882	801	1338	1034	1165	986	888	474	1239	1878	446	323	862	522	747	639	788	357	457	910
1094	282	534	1657	773	545	268	284	420	1263	256	369	552	287	328	351	350	399	578	487
31	35	111	33	57	14	30	22	31	0	5	18	12	22	34	32	9	18	125	23
1353	1299	1420	1405	1690	747	857	549	944	1486	480	686	1029	500	614	551	710	623	1103	933
938	1411	1103	2572	1311	775	663	564	1605	2076	754	1217	1447	1282	1075	1961	2006	1138	1231	1426
1804	1998	2159	704	1287	1218	362	664	584	1039	498	144	104	81	487	318	132	875	1480	626
56	112	0	18	10	41	20	0	1	71	0	68	29	11	14	10	13	8	13	21
2774	3205	2505	2486	2745	1994	1630	1331	2507	2340	1126	1531	2129	1245	1296	1348	1298	1335	3105	2117
34	108	50	15	35	6	17	36	36	29	7	23	14	25	32	17	53	24	0	27
1160	994	1327	3198	1537	1021	724	434	895	4052	612	495	1053	368	390	504	475	394	961	846
394	418	375	329	317	250	206	158	256	688	63	311	270	147	124	95	229	125	283	359
2359	2066	2123	2187	2223	861	1157	879	1675	2753	1283	921	1092	1187	905	656	1098	1131	2123	1701
95	131	226	204	252	89	119	86	247	331	131	137	96	124	123	85	204	75	113	282
973	913	837	775	1149	428	380	347	842	967	326	477	635	408	412	400	521	483	909	746
242	226	215	429	170	94	167	83	127	344	119	68	177	113	85	111	125	84	148	239
0	0	50	18	24	11	0	17	1	59	6	17	55	0	10	20	0	7	25	9
188	348	388	231	301	216	212	217	316	415	82	61	83	79	149	63	130	38	412	179
0	0	0	0	0	0	0	0	0	0	0	0	4	0	0	0	0	0	0	0
88	235	30	75	86	47	66	35	257	168	68	108	80	152	187	80	144	88	240	142
77	86	115	171	52	128	82	180	89	78	0	14	8	1	1	0	15	26	0	10
13	0	35	53	57	14	6	8	0	28	6	0	0	7	2	0	0	0	0	1
0	0	0	0	0	0	1	0	0	1	0	0	0	0	1	0	0	0	1	0
0	0	0	0	0	0	0	0	0	0	0	0	0	0	0	7	0	10	0	1
186	199	176	248	254	318	116	134	301	278	250	226	140	238	149	123	76	165	466	342
482	507	419	412	324	369	270	112	457	421	154	293	389	164	176	293	126	235	477	285
0	0	28	37	0	1	6	0	8	0	4	0	0	18	7	5	0	0	0	9
2217	2516	2334	3315	2270	1466	1588	1248	2600	4192	1068	1891	2005	1933	1989	1409	2799	1131	2807	2524
26	19	67	14	10	28	29	6	0	37	3	6	0	0	6	12	5	0	0	14
577	1048	1122	721	631	444	369	346	819	1763	225	119	132	249	94	47	162	44	365	357
612	294	797	480	159	149	167	144	1502	622	58	17	34	34	26	0	80	33	109	73
1591	2177	2108	2148	2159	1230	1475	1115	2108	2936	1554	1315	2109	1762	1460	1651	1148	1300	2831	2545
28	17	46	109	51	9	8	0	0	57	13	20	13	14	16	29	25	0	40	19
940	1048	1155	1387	738	742	634	498	975	1235	619	826	1048	1298	464	692	654	642	1625	999
482	1318	1097	2631	841	459	594	568	1048	1855	478	682	773	779	708	553	663	520	1035	913
0	0	2	0	0	0	0	0	0	0	0	1	0	0	0	0	0	0	0	0
175	187	322	204	206	33	126	73	212	123	40	42	48	94	74	27	56	33	116	88
11	26	0	0	1	0	0	0	0	0	0	0	21	8	1	0	0	0	0	0
474	328	262	483	313	184	162	166	407	389	111	209	429	278	150	245	213	279	326	305
56	11	52	0	2	15	0	16	59	98	4	9	11	22	21	13	4	4	8	17
0	15	19	0	37	0	3	0	35	0	4	19	2	10	9	13	0	9	1	22
145	246	163	159	167	49	59	60	252	262	50	149	130	71	119	126	54	149	251	276
49	139	58	42	88	49	29	51	137	228	21	62	76	68	61	59	47	40	77	79
841	1339	1513	1656	1091	552	683	763	1648	1586	660	438	628	508	467	537	390	461	1100	910
1634	2487	2312	2726	1708	1370	1336	800	1927	2569	956	1264	1890	1210	1297	1200	1439	1079	2186	1551
76	131	111	56	45	35	8	0	38	143	14	21	42	21	23	27	19	18	77	33
147	636	838	563	357	260	407	395	349	669	193	270	205	315	259	233	316	138	242	343
968	1117	680	619	696	338	451	320	548	1231	295	578	660	504	438	348	393	450	616	638
89	205	268	121	88	129	97	71	298	313	23	172	172	185	213	94	209	189	197	82
0	30	23	67	15	14	6	0	0	34	13	40	30	10	10	18	42	2	60	14
173	325	280	200	170	103	97	61	159	524	175	91	161	124	80	113	135	84	171	173
14	11	56	107	16	32	52	0	147	45	11	0	20	21	9	0	22	1	29	9
7	0	0	52	14	32	14	22	0	0	0	18	34	0	14	0	56	13	78	10
0	0	12	13	25	0	3	0	0	0	0	0	0	0	0	0	0	0	0	0
0	0	0	14	12	3	2	3	21	37	0	3	8	0	10	0	11	19	0	33
119	122	110	74	72	50	64	44	105	135	59	64	69	15	46	44	83	5	80	96
0	0	0	0	0	0	0	0	0	0	0	0	0	7	0	1	0	0	0	0
0	0	0	26	0	0	0	0	0	0	0	0	0	0	0	0	0	12	0	0
21	0	0	0	29	0	0	0	31	46	0	3	0	7	1	9	5	0	0	4
17	52	0	0	17	6	11	9	0	32	0	5	16	11	12	12	0	11	0	11
177	384	219	130	264	207	149	90	256	258	48	126	192	139	213	118	138	133	218	234
848	1218	1557	1514	1465	2598	983	560	1220	2239	828	1003	1721	792	1028	816	642	1140	1980	1298
259	457	588	318	435	103	236	208	420	668	323	318	248	346	130	226	184	146	537	401
3720	3539	3337	3397	4630	2847	1926	1670	3608	3452	2598	2057	2916	2283	1830	2358	1750	2898	3336	3020
114	539	124	682	189	689	228	154	227	336	37	128	244	91	154	130	113	97	124	161
0	63	34	86	77	44	18	11	19	0	7	20	0	0	10	0	12	21	35	5
18	11	24	25	69	12	9	0	73	0	0	15	34	30	0	7	25	28	13	39
0	0	0	0	0	0	3	0	0	0	0	0	0	0	0	0	0	0	0	0
63	31	45	13	0	26	16	11	18	88	18	43	50	59	58	34	21	26	63	76
35	0	59	0	54	88	22	7	0	42	0	0	0	0	0	7	12	4	22	12
386	801	749	1017	494	455	680	299	512	975	269	372	966	401	731	620	1050	290	538	747
925	1476	1550	1516	1137	1231	808	584	1326	2149	792	914	833	940	669	700	1318	809	1194	1367
412	308	422	644	414	351	212	221	503	969	283	320	520	280	246	342	357	251	383	505
0	0	11	64	3	0	0	0	0	0	0	0	0	0	0	0	0	0	0	0
49419	62118	85292	64759	54230	22269	30028	28776	73414	153625	22787	4308	9393	3099	9288	4269	6072	12077	50739	27597
0	20	0	61	24	0	0	0	0	0	0	0	0	0	0	0	23	0	0	0
61775	82678	102501	82912	65035	29414	43837	37139	106493	196122	40091	32118	45073	33807	31633	28529	32364	37350	137688	114721
0	1	4	2	2	1	3	1	2	10	1	3	0	3	0	0	4	0	7	2
7	0	0	0	0	0	0	0	0	0	8	0	0	0	0	0	0	0	19	0
3	5	8	1	7	2	4	4	2	10	2	6	5	0	3	2	4	4	25	5
16	0	0	11	0	13	65	12	19	0	11	7	15	15	9	13	11	25	28	11
0	0	0	0	0	3	0	10	0	51	3	0	0	0	0	0	0	0	0	0
569	615	2583	33632	1724	971	371	708	1180	2896	353	72	86	74	81	34	37	236	2208	381
26961	32609	32686	26789	18802	10477	11719	11774	47953	57306	12872	19883	18233	25121	18604	14665	27561	16621	43539	37300
13	0	0	24	47	0	0	13	20	0	0	4	0	21	6	0	38	12	0	17
0	0	0	0	0	0	0	0	0	0	0	0	0	0	0	0	0	0	0	10
0	0	32	11	55	16	41	0	76	0	11	12	5	16	27	18	18	10	0	16
26	0	15	63	18	14	29	0	67	0	7	0	16	0	11	0	7	0	22	20
574	1043	4415	3253	1210	877	1522	656	1087	6395	812	421	536	296	333	511	309	677	1835	1342
0	9	0	0	0	0	0	0	0	37	0	0	0	1	8	1	4	0	0	0
292	373	307	262	272	169	139	127	204	138	91	198	451	239	212	250	178	147	472	268
0	0	0	0	0	0	0	0	0	0	0	0	5	0	0	0	0	0	0	0
9369	13881	14910	12655	10265	4156	5921	5319	13982	27390	10634	7723	8173	9331	6976	7086	12036	6429	23094	20172
0	0	0	0	0	0	0	0	3	0	8	7	0	2	0	1	16	0	0	7
785	766	1450	9546	1122	413	764	342	915	1464	798	62	270	210	131	148	180	53	309	282
0	0	0	12	0	0	6	0	0	97	0	0	10	0	2	14	16	11	0	1
14444	20167	23634	18327	13529	6363	11115	9846	26733	42184	10654	3453	3097	3750	5757	2778	4000	6591	15936	11688
889	1305	909	1114	948	468	571	436	1367	2061	395	591	499	531	420	541	627	268	1266	799
1145	1243	1513	1521	1366	587	955	484	1567	2502	744	689	1069	1150	876	741	607	725	1579	1303
448	760	1048	696	410	287	203	216	1051	1039	286	179	203	328	245	167	223	211	1032	609
8350	12596	9297	5899	11259	5033	4765	4084	7987	8345	3850	5659	6969	5585	4250	5159	4935	4932	10369	9429
6600	7022	6066	4279	5834	3421	2801	2758	6409	7134	4395	4272	4621	4882	3186	3334	3408	3542	10249	7288
114	155	95	92	39	71	48	103	176	186	96	96	102	182	182	66	103	71	221	89
0	39	0	1	0	0	21	0	57	0	8	17	20	18	15	11	3	16	16	35
126	302	329	259	247	115	132	165	159	631	49	122	126	109	102	101	111	106	242	135
663	716	471	122	518	212	180	201	360	95	231	348	420	290	166	173	237	204	374	432
749	454	646	804	482	378	339	344	751	879	345	438	573	403	412	446	512	353	910	670
18	45	44	27	51	34	21	28	26	56	18	41	71	31	27	29	35	26	59	42
626	895	1227	903	899	577	525	246	945	1549	467	580	674	621	486	404	449	372	1057	1086
254	485	359	504	284	386	335	238	417	671	745	509	420	1039	445	474	591	499	1398	762
31	0	0	91	35	495	49	64	23	0	3	0	0	4	3	4	12	0	29	15
859	1069	878	804	821	781	686	413	762	1262	343	390	800	570	408	417	615	436	777	649
448	675	391	667	403	333	514	194	410	632	334	696	512	505	445	360	758	328	761	506
13	18	18	55	0	22	31	17	32	37	8	28	28	11	25	8	23	34	0	18
178	521	211	652	159	270	202	89	292	267	22	111	87	54	90	6	23	129	75	121
55	60	95	83	43	29	34	6	55	57	24	36	24	70	72	45	41	7	48	98
0	0	0	0	0	0	7	0	0	0	0	0	0	0	0	0	0	0	0	0
38	33	0	3	74	30	24	13	0	81	26	47	32	18	13	0	0	13	44	41
56	139	10	32	64	29	4	36	34	76	23	23	20	14	47	37	54	13	76	67
42	28	28	18	39	0	34	4	60	32	4	9	12	17	24	14	15	11	21	30
42	43	44	93	17	81	47	0	38	130	16	30	36	16	14	16	3	12	6	63
23	0	0	0	0	0	0	0	0	0	0	0	0	0	0	0	0	0	0	0
0	0	0	0	23	0	0	0	0	0	0	0	0	0	0	0	0	0	0	9
286	268	302	564	222	227	144	123	233	306	83	92	211	97	86	89	105	116	296	97
2403	2104	1896	2674	2363	1847	1144	835	1597	3354	1196	1550	1798	1257	968	1196	1206	1402	3477	2223
50	34	31	148	7	8	29	16	21	117	9	16	3	44	11	12	4	14	17	13
32	147	44	74	66	312	40	24	47	35	42	210	34	172	124	148	232	104	255	425
233	504	279	194	258	94	242	192	271	829	122	135	197	219	259	159	162	155	205	298
999	1022	621	1022	942	689	488	603	970	1096	1116	792	1117	1193	717	776	913	755	1703	1140
499	613	662	1129	411	364	516	178	593	1047	542	478	464	1025	360	445	488	411	970	684
89	170	177	143	161	53	85	41	84	141	48	51	83	69	82	120	115	56	73	68
0	0	0	0	0	0	0	0	0	0	0	0	0	5	0	0	4	0	0	0
46	105	62	44	155	46	53	34	33	0	40	51	23	55	46	26	67	26	207	62
40	58	0	45	44	62	22	12	114	152	16	56	42	50	38	35	41	32	119	72
9	30	0	31	40	0	0	0	0	0	0	6	1	18	0	0	0	0	0	23
0	0	23	0	0	2	0	0	0	2	0	1	3	2	2	0	10	0	23	8
399	332	569	386	334	475	592	154	198	2136	229	49	141	72	28	72	60	47	68	133
848	628	596	1259	768	500	358	181	269	714	203	207	265	137	153	335	112	846	1037	496
17	58	0	0	37	18	0	0	46	0	0	12	0	5	13	9	5	26	0	17
117	108	273	162	242	142	129	107	188	54	113	103	170	109	45	46	173	57	131	104
467	583	899	332	946	356	474	478	1098	1249	370	164	103	112	471	101	97	33	272	321
6	22	15	19	0	73	0	0	14	0	0	7	6	31	4	9	14	0	0	20
11	18	0	0	0	0	0	0	0	0	0	6	0	0	0	0	11	0	0	0
10	19	34	25	36	21	25	0	57	34	14	86	28	10	39	29	67	32	141	28
4747	4751	5595	5626	5123	2588	2551	2161	4600	7734	3669	3593	5692	3454	2269	3379	2881	3993	6975	7145
0	23	0	21	0	23	0	0	14	0	6	11	0	0	14	0	0	40	0	0
8197	9269	6486	11282	10693	7666	2961	5766	8187	6054	10414	5592	9774	3417	4424	9116	3356	10790	11216	10069
514	750	1123	399	436	160	350	300	811	1031	253	232	268	377	423	249	293	164	590	427
106	244	127	90	56	64	91	27	26	228	23	51	53	49	22	68	45	26	19	33
25	0	32	10	55	8	5	27	29	64	13	1	10	10	8	12	32	8	39	5
0	32	1	0	1	9	5	0	0	0	0	3	3	7	10	0	0	4	0	1
50	254	259	201	212	179	167	75	239	87	153	67	110	134	196	36	128	62	256	369
0	0	0	18	0	0	0	0	0	0	0	0	0	0	0	0	0	0	0	0
55	164	150	170	123	59	69	44	55	83	35	29	34	52	29	22	56	13	32	37
0	105	0	51	32	10	0	17	25	0	0	0	0	0	0	0	0	0	0	0
99	40	147	27	40	90	217	32	105	361	26	85	53	112	46	17	262	46	153	192
199	577	393	463	231	319	240	71	388	613	104	152	210	265	155	54	69	213	321	277
0	0	0	10	0	0	0	0	0	0	0	0	0	0	0	0	0	0	0	0
367	370	202	170	217	221	127	135	248	184	243	345	436	443	207	612	453	471	797	675
143	246	174	380	278	320	20	18	67	184	792	270	132	1891	85	34	18	487	95	146
150	297	167	264	127	591	279	148	220	13	33	311	176	40	87	0	9	87	90	175
186	212	345	143	355	47	144	52	110	232	57	68	92	63	24	55	22	67	30	215
220	570	676	409	263	71	118	121	197	325	97	110	87	105	109	62	69	79	142	273
0	0	0	0	0	0	0	0	0	0	0	0	0	6	0	0	2	6	0	5
2	0	0	0	0	0	1	0	0	0	7	2	0	0	0	0	0	0	0	0
0	0	0	0	0	0	0	0	0	0	3	1	0	0	0	0	0	0	1	0
455	662	1866	540	601	173	442	92	1205	1291	630	463	785	691	293	273	569	922	709	1948
372	839	1273	1468	978	704	541	543	840	1149	704	850	668	2029	317	683	323	609	2776	703
443	957	771	723	851	852	674	542	876	1215	394	740	610	598	568	580	1321	181	1065	1003
116	168	148	109	65	20	79	64	160	340	36	9	24	67	54	76	21	58	75	89
72	95	27	78	41	31	19	0	9	5	19	18	5	42	8	0	11	9	32	11
4317	5503	4514	5777	5036	2571	2362	2263	6069	7439	2505	1497	2553	1825	2552	1558	1656	1964	3797	3303
0	0	0	0	0	0	3	0	0	0	3	0	9	6	0	0	0	0	0	0
95	194	215	441	290	175	242	146	200	24	356	256	131	515	271	430	270	135	449	506
61	51	81	186	70	43	50	77	100	183	44	27	20	13	75	5	12	23	51	86
61	27	92	51	60	5	38	31	0	39	0	37	17	62	31	13	20	6	175	9
210	130	57	235	46	251	77	121	250	257	24	246	219	84	91	86	123	126	240	120
4785	6211	4537	8125	4653	4593	2696	1984	3960	6738	2893	2861	4524	4266	3235	3325	3496	2504	7081	4959
1437	2548	2011	1629	1762	789	865	786	1838	3732	1066	393	598	538	823	444	456	525	1827	1489
0	0	0	0	4	3	2	0	0	0	7	6	0	12	14	0	27	5	0	82
363	760	513	631	256	243	246	244	416	509	168	255	402	434	221	292	405	195	478	421
157	135	70	132	277	125	81	39	112	92	80	100	220	144	111	102	63	70	131	96
0	0	0	28	0	0	5	0	0	0	0	7	0	11	22	0	0	0	0	0
46	140	0	49	41	22	39	23	23	70	32	46	22	33	17	4	33	31	21	29
27	64	15	18	14	39	45	20	58	0	9	10	14	15	28	8	13	20	12	57
82	88	213	43	33	52	75	108	221	453	40	80	65	94	109	89	56	79	66	104
190	259	226	507	148	197	113	97	86	376	34	196	178	213	247	138	288	92	372	323
107	217	183	62	134	67	52	72	186	254	47	91	145	180	206	118	140	109	217	214
19	58	81	16	12	10	13	0	0	0	0	10	13	19	16	5	10	10	44	67
111	565	152	279	118	277	208	74	430	140	8	1	15	41	188	0	16	20	24	26
19	31	0	1	47	26	8	25	0	0	25	3	7	26	20	4	11	17	37	17
167	116	44	189	103	137	56	34	58	135	55	80	59	86	91	47	107	60	244	112
408	517	405	647	519	231	271	403	677	1012	199	130	181	142	276	80	108	222	529	562
338	846	584	706	553	391	398	269	744	952	260	243	318	360	351	271	309	194	569	375
94	103	63	291	139	186	125	111	20	184	16	0	17	0	4	0	0	24	0	0
1825	3121	3639	3427	2854	1021	2043	1641	2639	7030	1718	817	990	943	1355	1022	1178	653	2502	1680
489	1400	729	996	698	365	463	404	1052	921	496	356	247	455	392	255	553	421	1055	722
21	42	22	59	30	14	17	6	17	51	6	28	0	10	20	0	7	7	0	15
1882	2619	2962	2975	2342	1209	2034	1567	3219	5353	1113	884	1200	894	1401	871	1231	907	2348	1840
0	20	0	119	20	18	0	0	20	18	2	6	0	0	32	8	9	13	34	2
16	100	15	81	55	97	34	58	18	93	0	11	0	2	6	0	13	0	15	6
5791	6950	7437	8225	5819	3568	3455	2857	7931	13156	3170	2918	4462	3505	4141	3418	3505	2910	7070	6000
14	98	28	95	0	51	36	11	0	0	0	0	0	0	0	0	7	9	0	0
5962	4860	5414	3394	4980	3317	3242	2325	2667	5783	1522	2215	1985	2748	1588	1317	3283	2148	2257	2600
42	19	49	30	1	10	19	11	27	0	10	1	29	0	2	0	5	11	45	3
15	0	0	0	0	0	0	0	0	0	0	0	0	1	2	0	0	0	0	0
13	17	11	16	12	27	63	5	21	7	5	21	29	37	32	21	31	24	23	25
23796	22275	21221	13934	9536	15437	13167	4474	26459	13398	3101	9216	25221	15295	11264	18013	21792	15702	17739	25073
115	30	29	112	30	237	189	22	18	90	11	20	46	17	27	155	30	14	146	91
32	0	15	96	1	12	12	18	28	42	19	267	443	202	95	133	309	171	272	377
4112	4097	5234	4056	3227	1880	1941	1521	3620	7349	1719	1782	3793	1602	1771	1809	1602	1794	5752	3767
19	4	5	1	10	14	2	7	20	21	4	6	27	4	1	1	0	7	31	6
0	0	0	0	0	0	0	0	0	0	0	7	12	2	4	18	5	0	0	6
264	430	406	770	245	282	246	83	437	665	141	66	119	97	109	44	86	37	237	189
2080	2054	2051	1783	2155	1157	978	757	2212	2844	971	700	932	571	848	455	689	805	1267	1269
27	146	151	304	172	3055	531	146	0	80	0	0	0	0	0	0	0	0	0	0
2048	1865	1519	1688	1175	723	654	605	2278	2464	772	1130	1089	1028	907	772	1069	1011	2546	1507
1	17	25	54	17	6	10	0	0	34	24	3	13	1	11	0	15	20	19	5
1828	1882	890	891	800	416	585	901	2464	4344	1386	2421	2054	2756	1007	1134	2158	1378	7553	6185
55	93	143	98	137	175	127	95	136	64	154	332	422	119	110	487	202	308	144	302
66	33	38	48	76	157	95	9	41	176	1253	627	143	1243	166	143	427	266	1889	2265
0	0	0	0	1	0	0	0	1	0	0	0	0	1	1	11	9	0	18	14
13	0	0	0	0	0	10	0	45	0	0	0	0	2	7	1	4	0	0	0
3775	3572	3983	4608	3632	2657	2481	1466	3599	6437	1801	2220	3475	2153	1917	2217	2050	1610	4323	3682
728	1326	926	902	636	527	638	435	894	934	936	621	774	487	708	481	586	698	1061	863
533	741	495	406	332	273	240	170	372	235	172	297	378	453	283	285	311	193	554	444
0	33	14	0	0	0	13	0	0	0	3	6	0	28	0	7	4	0	0	23
11	24	0	1	0	0	8	5	63	50	17	15	12	56	14	0	0	20	95	2
0	0	0	0	0	2	8	0	0	0	3	23	0	10	0	0	9	6	55	21
156	89	218	225	41	67	87	41	208	180	48	449	487	190	214	256	118	287	319	309
447	461	661	585	483	385	271	354	646	716	207	410	695	481	311	375	365	374	542	605
0	0	0	0	0	0	0	0	0	0	0	0	0	2	9	6	0	0	0	0
240	359	244	310	314	234	198	129	178	221	162	204	159	251	224	222	232	179	438	227
0	22	74	991	8	1	0	5	0	43	0	17	14	22	17	16	24	0	36	30
230	209	121	102	100	35	95	95	241	200	51	123	96	149	97	89	70	78	258	143
345	350	553	209	256	266	333	133	394	379	207	227	314	237	241	247	299	325	497	338
11	24	0	0	40	45	42	14	13	0	8	0	0	0	15	0	0	0	0	16
88	111	247	226	159	68	100	76	267	294	35	14	85	18	98	55	23	43	107	243
17	41	65	21	106	56	23	25	49	316	50	0	24	3	14	0	0	0	33	0
12	128	38	135	49	132	48	109	117	89	0	4	13	30	23	26	2	31	112	0
21	92	80	111	65	51	35	31	18	227	64	11	22	5	10	0	18	0	0	24
25	19	212	150	65	42	140	24	261	388	117	102	59	46	400	2	136	78	14	301
0	11	0	103	0	42	33	0	0	0	0	0	15	0	0	0	0	0	0	0
53	215	47	273	112	197	84	54	53	159	45	51	48	21	50	4	19	10	46	74
8	0	0	0	0	0	0	0	0	0	0	0	0	3	0	0	0	0	0	2
385	470	606	357	443	148	285	145	470	657	234	373	289	344	361	180	338	317	497	485
11	54	0	10	0	21	17	14	0	0	0	3	15	29	13	7	0	37	26	18
317	415	669	174	308	73	165	181	630	674	219	280	209	285	485	234	213	166	383	329
303	361	505	573	247	259	291	247	402	499	134	207	358	252	210	400	270	246	540	451
1368	1206	1350	904	1080	804	617	396	1421	1025	745	768	1278	663	626	737	606	547	919	1046
209	232	183	772	263	170	166	149	1432	1104	534	771	121	610	608	136	1157	410	1954	1359
9	24	0	0	0	24	0	0	5	0	0	11	17	57	5	0	12	42	0	0
13027	16314	12804	10170	14309	4317	2973	5713	13072	20682	7400	8707	6107	15886	10635	7620	11626	8932	26572	19725
197	276	245	229	128	103	112	183	184	475	220	192	198	135	155	99	212	122	130	202
378	423	290	302	168	98	151	21	199	381	222	193	301	216	295	293	178	187	474	243
1424	1524	1272	1400	846	296	415	597	1752	2379	706	733	824	1146	1094	699	915	622	1694	1434
0	0	0	0	0	0	0	0	0	0	0	4	0	7	0	0	14	0	0	0
1690	1908	2422	2367	1962	1186	1568	928	1985	3278	1647	961	1120	1928	944	892	1143	1041	2202	2148
0	0	0	0	0	5	0	0	0	0	0	0	0	0	0	0	0	0	0	0
195	357	173	677	195	373	295	118	162	453	60	156	114	123	88	36	72	40	55	196
466	859	71	339	556	357	266	215	232	329	55	63	35	49	60	43	13	52	491	102
48	32	38	91	56	36	27	37	78	168	51	58	68	77	115	70	52	63	110	135
30	229	12	226	25	57	40	6	101	167	12	61	82	44	248	61	0	2	35	17
304	602	855	980	794	501	210	387	153	1506	190	52	95	19	67	111	31	107	52	168
7813	9415	10993	8037	9846	5329	5186	4443	9612	9431	7352	5071	6057	6394	4689	4152	5301	4692	10795	9488
165	251	253	189	178	88	111	77	146	224	96	87	145	114	138	179	104	105	112	135
665	653	821	1550	683	499	399	247	735	884	439	477	699	553	453	550	425	510	783	517
0	0	0	0	0	1	0	1	0	1	0	0	0	0	1	0	0	0	0	0
100	328	106	101	66	72	94	71	118	326	71	125	89	100	78	66	115	72	168	165
0	0	22	14	17	0	0	2	0	0	0	0	0	0	0	0	0	0	0	0
0	42	61	45	11	0	11	34	136	0	16	3	4	14	30	6	6	7	0	21
451	586	349	571	270	136	161	148	396	410	102	99	98	82	137	108	81	108	496	273
13	0	8	0	34	38	2	12	0	51	11	17	12	12	8	18	3	0	0	20
0	1	0	0	0	0	0	1	0	0	2	2	1	3	1	2	6	0	2	1
15	13	18	8	22	7	9	32	0	49	25	14	8	20	17	0	10	0	0	30
9	67	8	113	21	7	29	9	38	0	1	39	0	6	18	1	31	17	2	18
30	0	83	11	36	9	30	7	83	82	11	72	34	49	56	85	51	34	33	93
210	524	626	293	345	109	264	271	450	832	250	293	148	329	385	105	212	155	320	354
155	178	113	509	216	236	188	179	212	164	167	192	164	174	225	117	169	132	216	149
91	119	120	151	114	118	96	90	105	219	86	134	80	110	96	59	112	101	169	154
285	449	321	508	371	309	280	161	203	221	288	267	352	275	285	294	269	243	227	316
7	27	0	3	1	18	2	3	1	1	5	30	1	16	1	14	9	4	1	15
148	231	61	129	162	56	186	113	167	200	45	69	83	233	192	37	260	96	90	145
0	0	0	0	0	0	0	0	0	0	0	0	0	0	0	0	7	0	0	0
10	0	10	0	42	0	18	8	39	62	14	7	15	4	3	11	18	4	0	21
129	102	131	33	89	31	28	36	66	56	60	37	66	62	43	29	34	26	40	32
0	0	0	61	23	9	0	12	16	56	0	2	0	7	0	6	9	2	0	9
313	322	469	184	170	103	157	153	376	700	147	272	217	316	277	249	195	105	321	397
0	0	0	0	0	0	0	0	0	0	0	0	14	0	4	0	0	0	0	0
72	78	32	21	80	14	22	0	48	144	23	22	29	39	14	14	25	40	58	42
1616	2326	2160	1261	2551	1646	1406	1094	2246	1823	1580	1653	2013	2070	1787	1503	1258	1746	3345	2518
64	243	143	200	199	43	70	67	296	383	128	74	99	173	306	127	61	52	173	294
1723	1494	1621	850	1461	1112	957	868	1694	1533	705	1378	1544	1255	971	1221	1329	1208	1917	1365
0	0	0	0	0	1	0	0	0	0	0	0	0	0	0	0	0	0	0	0
0	0	0	0	0	0	22	0	0	0	0	0	0	0	0	0	0	5	0	0
6	0	0	25	0	10	0	0	0	0	0	0	0	0	0	0	7	9	0	0
426	343	705	553	557	345	320	224	493	1171	176	301	369	251	217	252	243	330	522	478
0	1	0	147	1	21	16	0	51	0	12	16	23	37	11	0	11	21	0	63
741	1391	1805	1848	1796	1210	727	575	1475	2127	405	731	1030	923	597	752	535	636	1552	1116
0	0	0	24	0	0	0	0	0	0	3	0	0	0	0	0	0	0	0	4
38	42	22	0	0	51	27	0	0	81	0	36	45	0	0	0	9	1	0	20
2023	3145	3131	2541	2435	1388	1796	1410	2152	5157	1010	1851	1878	1827	2075	1683	2189	1387	2917	2363
877	1068	1069	867	783	411	512	449	834	1050	1178	564	838	773	983	699	596	673	1430	1463
1075	1331	864	1031	1349	807	797	681	888	1084	708	759	922	1058	793	639	848	592	1615	1115
1422	2537	2372	1915	2330	1368	1189	967	2123	2308	618	645	974	632	709	693	798	819	1708	1285
246	475	375	269	268	141	194	139	349	1277	135	287	180	355	322	159	266	128	381	456
90	276	167	113	43	163	167	77	174	320	51	76	76	113	99	31	17	47	187	117
396	579	870	1173	563	330	451	220	921	1132	307	508	420	627	389	478	377	388	962	699
336	354	390	406	421	255	173	216	417	512	141	246	188	145	178	297	231	165	311	488
39	35	32	74	0	19	2	5	34	34	11	23	22	29	12	4	4	0	56	60
4	30	13	0	0	23	1	2	20	16	4	21	25	8	14	10	10	0	1	19
924	1433	1081	1179	849	594	637	456	1062	1803	503	647	885	640	564	704	649	448	1396	1134
174	128	33	191	112	242	60	38	65	67	93	47	178	64	104	88	44	12	76	71
1790	1814	1943	1127	1520	1028	1131	869	1378	1314	598	995	1465	847	782	879	913	812	1116	1366
196	760	650	350	325	172	297	305	501	782	117	161	68	272	323	91	164	108	285	387
114	284	146	593	94	26	107	68	121	90	41	411	191	350	58	39	245	256	435	176
1955	2013	1992	1995	2136	925	1002	527	2104	2023	732	630	1215	720	478	720	582	634	1911	1160
81	146	259	244	66	407	240	39	163	523	17	31	52	90	55	17	61	19	32	109
8	0	0	27	16	11	10	20	0	98	0	0	0	0	0	0	0	0	0	0
28	110	65	34	1	12	33	35	56	200	49	88	23	273	82	92	105	61	223	270
0	0	0	0	0	0	0	0	0	0	0	3	0	5	0	0	0	0	0	0
4035	3789	4598	3872	4704	3186	3028	2073	4776	5620	3490	3826	7533	4397	4575	4815	3990	3620	5241	5986
398	465	447	452	338	428	376	235	389	452	372	514	965	525	506	740	722	523	588	759
352	596	829	198	366	117	216	150	817	952	194	375	289	405	409	355	361	318	321	642
3165	3526	3564	4317	3210	2612	2143	1419	3587	5236	2647	2339	2841	2945	2242	2329	2565	2219	4942	3712
238	231	145	239	99	110	124	42	332	138	109	101	161	168	172	168	114	90	323	118
687	1196	805	461	740	172	568	369	725	2488	878	855	427	1184	1446	607	937	396	858	1450
349	362	264	186	322	219	201	138	190	337	119	133	274	178	77	129	114	138	201	179
192916	251822	227840	233730	222085	110700	126170	98530	224847	360898	96469	74281	98802	44847	107480	71879	68269	80580	155422	142958
1283	2724	1019	2307	1527	570	1047	807	1126	1876	702	1746	1787	701	1285	1448	1424	2303	3685	3672
5803	6377	7146	7429	5775	6274	3623	3218	9516	5999	2301	4007	4815	3040	2542	2002	3061	3971	4071	4039
26	30	10	69	24	5	14	16	11	49	2	34	42	21	30	30	17	15	99	11
1004	1049	1114	1567	718	490	533	419	939	1806	486	737	1306	572	491	655	639	428	938	742
1137	1941	1209	2268	1600	1477	1457	760	1500	1774	691	962	1163	802	879	958	1431	473	1858	1458
2383	2534	2181	1060	2010	1516	1328	782	2377	2163	918	1306	1626	1630	911	1353	871	1280	2238	1961
555	116	130	577	82	244	80	77	206	201	50	198	343	45	100	82	158	278	390	135
206	588	1196	588	352	322	588	317	370	541	108	116	119	101	271	115	508	197	307	265
326	189	244	551	177	275	149	162	186	493	173	200	331	157	153	264	154	149	260	275
198	246	271	444	131	144	187	144	416	539	176	122	171	218	283	135	211	91	304	323
0	0	13	16	0	0	0	11	0	0	0	5	9	9	2	0	26	0	0	0
722	1012	786	981	801	556	460	334	1029	1689	374	312	457	348	318	322	386	338	888	890
21	0	17	5	0	44	10	15	47	0	0	17	20	9	0	0	11	25	28	0
1227	1002	949	659	923	375	446	531	786	1075	628	629	994	566	384	473	648	512	1054	828
0	13	0	0	21	0	7	0	0	0	0	0	0	10	0	0	25	0	0	0
131	183	134	383	70	79	98	103	214	468	162	175	273	145	194	249	90	93	207	189
458	439	768	543	430	267	297	123	1183	1407	236	379	280	481	292	176	327	234	940	738
0	0	0	0	0	0	0	0	0	32	0	0	0	0	0	0	0	0	0	0
0	0	0	5	0	2	3	0	0	0	0	0	0	0	0	0	0	0	0	0
208	557	462	160	327	170	248	56	448	417	67	121	63	98	114	31	64	90	238	237
677	878	671	1470	431	257	243	357	1217	1751	632	564	438	1320	446	739	737	672	1964	1112
1380	1490	1403	1493	1237	819	846	693	1318	2135	1022	1084	1255	1672	1038	1179	1179	756	3165	1948
4	3	4	7	3	5	5	7	3	3	10	12	10	17	4	16	10	17	20	10
0	0	0	0	0	11	0	0	0	0	0	0	0	4	3	0	0	0	0	2
2139	2346	1928	1086	1602	1592	1675	1040	1503	1378	1332	1516	1740	1854	1246	825	1248	1330	1618	1866
34	60	73	105	11	14	51	6	26	33	14	21	11	23	19	16	31	0	43	11
0	0	0	0	0	0	4	0	0	0	0	0	0	0	0	0	0	0	0	0
19	25	131	83	26	4	16	30	8	1	34	107	47	102	56	49	49	42	143	188
226	113	306	457	292	169	89	28	215	380	144	254	264	328	116	280	208	168	905	519
26	12	24	21	46	6	4	17	30	24	19	58	40	36	22	30	15	9	54	46
12	0	0	17	40	0	0	0	0	0	5	0	0	0	5	0	0	0	0	5
53	22	141	102	65	106	41	34	28	81	19	13	0	11	11	0	3	21	0	6
333	202	281	111	321	107	97	86	206	121	133	100	230	176	106	36	101	60	105	193
0	0	0	0	0	6	13	0	30	0	0	0	0	0	0	0	14	0	0	0
10	9	0	0	14	10	17	0	41	0	0	9	3	12	13	0	1	0	14	4
733	499	623	502	372	395	438	195	445	768	239	429	369	392	172	263	332	235	594	535
1646	2007	3053	4581	2328	1441	1893	1204	2495	6405	2026	1807	3538	1271	2819	1691	2595	910	2343	2701
788	728	761	752	888	653	575	403	802	940	590	760	958	747	729	724	833	698	1295	1063
5376	6003	6335	5427	4936	3523	3770	2136	6219	6638	2841	3480	4902	3626	2669	2786	3510	2807	6079	4309
59	70	125	0	74	62	42	29	212	218	211	91	46	240	152	49	84	39	302	197
6	34	0	0	0	0	0	0	0	0	6	0	10	0	3	0	0	0	0	0
0	27	0	0	0	0	0	0	0	0	0	0	0	0	0	0	0	0	1	1
0	0	0	0	0	0	0	0	0	0	1	0	0	1	0	0	0	0	0	0
0	0	0	26	0	0	0	0	0	0	0	0	0	0	0	0	0	0	0	0
9839	11155	10470	13613	10277	5867	5758	5404	9212	15898	8152	8720	10050	10040	7610	8047	10730	8252	13615	13691
14	0	19	0	17	14	6	0	0	0	0	10	12	36	1	6	7	0	92	86
882	810	816	328	1154	183	193	287	258	897	188	59	100	60	116	117	97	110	134	176
226	413	359	225	158	136	199	157	462	351	301	125	79	186	94	181	149	149	378	277
271	92	98	88	173	135	55	46	75	213	53	58	64	73	30	47	57	57	25	37
334	521	505	677	264	237	312	204	732	869	527	459	594	429	441	456	597	397	690	638
620	684	626	753	377	365	332	191	533	893	538	537	442	553	456	437	711	264	536	650
8312	3484	4113	6980	6265	4470	3264	3210	3849	5681	2110	3270	4383	2181	1503	3170	4252	3037	4433	3868
107	220	227	293	127	115	155	127	229	371	57	60	179	112	123	111	171	84	102	117
957	1331	1165	1146	880	559	442	467	1338	986	887	497	955	892	599	692	496	609	1283	797
472	511	601	254	287	381	261	257	615	788	337	428	386	452	287	363	359	311	817	532
599	1069	688	819	676	449	401	310	635	1357	733	744	675	961	887	491	1179	543	671	1076
0	0	0	0	0	33	0	7	0	0	0	0	21	7	4	0	22	10	21	19
668	851	823	569	550	267	360	308	730	1267	284	346	371	415	250	300	380	477	741	658
166	241	435	407	215	120	151	92	417	366	78	144	214	248	171	147	109	274	340	253
0	0	0	0	0	0	0	0	0	0	0	9	14	2	0	0	0	0	0	0
0	0	1	0	0	0	0	0	0	0	0	0	0	0	0	0	0	0	0	0
0	0	0	0	0	0	0	0	0	0	0	4	6	0	0	0	0	0	0	0
0	0	0	0	0	0	1	0	0	0	0	0	0	13	0	0	0	0	0	2
0	0	10	0	0	14	0	0	0	0	5	0	0	0	6	5	7	0	0	9
493	322	362	384	152	337	128	218	288	200	199	443	653	585	775	696	747	300	551	504
752	666	456	214	430	274	156	151	604	496	158	306	191	460	592	214	510	149	279	287
1037	1108	724	732	884	680	401	167	925	1318	726	1249	1462	2029	1325	1397	909	451	1232	1355
0	0	0	0	0	0	0	0	0	0	0	0	0	5	0	0	0	31	0	10
0	0	0	0	0	0	0	0	0	0	0	0	0	0	0	0	6	0	0	21
0	0	0	0	0	0	0	0	0	0	0	9	0	7	4	0	0	0	0	0
191	234	195	412	277	101	92	67	270	238	45	44	86	149	41	29	61	43	102	134
129	428	395	330	212	172	175	154	456	639	53	135	83	195	119	144	162	157	244	235
0	0	24	0	0	2	11	0	0	0	4	5	0	0	6	0	28	12	13	18
0	0	22	0	0	0	4	6	1	0	6	0	0	7	5	25	3	0	0	0
1247	1682	2078	1348	1131	506	935	700	2228	3416	1056	1446	1201	1592	1570	1293	1352	1232	2883	2391
358	346	361	352	169	82	77	91	461	757	115	205	193	324	338	202	193	161	219	377
963	1398	1710	1426	1191	730	812	720	1915	2158	708	753	936	1128	1080	882	1096	644	1501	1508
5793	6113	6046	3215	6178	3218	3340	2477	6774	7221	2798	2557	3202	2538	2574	2083	2668	2589	6748	4869
1051	1533	1142	924	1120	578	650	327	1375	1665	414	495	606	612	469	588	550	412	1094	872
0	0	0	0	20	0	0	0	0	0	0	0	0	0	0	0	0	0	0	0
0	52	7	15	24	6	5	7	0	0	33	0	19	29	4	6	18	44	18	15
1079	906	795	1147	558	448	518	329	793	1831	476	516	786	468	631	417	602	507	615	769
209	635	392	700	450	386	278	237	524	812	259	424	321	505	290	253	389	347	555	420
0	0	12	0	0	0	0	0	0	0	2	0	0	3	0	0	0	0	0	0
0	0	0	0	0	20	0	0	0	0	0	0	0	0	0	0	0	0	0	0
17767	13553	8655	5802	15646	4719	4063	5768	9683	9331	5090	5866	7536	8169	6521	8753	5064	7079	17652	16519
12	43	89	90	64	30	45	23	110	152	18	35	12	41	46	74	27	36	63	120
1196	1821	1281	1192	919	480	589	646	1176	1925	1028	845	997	1103	517	777	990	996	2712	1477
2090	1595	1585	1708	1915	1945	1121	947	3170	1839	278	377	356	277	370	126	259	696	487	416
220	346	11	402	89	113	86	101	481	297	32	70	112	56	64	13	42	75	58	143
134	150	8	63	91	134	82	41	10	110	0	24	29	4	0	0	13	57	0	17
3301	6503	8813	5377	4990	2566	2624	2044	10680	10897	2091	639	1104	722	817	715	706	767	4185	4120
25	102	131	72	86	21	14	0	181	61	13	18	17	16	78	16	55	0	40	57
0	20	27	0	0	20	0	4	0	0	0	0	0	1	4	19	0	0	0	3
68	30	55	28	36	48	18	0	0	8	0	10	11	4	55	5	24	2	0	6
2689	3063	2341	2571	2618	1687	1749	1354	1468	2790	1204	1273	1683	1100	1122	1117	1565	1742	2582	2400
633	790	1426	826	670	528	572	298	1287	2528	342	298	344	274	501	245	445	175	661	582
1	0	0	32	22	0	0	0	47	19	0	0	0	0	9	0	0	19	0	0
2214	1834	2357	1302	1488	1173	1087	632	1676	2564	1200	1642	2946	1768	1887	1713	1865	1233	1574	1769
74	123	74	119	150	44	39	53	46	295	18	38	75	77	86	75	77	66	235	134
0	0	0	0	0	0	0	0	0	0	0	0	0	0	0	0	0	0	2	1
79	48	79	101	58	32	42	0	153	129	10	15	30	14	19	13	12	37	95	37
417	787	551	493	479	283	188	300	370	362	58	136	219	174	157	108	214	95	249	233
1366	1261	1721	1495	1491	1216	909	730	1669	2503	470	496	614	348	629	324	669	440	1815	1405
1119	1358	1118	1314	925	681	526	428	1123	2077	400	477	688	306	510	506	566	478	856	556
31	20	0	27	90	4	25	19	3	75	30	0	31	12	21	2	1	18	44	25
0	0	0	0	0	0	0	0	0	0	0	0	0	0	0	0	0	15	0	0
49	23	23	53	0	6	26	22	28	1	12	31	16	15	6	9	32	8	13	27
525	678	973	970	662	587	378	348	712	1499	399	345	783	730	285	281	521	231	932	752
0	0	0	0	0	0	0	0	0	25	0	3	0	0	1	0	0	0	0	0
0	0	0	0	0	0	0	0	0	0	3	0	0	0	0	0	0	0	0	0
427	363	584	827	614	203	197	359	763	1357	508	760	727	1235	503	389	1124	278	1855	1638
46	291	132	249	74	95	97	69	194	239	72	98	176	105	99	120	178	119	240	175
197	269	229	88	399	93	189	46	282	114	90	145	148	181	101	58	146	25	100	180
281	548	544	132	460	191	230	175	206	265	77	187	237	242	128	71	168	89	174	276
368	394	342	310	259	247	133	99	158	456	96	76	165	157	107	93	43	137	289	218
173	383	370	268	265	69	110	100	217	500	70	148	97	266	235	102	94	93	348	242
1530	2280	1195	1120	1588	1107	1060	834	948	778	764	803	908	965	612	821	1001	730	1333	1347
159	147	92	60	69	96	43	53	121	321	23	55	152	50	80	69	76	111	64	133
0	11	0	0	0	0	0	0	0	0	0	2	0	0	0	0	0	0	0	0
9	1	9	1	1	3	0	1	35	39	5	0	11	5	4	27	16	0	0	5
0	0	0	0	0	0	0	0	0	0	0	0	3	0	1	0	0	0	0	0
0	0	10	0	0	0	0	0	0	0	5	3	0	0	0	0	0	0	0	0
0	0	0	19	0	0	0	0	0	0	0	0	0	0	0	0	0	0	0	0
22	22	17	14	0	10	4	6	25	69	6	16	16	5	20	0	17	0	1	13
272	529	476	382	307	181	361	217	411	289	313	325	373	477	318	176	324	236	778	560
146	135	187	91	40	33	54	65	74	369	74	61	171	154	133	59	78	83	187	140
0	0	0	0	0	0	14	0	0	0	0	0	0	0	0	4	1	6	0	0
320	250	312	197	168	197	133	66	179	478	124	206	340	174	132	231	113	140	444	285
81	107	174	50	117	116	41	108	171	0	11	75	63	41	37	60	49	47	71	82
192	231	203	207	213	178	131	63	116	181	88	130	228	205	124	166	101	128	423	228
453	643	531	850	386	470	428	190	507	782	301	337	634	613	307	225	359	157	777	615
14	0	0	0	0	7	8	0	0	0	0	0	0	0	0	0	3	0	0	0
82	60	82	151	199	57	89	56	174	95	70	131	152	198	72	87	114	45	339	175
117	40	118	50	34	114	47	37	95	207	100	125	121	120	114	183	136	142	218	150
302	153	114	387	276	107	86	43	203	722	64	146	211	142	187	185	137	205	423	177
127	155	131	129	117	52	38	47	110	201	3	31	43	40	84	32	22	25	129	101
1233	1547	2214	1489	1423	589	768	681	1863	2844	1599	1158	785	1365	1187	731	1019	860	2238	1810
28	63	18	58	20	52	24	17	49	73	42	21	20	55	25	0	34	32	4	19
73	107	223	46	100	21	52	33	50	320	46	55	16	59	57	23	48	19	10	103
520	392	506	503	477	291	198	174	255	779	192	156	606	239	298	277	388	175	382	234
0	0	0	0	0	0	0	0	0	0	0	7	0	0	0	0	0	0	0	0
59	30	0	19	19	21	31	29	33	26	21	37	5	26	36	0	22	25	0	35
40	24	0	50	57	51	32	0	31	0	41	8	10	29	39	30	15	31	27	72
0	75	23	0	0	0	9	0	0	0	0	12	0	4	7	8	9	0	0	0
0	0	0	0	0	0	0	0	0	0	0	1	0	0	0	0	0	9	0	0
30	22	34	24	35	11	36	25	0	46	5	48	28	35	15	41	54	38	0	53
0	0	0	0	0	0	4	0	0	0	0	0	0	0	0	0	0	0	0	0
0	0	0	0	0	0	28	0	0	0	0	2	0	5	0	0	9	0	0	0
0	0	0	0	0	0	0	0	0	0	3	28	14	1	20	9	0	6	1	17
0	0	0	27	0	0	0	0	0	0	0	0	0	0	0	0	0	1	23	0
0	0	0	0	0	0	0	0	0	0	0	0	0	0	2	0	0	0	0	0
238	119	83	237	68	118	56	44	166	233	22	250	157	55	144	92	133	129	256	128
253	91	109	186	78	122	122	42	47	340	42	412	369	165	108	71	329	255	1234	292
0	1	0	0	0	0	0	0	0	0	3	0	0	3	0	0	0	0	0	9
30	58	22	40	0	10	10	39	22	85	49	61	10	66	42	71	63	29	37	53
1	13	1	3486	5	14	0	0	22	4	0	0	0	0	7	0	0	3	0	4
1425	4000	4472	2949	2951	1092	1398	1472	4139	5051	3000	2435	977	3760	2152	975	3136	1637	7764	4956
3	26	0	82	1	112	21	16	0	11	0	0	0	4	0	0	0	0	1	2
0	0	0	0	0	0	0	0	0	0	0	0	0	0	0	0	0	0	1	0
1486	1563	855	1883	1182	916	633	596	1173	1075	622	802	953	771	737	650	729	555	1180	999
328	398	457	359	494	150	195	144	224	1009	158	99	50	182	145	67	105	94	299	258
258	247	245	126	88	169	17	94	218	165	57	91	115	65	49	45	52	28	42	70
423	247	202	250	191	154	70	61	322	755	254	95	199	268	88	103	263	119	446	319
0	0	27	0	0	6	0	0	0	0	0	0	0	0	0	0	0	0	0	0
2	0	0	0	0	0	0	0	0	0	0	0	0	0	0	0	0	0	0	0
5	20	0	0	1	0	0	0	0	0	3	0	0	0	0	0	0	0	0	0
283	269	169	268	175	127	62	130	112	747	156	132	415	81	171	219	111	116	304	209
25	38	24	42	5	6	28	21	50	0	2	22	20	27	10	2	37	23	0	37
0	19	0	0	0	0	0	0	0	31	0	0	0	0	0	0	0	0	0	0
112	305	130	118	132	47	80	69	152	299	94	65	88	139	121	88	64	40	187	123
1	0	0	0	0	0	0	0	0	0	0	3	0	1	0	6	0	0	4	9
0	0	11	0	44	2	4	0	28	50	9	1	27	0	9	2	24	0	0	40
27	0	0	19	19	17	15	9	34	0	3	2	31	6	2	4	7	23	12	14
89	117	172	57	150	20	31	66	127	315	18	55	3	42	69	54	76	34	213	115
0	0	0	0	0	0	0	0	0	0	0	0	0	0	0	0	0	0	0	11
528	555	606	491	553	191	309	241	368	1041	299	214	312	254	376	161	220	188	649	388
2189	2946	3522	2914	2903	1398	1411	1001	3360	5534	1407	1407	1510	1597	1218	1216	1256	1270	3714	2670
0	0	0	0	0	0	0	0	0	0	0	6	0	0	3	0	0	0	0	0
0	0	0	0	0	0	0	0	0	0	0	2	0	0	0	0	0	0	0	0
176	71	65	346	121	76	70	26	89	259	18	33	19	18	45	19	27	58	47	22
207	193	355	129	141	82	132	113	236	303	66	79	112	220	114	116	123	82	154	137
1251	2345	1917	1212	1687	512	514	475	1394	1712	236	158	133	272	209	75	142	152	634	448
0	63	25	14	0	0	25	0	55	153	29	0	6	12	28	4	18	24	0	18
73	291	318	217	298	178	137	50	136	142	76	140	244	177	164	139	220	211	143	158
318	541	997	729	523	356	339	263	789	879	404	375	469	533	502	379	454	374	1032	541
0	0	0	0	0	0	1	0	0	0	0	0	0	0	0	0	0	0	0	0
0	0	0	0	0	0	3	0	0	0	0	0	0	0	0	0	0	0	0	0
424	468	518	306	327	271	247	148	332	316	135	281	346	218	204	190	226	232	678	321
616	965	414	482	698	458	531	302	934	427	265	295	400	390	286	293	299	238	565	476
4078	5639	5807	7000	5765	3311	3226	2101	4715	9590	4983	3321	5502	3396	4693	3470	4042	3336	6717	5668
2066	2427	2510	2330	2349	976	1229	1257	2530	2167	413	344	246	213	429	241	372	298	1292	1088
25	0	1	18	37	0	0	0	0	0	0	0	0	0	7	0	0	0	0	6
428	614	510	320	460	141	260	204	731	1009	498	503	320	690	473	229	430	216	886	782
347	349	306	256	159	242	132	151	123	259	101	205	205	460	104	64	202	200	860	276
203	293	819	294	335	246	236	55	72	617	116	30	156	209	225	131	195	16	295	104
103	215	253	176	207	96	103	137	159	482	70	18	15	33	49	39	91	33	46	50
1	2	1	1	0	5	0	6	1	0	0	1	0	2	0	0	0	0	0	12
1	0	0	2	1	0	3	1	0	0	0	0	1	0	5	0	0	7	0	0
0	0	0	4	0	0	0	0	0	0	0	0	2	0	0	0	0	0	0	0
1	3	2	15	0	2	0	0	0	0	1	0	2	5	0	0	1	0	0	3
90	146	77	294	149	113	65	60	75	223	35	22	57	46	40	18	29	54	125	55
0	0	1	1	0	0	0	0	0	0	0	0	0	0	0	0	0	0	1	0
0	25	28	34	48	5	9	11	0	0	66	33	2	53	21	20	41	4	25	95
1135	1264	741	1005	776	512	454	425	938	1506	459	904	890	755	572	548	784	575	1323	934
218	126	194	126	330	162	208	145	383	364	107	139	123	88	96	69	194	112	178	242
95	42	65	180	17	61	104	45	63	101	25	33	116	39	51	111	59	83	161	125
441	221	221	44	269	126	151	78	155	265	119	220	158	181	115	103	141	115	249	253
0	0	10	26	6	12	0	9	0	0	5	4	12	12	40	9	8	0	0	4
84	95	120	65	21	13	21	9	151	161	42	28	60	67	20	29	61	16	185	119
2184	1456	1177	820	1474	1318	968	877	1880	931	746	1020	1960	1158	635	1233	896	1043	1481	1294
71	56	42	64	29	21	48	61	91	105	24	42	62	58	34	57	65	36	132	68
1586	1467	1630	1267	864	773	850	731	1551	2403	599	759	1067	1303	661	768	1088	658	2618	1661
0	37	0	0	1	1	1	0	1	0	0	0	1	0	0	1	2	12	1	1
78	568	370	182	161	44	142	113	414	494	87	103	108	141	162	83	148	93	150	178
932	965	1173	879	1079	756	989	507	996	893	471	871	1341	691	539	912	850	712	1011	893
997	1757	1572	1603	1159	602	606	517	1101	1735	747	660	1043	649	493	624	466	548	1267	1068
563	1041	930	647	629	402	655	349	890	1074	420	485	785	580	470	777	492	374	711	873
78	71	62	130	35	51	51	51	73	156	48	19	21	69	12	13	27	53	95	115
309	346	353	543	268	392	540	294	332	577	229	208	302	347	304	211	265	149	484	322
516	914	680	492	543	447	452	277	466	583	271	351	607	304	438	441	368	350	697	678
4754	2737	3546	2774	2408	1781	1493	1089	4762	4520	870	738	1400	814	1142	563	813	937	1274	1044
1132	461	631	477	494	704	374	302	528	1037	212	357	903	550	556	253	537	398	170	390
0	0	0	0	0	3	5	18	0	0	0	0	0	0	0	0	0	0	39	1
826	848	2134	1206	959	720	756	510	418	3136	355	331	914	762	429	495	540	206	460	556
688	1315	1504	2547	1288	1070	1026	848	1494	2036	625	4037	3007	4359	1291	2210	8939	2181	4003	4561
28	0	29	27	0	40	30	0	26	0	1109	404	245	3317	874	2514	298	1085	905	2266
16	72	0	19	27	8	20	0	0	0	0	0	0	0	0	0	0	0	0	0
0	0	0	0	0	0	0	0	0	0	0	4	0	3	0	0	0	0	0	0
219	149	189	377	306	408	191	75	651	408	26	20	87	4	206	24	17	26	52	36
4	18	56	307	87	23	30	8	13	95	29	10	58	23	37	19	24	33	24	15
11	0	9	17	28	0	13	11	0	28	8	10	2	5	0	16	15	13	0	0
2455	2201	1089	3370	2435	1112	539	857	2054	957	374	869	3059	2584	486	2631	749	2625	1181	1412
606	711	952	444	661	332	404	339	583	487	226	348	420	337	235	254	324	205	545	400
429	353	494	252	273	190	209	112	383	467	232	214	328	242	265	181	302	161	512	378
61	53	23	10	43	13	30	0	0	0	1	19	7	39	11	45	17	11	35	33
29	28	20	225	104	155	27	47	11	0	18	50	30	65	18	42	60	23	254	102
0	21	0	21	0	8	0	0	0	0	0	5	0	0	0	0	0	0	0	0
1152	1872	2560	2526	1453	1202	1445	874	2048	2376	408	815	1045	968	802	827	845	628	1355	1216
3972	4596	4331	5545	2875	2008	2526	1956	7089	8453	2499	2287	2681	2550	2609	2168	3055	2629	4014	3848
108	76	61	72	227	109	147	51	57	64	66	101	121	124	61	81	95	46	162	155
4704	5039	3811	8125	4232	4214	3526	2250	4193	6379	3186	3978	4972	4049	3653	3780	4853	2811	5848	4912
3116	3098	3281	2860	2538	1772	1594	1225	2951	4878	1341	1923	3019	1897	1300	1662	1733	1388	3363	2720
0	0	16	0	0	14	0	0	0	0	0	5	5	5	0	8	0	0	0	10
1	0	0	0	32	0	7	0	0	0	8	0	20	11	2	0	0	1	0	0
491	621	511	522	466	323	269	208	390	995	252	311	452	438	256	402	260	291	712	682
101	81	54	155	177	109	24	56	119	148	21	53	83	52	69	33	74	14	61	64
569	630	737	625	479	496	367	244	402	832	192	305	400	398	252	251	408	279	613	594
349	516	268	384	311	308	230	237	490	336	267	271	446	332	196	278	335	267	506	393
35	33	42	32520	5	7	0	20	43	3	219	13	35	25	3	22	17	64	170	124
1101	2564	1730	2162	1790	1348	1205	692	1073	1932	1066	1325	1608	1283	847	910	1094	756	2665	1794
111	190	177	204	144	100	99	80	338	128	113	57	93	136	115	45	110	78	128	186
104	21	76	91	26	30	16	0	51	150	54	15	25	37	23	25	17	1	56	49
1736	1662	2337	2792	1899	1503	1050	670	1823	3823	1367	986	1071	792	879	556	1020	1103	1936	1578
30	34	35	0	93	0	20	32	59	62	21	22	45	34	73	55	20	16	16	60
957	685	660	816	916	620	436	428	804	957	446	608	874	725	489	493	649	475	1320	891
160	204	194	112	162	11	124	32	227	232	70	84	71	137	140	75	67	70	164	134
57	19	3	0	41	74	28	5	30	12	6	39	18	29	15	37	30	2	13	50
4572	4566	4229	5331	3885	2659	2557	2390	4438	6461	3045	3093	3966	3524	2480	3261	3662	2511	5259	4323
0	1	0	26	0	0	0	0	0	0	7	5	0	0	0	0	0	11	0	4
0	1	0	0	0	0	0	0	0	0	0	0	0	0	0	0	6	0	0	0
0	0	0	0	0	0	3	0	0	0	0	0	0	0	0	0	10	0	0	22
0	0	0	0	36	0	0	0	0	0	39	5	0	0	0	0	0	0	21	0
25	0	0	16	0	0	0	0	0	0	2	5	0	0	0	0	2	0	0	0
10	0	0	0	17	7	0	0	0	0	0	0	51	0	13	10	15	0	0	0
0	0	0	0	0	14	0	0	0	0	0	0	0	0	0	0	0	0	0	0
22	22	0	0	22	137	125	26	0	0	0	0	4	12	2	0	21	7	30	10
51	4	17	0	0	69	49	25	0	0	0	0	4	2	1	0	1	0	0	0
18	1	0	0	0	8	18	0	0	0	6	7	11	2	34	5	5	10	0	0
0	0	0	1	0	0	0	0	0	0	0	0	0	0	0	1	0	0	0	0
48	0	11	48	39	27	40	20	18	0	11	46	1	0	10	1	40	0	0	0
1	0	22	3	6	1	0	0	1	47	0	1	2	8	4	0	1	0	0	0
23	0	19	0	0	0	7	0	0	0	0	0	0	0	0	0	1	0	0	0
0	0	0	0	0	3	15	0	0	0	0	10	0	0	0	0	0	9	0	0
0	0	0	42	0	0	32	6	0	0	0	0	0	3	0	0	5	6	24	8
0	0	0	0	0	7	0	0	0	0	0	0	0	0	0	0	0	0	0	0
17	0	18	0	0	7	7	0	0	42	0	28	2	15	3	1	58	7	114	54
30	99	31	21	20	32	7	0	49	2	7	3	0	7	27	10	30	0	24	27
28	0	47	0	0	17	15	20	12	26	7	10	0	24	3	0	12	3	18	30
1314	739	757	847	1048	539	415	311	594	692	271	435	608	411	304	350	395	348	614	556
48	0	0	0	0	0	0	0	62	0	2	3	20	0	2	7	6	0	23	14
0	0	0	0	0	30	0	0	0	0	0	0	0	0	0	0	0	0	0	0
0	21	26	0	53	10	27	10	0	0	10	7	18	15	5	38	35	1	0	22
486	623	579	621	535	275	287	308	503	852	226	283	553	303	312	248	245	199	719	511
633	784	650	902	554	695	507	373	724	1362	619	831	861	568	697	554	605	495	1301	987
65	91	122	272	70	188	148	64	22	117	7	8	0	8	17	8	0	14	1	44
0	0	0	0	0	22	1	0	0	0	0	0	0	0	0	0	0	0	0	0
0	0	0	0	0	24	10	0	0	0	0	0	0	0	0	0	0	0	0	0
0	0	0	0	0	0	0	0	0	0	0	3	0	0	0	0	9	0	0	0
45	79	65	0	0	38	0	22	24	0	20	7	43	12	10	2	32	0	31	12
161	93	125	121	208	133	100	103	152	78	63	107	195	104	79	78	91	143	369	161
281	434	160	385	221	157	328	72	432	379	273	222	232	554	144	153	268	162	353	261
35	50	16	100	35	25	34	14	0	173	52	22	84	5	32	30	23	16	0	41
0	33	0	0	18	16	0	0	0	0	0	0	0	0	0	0	0	0	10	0
257	419	216	286	143	70	87	107	220	461	107	352	237	398	356	338	461	198	237	303
1819	2468	1059	1912	2284	1586	1471	1134	1067	2379	653	967	1394	593	676	912	867	757	1494	938
1124	1495	1225	960	1215	772	625	484	560	885	345	428	804	272	365	552	753	446	868	646
18	29	0	0	0	50	17	9	0	45	0	0	0	0	0	3	0	0	0	0
2530	2421	1473	1813	2246	1257	991	948	914	1882	701	775	1110	715	565	1139	987	745	1605	1142
0	0	0	0	3	0	0	0	22	0	0	0	0	0	0	0	0	0	0	8
319	483	370	406	351	89	134	132	330	455	676	105	86	173	58	53	123	92	298	447
24	20	125	49	102	13	30	0	32	158	16	28	47	89	38	34	35	35	121	74
3642	4563	3943	4041	3649	3453	3182	2060	4894	5107	2329	3425	3403	3439	2349	3039	2962	2466	4090	3841
160	336	209	342	112	57	75	54	210	163	194	210	225	209	171	171	219	186	346	182
1442	1960	1004	1052	1860	813	738	677	1084	795	353	452	537	618	505	669	368	359	681	708
8	0	0	0	98	16	15	42	0	0	3	19	0	10	21	1	29	4	67	22
22	29	0	1	0	0	5	0	0	0	0	0	17	0	0	0	0	0	0	25
376	603	640	372	514	253	190	162	402	796	99	207	271	288	116	148	163	98	250	377
715	545	585	372	568	314	259	201	476	406	164	317	451	279	257	240	285	295	630	439
2864	3936	3797	2560	3017	1930	1880	1661	3400	3148	1302	1498	2055	1498	1125	1415	1893	1596	2380	2204
563	928	658	876	849	260	491	395	846	1010	384	555	620	792	771	593	556	522	919	949
37	36	57	93	16	5	31	15	28	66	11	3	21	33	19	9	20	0	82	62
140	153	204	219	143	89	130	78	148	132	133	156	134	223	179	138	156	119	381	244
0	0	0	0	0	0	0	0	0	0	1	0	0	0	0	0	7	0	0	0
0	0	10	23	1	10	13	0	17	0	1	2	3	32	8	0	0	0	0	22
4024	4557	4011	2591	3413	1422	1644	1171	2972	3601	728	493	584	709	428	392	598	587	1160	798
0	26	0	0	0	8	12	0	0	0	0	0	0	0	0	5	5	3	0	16
0	0	14	0	0	0	0	0	0	0	0	4	0	0	0	0	0	0	0	0
0	0	0	0	0	0	0	0	0	0	0	5	0	0	0	0	0	0	0	0
0	0	0	8	0	19	0	0	0	33	0	0	0	0	0	5	0	0	16	3
13	95	19	0	0	19	15	0	65	0	11	3	6	0	0	7	0	0	0	8
8	7	13	17	12	22	2	13	46	49	23	12	15	7	17	0	0	25	0	0
1217	1413	2027	1682	1435	861	1097	689	1272	2655	719	999	809	1146	936	611	1162	538	1839	1428
198	322	289	184	327	148	113	65	116	100	115	97	63	86	89	70	67	135	109	110
179	407	321	256	159	56	109	76	315	382	105	83	138	127	128	85	118	64	292	181
0	0	0	0	0	0	0	0	0	0	10	0	0	0	0	0	0	0	0	0
392	771	581	611	402	320	288	198	668	980	247	229	478	393	391	321	235	251	415	446
0	0	0	0	15	0	7	0	0	0	0	0	0	0	0	0	0	0	0	0
438	441	328	494	382	220	244	131	433	372	265	241	390	224	197	266	260	163	315	387
388	155	240	196	373	147	217	112	58	346	48	286	131	34	77	116	374	215	269	1065
87	69	109	0	26	3	29	5	95	89	20	6	11	20	35	1	3	5	0	23
229	313	304	236	224	86	86	133	190	482	110	67	167	169	128	128	77	96	98	275
0	0	21	0	0	0	0	0	0	0	6	0	4	0	0	0	0	0	0	0
7	17	0	0	0	54	5	43	55	0	0	0	0	0	0	0	0	12	0	4
23	25	19	0	0	61	0	24	61	58	0	6	8	0	0	0	6	13	1	5
0	24	0	0	0	6	5	0	0	46	0	3	9	0	0	0	9	8	0	16
1144	1608	2258	2334	1349	550	423	568	720	1383	503	441	271	394	192	474	336	213	973	592
13023	13786	12446	11754	12828	7887	7011	6775	12101	19570	7072	5695	7110	6220	4886	3970	6632	5245	13592	11207
0	0	35	0	0	0	0	0	2	0	2	11	12	25	5	6	15	0	22	16
53	183	134	74	54	31	25	22	53	178	43	49	32	58	64	42	21	55	79	105
7	0	0	27	0	1	12	0	26	0	0	6	8	0	7	0	0	3	0	0
2192	1930	1829	2402	1511	1200	1058	696	1702	4960	1298	1483	2129	1619	1421	1504	1662	1146	2027	1796
21	27	49	48	59	86	94	24	92	43	147	101	41	75	104	83	136	49	37	83
334	316	353	266	178	149	154	107	545	922	140	181	149	218	210	161	256	123	361	265
0	1	0	0	0	0	0	0	1	1	1	2	12	1	0	0	1	0	0	0
0	0	0	0	5	0	0	2	0	1	0	7	4	1	1	0	2	0	0	1
0	0	0	0	0	0	10	0	0	0	0	0	0	11	4	0	0	0	0	9
3866	2934	3654	2598	3616	1738	2185	1466	3494	3645	2204	2949	2500	2791	2477	2025	4001	2026	3085	2753
43	145	21	283	100	77	79	28	65	79	54	596	884	104	314	540	233	336	343	151
13340	21469	15666	11435	13744	4740	6644	6962	16130	21544	8472	5802	5824	10098	5919	3854	6589	7809	14751	11999
2354	3743	2014	3604	2159	2754	1468	1129	3520	2252	805	2154	3196	1987	1987	1412	1849	1901	2545	3213
0	0	0	0	0	12	4	0	0	41	0	0	0	0	0	0	0	0	0	0
0	0	0	24	0	0	11	0	0	1	0	0	0	0	0	0	0	0	0	8
9993	7887	7377	9304	7280	5250	3031	4347	8895	9472	4549	6224	7089	4646	3083	4761	3778	4932	7475	8319
0	0	0	0	0	0	0	0	0	0	0	9	0	0	0	2	0	0	0	7
3729	3538	4423	5841	4022	2068	2099	1752	3247	6513	2008	1227	2258	1254	1487	1256	1545	1790	3130	3356
0	0	0	0	0	0	0	0	0	0	0	3	0	0	0	0	0	0	0	0
12314	11159	12580	11522	7301	5274	4119	4735	10283	22514	6856	9647	11974	6537	5408	9165	6555	6276	14537	14100
0	1	2	0	0	0	0	0	0	1	0	0	0	0	0	0	1	0	2	0
392	407	522	663	381	284	144	198	445	1122	246	366	518	277	233	356	309	320	417	624
7	14	8	26	20	6	23	13	0	40	0	10	0	3	25	4	13	0	0	14
1497	987	907	1389	772	204	219	457	342	856	147	44	67	45	28	59	75	108	136	59
1237	1470	1478	1331	1766	694	962	730	1354	1917	608	969	773	714	552	815	757	738	1295	973
14567	18110	17544	22183	17238	11267	7753	7751	15235	23283	10227	10346	11841	10238	8224	9045	7684	12020	12852	12444
5457	6489	7223	7582	6376	3343	3480	2573	6829	15298	3526	3254	3709	2259	3078	3096	4198	4237	6240	5956
3054	2778	2956	3429	2500	1617	1130	1164	2969	4357	1337	1189	2576	1768	1236	1451	1370	1186	3743	2037
0	45	0	0	0	10	20	0	0	0	0	0	0	0	0	0	0	0	0	0
0	35	0	0	0	0	51	0	0	0	0	0	0	0	0	0	0	0	0	0
0	0	0	0	0	0	0	0	0	0	0	0	5	0	0	7	4	0	0	0
46	97	36	32	0	86	35	23	65	0	19	16	34	11	21	0	23	54	45	10
0	5	0	0	0	24	0	0	0	0	0	0	0	0	0	0	0	0	0	0
0	0	9	0	0	0	0	0	0	0	0	0	0	0	0	0	0	0	1	1
60	12	69	35	61	16	33	20	18	64	25	31	12	45	24	55	39	33	20	24
6642	12226	16128	7209	14608	5696	7142	7130	12330	22948	8044	5455	4383	10786	8078	5050	9886	5314	14843	10399
19	89	88	50	3	1	41	18	4	97	46	8	11	21	33	12	26	10	67	14
458	635	577	742	455	699	780	190	880	1145	197	360	572	525	471	327	610	349	777	648
0	0	39	25	23	11	1	0	0	0	6	0	0	2	0	12	8	27	0	14
0	0	20	0	60	17	0	4	0	0	19	0	0	1	3	0	0	9	3	0
130	102	83	65	93	91	109	54	93	250	27	79	61	53	59	20	67	42	155	64
400	706	729	117	480	221	220	224	428	223	340	327	453	221	295	226	247	176	177	322
210	126	266	200	148	62	145	79	320	475	103	199	141	202	245	138	156	72	278	256
1661	2484	2473	2093	2191	1644	1322	1069	1929	2615	1215	1296	1912	1603	1040	1377	1371	1361	2771	1977
90	97	114	84	70	101	110	102	108	83	35	58	42	56	68	43	111	63	87	156
279	282	457	218	167	111	152	75	311	531	118	123	210	278	296	125	210	93	404	359
0	0	0	0	0	0	0	0	0	0	0	0	0	0	0	0	0	0	3	2
236	255	192	429	198	150	93	38	268	275	57	273	177	103	88	170	215	277	244	296
1093	975	1039	669	1527	671	533	630	826	1629	812	812	563	888	678	578	618	608	1488	1209
41	82	29	118	29	32	4	18	18	37	31	22	26	52	32	21	23	16	25	51
196	251	290	154	122	123	115	97	115	463	114	131	69	206	199	90	142	155	342	164
715	1321	1177	981	755	471	672	524	1003	1933	420	684	728	742	646	531	652	539	1432	999
79	122	67	70	38	65	20	6	25	168	39	85	32	38	22	46	52	39	86	28
2225	2805	3272	3654	1880	1374	1722	1265	3149	5074	1623	2411	2421	2073	1965	2092	2125	2105	2884	2870
67	159	114	70	109	91	72	26	137	430	90	138	142	158	98	86	97	67	247	285
195	150	287	227	99	75	72	46	37	192	50	101	132	159	74	88	89	120	257	285
0	0	0	0	0	0	19	10	0	0	0	11	0	36	0	34	0	0	0	2
1561	2068	1718	1781	1728	538	859	686	1667	2889	929	1255	1401	1704	1685	1380	1211	966	2158	2247
1243	1451	1369	1611	1089	840	695	974	1295	1845	867	1142	1355	1260	1137	1372	1067	1088	1280	1327
1037	1296	573	1374	1068	674	626	570	1462	1569	1064	554	830	806	435	555	598	628	1455	836
4910	4239	4715	1137	5965	2715	4010	2697	4419	1967	2198	5140	2710	3046	2449	2636	6344	5228	4311	3796
7	0	0	0	8	0	5	10	0	0	0	0	8	2	6	0	4	0	0	0
264	332	389	634	246	226	239	164	393	482	171	168	292	199	163	186	252	133	216	352
137	100	179	142	129	89	81	54	193	99	74	79	144	133	48	92	41	110	217	218
108	207	113	109	59	28	53	24	122	346	38	47	16	59	83	44	39	13	71	57
305	299	330	219	182	227	301	153	390	594	132	123	264	216	175	181	215	193	333	129
297	460	665	310	345	422	289	252	534	897	219	269	295	574	321	210	385	346	819	351
947	1284	1078	951	762	461	510	535	1019	1041	370	574	693	548	507	443	400	428	945	805
42	131	104	57	19	42	52	30	92	143	39	30	34	61	35	91	62	32	66	44
20	66	79	0	9	33	23	42	64	188	45	31	6	89	64	19	49	16	138	59
698	1137	935	834	652	614	663	462	579	675	328	570	759	330	297	356	283	364	894	722
269	453	499	463	511	155	252	210	357	480	178	123	280	181	230	108	197	147	259	415
23	68	39	20	44	10	15	31	23	1	10	25	19	18	9	14	5	15	24	23
48	59	84	5	16	21	34	12	110	123	9	48	24	95	58	12	36	33	78	137
369	540	901	319	502	132	262	234	614	1314	221	188	326	300	261	177	248	136	565	475
103	52	16	73	16	121	78	8	91	296	19	193	98	42	89	45	78	91	168	44
3057	5016	5395	4807	3729	2324	2324	2064	2934	5690	2112	930	1911	1579	2007	1591	1254	1045	3756	3464
55	128	193	130	121	61	89	75	135	156	60	57	66	69	99	36	122	47	209	98
421	302	433	535	297	208	219	132	258	316	113	196	249	65	148	191	141	153	280	244
5	5	0	0	1	12	0	0	0	0	0	0	0	0	0	0	0	3	0	0
360	527	1489	208	92	261	579	99	257	1400	98	75	582	400	290	184	325	149	110	317
59	103	118	213	94	51	76	40	139	146	136	199	65	301	156	226	291	183	166	217
17	0	0	22	26	6	1	0	38	45	4	23	0	11	24	0	0	15	0	25
629	1004	872	1210	760	399	586	384	803	1685	468	841	722	737	685	664	684	539	812	996
1136	799	1177	1175	954	563	694	401	1319	1782	644	1104	1153	926	731	1035	1099	676	1117	1264
128	133	137	114	66	82	89	26	375	427	131	123	192	114	135	81	97	112	255	148
273	376	476	484	276	104	202	143	722	704	155	184	181	252	223	75	163	166	639	400
235	350	444	406	380	269	228	133	394	301	175	285	395	183	193	145	459	207	461	284
3591	3179	3030	3055	3325	2355	1851	1510	3047	4070	1858	2666	3661	2229	1941	2418	1959	1931	3714	2822
8	30	0	4	2	3	4	7	1	1	4	5	11	5	1	10	7	15	1	2
0	1	1	0	28	0	0	0	41	0	0	13	5	0	0	0	0	8	38	19
780	946	1083	495	747	690	442	153	1105	923	230	261	455	275	190	128	341	389	610	520
0	0	0	0	0	0	0	0	0	0	0	0	0	1	0	0	0	0	33	0
131	124	82	58	24	29	35	40	209	98	32	34	134	95	25	22	41	65	252	70
916	682	692	389	725	355	264	170	919	1138	453	277	506	549	317	412	365	454	605	618
53	26	81	84	92	52	65	89	154	374	774	751	141	1934	568	340	1567	433	1398	1249
293	557	106	235	489	777	671	283	83	649	11	59	0	30	4	0	21	49	2	12
83	134	189	110	75	24	49	93	149	152	72	43	27	85	47	49	27	27	151	171
335	309	509	341	404	98	272	163	350	735	242	303	275	270	318	220	319	190	501	454
592	588	713	896	594	605	339	285	950	1001	237	351	752	450	431	518	384	363	1058	717
0	0	21	18	0	0	0	0	0	0	0	0	0	0	0	0	0	0	2	1
206	354	446	216	254	94	133	238	439	543	203	203	165	261	304	148	154	185	314	310
2488	2056	2760	2746	2817	1003	1043	1423	1300	3504	536	200	395	133	508	465	226	533	730	640
0	0	0	209	0	0	0	0	0	0	0	8	0	3	0	0	0	0	0	0
0	0	0	19	0	0	0	0	0	0	0	6	9	3	0	0	18	0	0	0
5	0	4	27	0	0	1	0	0	23	0	12	3	0	0	2	8	27	15	13
375	165	308	220	112	230	198	231	304	662	116	170	108	184	262	163	319	218	335	245
34	74	101	70	67	35	36	12	87	0	16	12	42	80	52	5	44	38	55	56
177	249	93	189	93	132	148	79	160	319	77	165	88	141	73	97	171	56	267	204
133	88	68	169	75	89	90	19	87	44	29	52	79	60	56	33	93	68	235	99
0	33	0	0	0	8	0	0	0	0	0	0	5	0	5	0	0	7	0	0
76	32	14	44	4	16	0	29	0	33	5	127	45	23	48	37	116	51	97	13
0	0	0	15	0	14	0	7	23	0	33	113	0	9	4	9	3	11	0	5
0	0	0	0	0	0	0	0	23	0	4	7	8	0	0	0	0	0	0	10
1341	1984	812	3531	1445	7056	3252	923	324	4746	26	70	11	57	33	11	41	51	64	6
124	232	51	180	42	222	84	56	383	238	97	508	83	49	112	17	178	192	148	76
0	0	0	0	0	0	0	0	0	0	0	0	0	3	0	0	0	0	0	0
0	0	0	0	0	0	0	0	0	0	0	2	0	0	0	0	0	0	0	0
585	788	511	1183	900	616	439	182	494	490	333	713	682	1544	479	559	959	1111	1657	1332
763	759	584	959	668	478	400	156	422	1023	595	785	795	1210	916	837	1324	756	893	970
727	628	325	811	362	518	520	234	362	563	110	311	355	705	449	191	834	390	679	345
167	96	28	182	27	104	59	95	59	0	0	58	0	29	2	0	0	4	0	14
0	0	0	0	0	15	0	0	0	0	0	0	0	0	0	0	0	0	0	0
1415	1946	979	2959	1276	5594	1447	597	1211	1175	812	1713	1643	2176	1347	1144	3345	2102	2140	1652
0	0	0	0	0	0	0	0	0	0	0	0	0	4	0	0	0	0	0	4
0	0	0	0	0	0	0	15	0	15	0	0	0	0	1	0	5	9	0	5
11	16	0	0	0	4	0	0	0	0	29	20	46	14	0	0	0	40	24	33
1655	1437	1531	1639	1795	1055	818	898	1690	1754	347	454	812	609	555	486	471	447	1604	1050
487	444	430	494	404	299	173	153	283	711	221	496	754	397	210	565	537	411	400	501
10348	12379	15249	16218	12806	9639	9172	7062	12165	23943	9141	9597	10246	9849	10531	9235	13101	8437	18555	15801
1726	1980	1756	1062	2118	1651	1194	909	1570	1828	651	1428	1606	1342	924	1102	1554	1035	1879	1734
3825	3600	3233	4766	4005	3006	2862	1994	2650	4956	2086	3858	3909	2479	2656	3110	5720	3380	3312	3421
1009	1028	998	1270	834	686	538	432	1047	1057	396	390	551	470	392	483	567	342	1557	922
66	84	208	84	114	24	34	0	153	180	19	64	79	57	46	27	8	47	156	113
140	97	184	59	101	66	25	67	115	244	41	42	47	87	59	47	55	22	231	92
17928	22847	25438	18285	13526	6748	12435	9358	27221	49796	14345	18786	15965	27332	13573	12503	30142	8406	25519	20158
13	50	13	48	0	11	5	7	0	60	0	7	0	13	11	14	9	0	23	11
11	11	107	18	0	11	8	2	86	0	0	8	23	17	9	0	0	17	70	34
8	28	0	0	0	0	0	0	0	0	0	0	11	0	0	0	0	0	0	0
0	0	0	0	0	0	0	0	0	0	0	0	0	0	5	0	0	0	2	3
0	0	0	0	8	0	0	0	0	0	0	0	0	0	0	0	0	0	0	0
0	25	90	177	17	293	65	36	27	0	0	0	0	0	1	0	0	0	0	0
27	0	1	1	14	70	7	0	0	73	3	13	7	34	9	55	9	8	0	116
0	0	0	0	0	18	0	0	0	0	0	4	0	2	0	0	1	0	0	4
0	0	0	9	1	17	2	1	0	0	0	1	0	0	0	7	0	0	0	20
0	0	4	0	1	3	0	0	0	0	6	0	0	1	0	0	1	0	0	0
0	0	0	0	0	0	0	0	0	0	0	0	0	0	0	0	7	0	0	0
11	0	15	21	0	12	0	10	0	93	0	72	149	8	36	125	33	72	127	6
0	12	0	0	0	13	0	0	3	0	0	0	0	0	3	0	0	0	0	0
1780	1859	1510	2053	1511	1191	1001	1004	1956	2313	872	970	1661	1284	1010	1347	1127	949	2084	1816
3882	3908	3548	3227	3394	1687	1659	1755	3409	6564	991	1059	1909	1584	1840	1716	1401	814	2355	1809
507	756	776	474	427	188	397	315	721	1146	373	458	439	636	601	431	560	367	686	832
798	1114	807	643	804	377	521	224	947	1438	320	660	376	661	380	418	806	439	1102	972
378	551	94	169	221	661	400	180	313	114	99	124	147	93	131	99	118	180	220	151
216	343	267	586	178	154	237	156	194	364	96	249	206	354	115	178	175	89	178	267
28	21	8	0	0	0	0	0	0	50	48	2	0	20	16	0	0	0	27	0
5293	5525	5665	6082	4663	2848	2893	3055	5532	7897	4542	2680	4658	3937	2431	2754	3274	3424	7963	5695
61	36	19	43	47	39	14	0	0	0	12	7	18	23	4	0	0	20	0	15
611	936	685	884	503	514	481	288	570	991	351	364	446	604	482	413	301	398	884	617
555	845	735	461	446	203	266	202	847	1403	347	257	357	384	248	230	261	255	1143	511
0	20	8	16	0	4	0	6	21	0	0	0	0	3	0	4	0	8	0	0
2621	3741	3663	2810	2700	1500	1975	1583	4366	5678	2520	2933	2501	3971	3060	2867	3216	2302	5321	3956
3226	4563	3378	1338	2910	1552	1399	1613	3071	2192	1586	1314	1260	2009	834	879	762	1355	3469	2555
10	81	11	0	8	5	28	0	0	0	4	0	0	4	3	0	14	7	0	8
486	914	1315	730	570	169	275	416	1366	2191	275	242	310	386	325	275	266	255	1023	680
4631	4550	3622	2788	3775	2955	2782	2079	3346	3017	3055	3606	2960	2889	3221	2268	3706	3949	3359	4037
155	203	145	97	104	81	114	95	101	302	82	55	50	136	150	84	96	97	78	142
607	942	920	1097	636	443	579	362	1302	1341	392	558	587	652	599	421	632	326	833	847
1404	1564	1740	1115	1270	824	835	662	1907	1782	1966	853	1290	1258	828	796	1088	993	2220	1346
24	54	21	38	62	60	23	14	59	0	25	82	29	112	10	29	44	37	240	61
2806	3366	2976	3515	2953	1805	1555	1315	2552	3908	1677	1431	2444	1865	1392	1433	1565	1383	3780	2620
55	101	33	72	86	29	35	24	0	75	76	72	30	71	80	21	44	79	114	42
415	735	513	524	441	124	319	224	509	870	538	294	405	521	346	310	501	354	456	523
162	298	396	211	236	129	186	163	420	548	123	242	234	193	246	276	301	217	512	252
0	0	0	0	0	0	0	0	0	0	0	0	0	0	0	0	3	0	36	6
0	0	6	0	0	11	17	13	11	0	8	68	26	11	16	29	116	15	101	78
2433	2389	1909	1939	2553	2041	1615	1335	2120	2105	1404	920	1379	997	750	1020	1475	805	2229	1415
2067	4270	4386	3427	2763	1168	1800	1952	4291	7318	2019	1162	1075	1784	2346	1478	1586	1510	4063	3743
148	256	188	273	274	83	132	63	190	183	63	67	226	89	152	100	112	77	79	90
253	158	100	113	57	25	66	38	75	183	45	132	166	58	60	82	156	147	141	280
1	46	0	20	4	12	11	12	0	58	17	18	35	2	24	0	15	12	16	23
2022	1637	2853	1875	2161	1651	1764	1008	2237	3222	946	1228	1462	1035	721	807	1273	897	1946	1558
265	135	58	129	64	325	124	96	345	198	28	72	90	55	33	1	86	106	146	86
626	1013	776	1365	1073	697	629	565	779	915	684	462	760	566	546	471	533	322	1222	707
1592	2324	742	1247	1195	1352	631	432	1232	834	469	1308	1812	538	834	1025	905	1582	1223	1248
300	443	231	458	198	425	194	116	281	264	97	198	201	173	104	138	178	181	304	232
0	0	0	24	18	4	9	5	15	0	0	4	0	0	3	0	0	4	29	0
315	269	55	330	180	470	227	189	314	352	38	93	100	42	244	102	112	93	153	130
4889	4511	4465	5233	4382	3236	2581	1950	4021	6533	2233	1736	3228	2053	1716	1937	1927	1691	3465	2708
46	154	38	150	171	23	18	13	55	181	115	142	80	199	104	193	84	155	12	303
10	0	16	0	0	0	0	7	0	39	0	0	0	3	6	3	4	0	0	0
15	13	49	13	4	22	3	3	7	1	10	1	23	8	0	8	5	12	1	3
0	0	0	0	0	2	0	0	0	0	0	0	0	0	2	0	0	0	0	0
211	177	60	290	151	209	91	52	118	148	45	115	42	62	52	8	45	69	115	69
26	121	44	52	25	31	36	59	23	32	52	41	48	41	83	56	20	7	41	23
10	35	0	29	73	38	32	0	0	0	7	14	93	8	11	19	17	18	31	23
98	51	27	201	23	64	126	63	83	228	21	64	61	48	96	28	40	35	75	92
39	116	54	127	32	100	46	3	28	32	0	24	5	13	3	0	11	10	0	1
1954	2517	1886	2329	2003	2234	1821	1122	1312	1844	664	753	998	957	667	599	973	720	1141	1742
236	172	144	216	56	184	86	60	337	130	52	310	259	85	178	83	168	172	169	142
24	122	12	154	41	66	26	7	38	96	38	37	78	148	61	26	74	10	51	55
457	841	694	1229	582	622	637	381	880	1369	387	464	608	690	372	424	632	338	1056	769
52	66	53	0	47	15	9	28	178	85	3	9	9	36	14	6	26	0	23	40
2668	3316	2978	4289	2570	1751	1919	1239	2939	6152	1583	1942	2553	2036	2562	1550	1968	1829	4240	2860
0	20	0	15	0	12	19	8	0	0	10	10	11	33	13	15	12	7	58	19
49	163	157	73	126	73	74	47	81	89	11	113	57	42	60	40	40	25	81	48
318	293	154	289	394	462	167	58	112	282	35	189	332	332	118	50	198	146	143	146
38	75	14	68	28	13	20	17	91	120	36	11	45	14	31	26	7	40	35	69
13179	9228	11851	6556	11294	6476	7108	3548	10207	11337	5912	6009	7880	6561	4681	4220	6037	4205	8147	8146
28	95	67	75	86	61	38	11	88	74	17	22	126	41	30	36	26	34	49	54
492	479	546	471	299	508	362	187	511	859	259	334	363	203	321	167	287	298	286	417
13	0	0	19	0	15	0	0	0	0	5	0	0	0	6	0	0	0	0	1
61	51	72	97	56	28	38	4	44	97	23	84	40	27	33	22	80	52	94	48
1294	2278	1909	1262	1304	340	767	763	2638	3338	933	1189	848	1313	1670	1091	1204	915	1971	1799
3481	2939	1511	3713	1543	1837	789	811	3679	2704	853	1607	2028	1451	827	1033	1217	1545	3495	2698
3	0	0	0	0	0	0	0	17	0	0	0	0	0	0	0	0	0	5	0
330	464	301	385	267	184	262	209	407	632	175	310	183	328	381	199	246	186	462	416
1673	2105	1801	1628	1542	708	923	709	1308	2889	762	572	905	638	683	698	763	609	2159	1692
769	1724	2363	1050	1686	287	982	686	2544	4255	830	376	460	931	778	220	421	263	1364	1451
183	103	211	73	122	28	43	49	213	481	40	77	22	133	153	94	96	51	152	144
9558	12955	12360	11560	11594	7054	6146	4849	13707	15358	6648	4687	7226	6224	4678	4458	5213	4422	10074	8311
99	394	19	655	163	370	182	165	127	146	2	35	69	0	25	0	0	3	1	31
0	0	0	0	0	10	0	0	0	0	0	0	0	0	0	0	0	0	27	0
2914	7261	5878	3339	3700	1334	2559	2253	6438	9156	2407	1626	1975	2856	3348	1843	2165	1498	5534	4876
318	236	448	488	327	109	184	118	305	583	164	209	254	340	442	272	374	302	600	416
34	19	44	67	0	6	0	0	56	49	10	29	10	63	19	57	62	38	269	72
1186	1550	1398	1213	1462	616	636	722	2032	3028	1131	1301	679	1617	1266	777	1950	845	1962	1526
1831	1773	2204	1117	1826	610	843	830	1862	3819	611	603	504	530	939	448	652	599	1239	1087
1489	1936	2212	1849	2225	928	790	819	2082	1295	1670	1056	2622	990	1420	1966	863	1812	1895	2376
44	67	17	14	62	20	6	14	0	96	47	24	31	15	44	27	30	14	75	57
3377	4045	2553	2771	3086	1762	1286	1385	3315	3097	1005	1223	1693	1116	1186	1535	1488	994	2224	2685
500	513	305	724	315	626	390	328	346	521	179	484	502	605	241	310	418	222	656	638
14	18	4	29	25	11	9	0	0	0	14	29	4	13	14	0	6	16	5	22
0	18	9	0	0	0	14	4	34	0	14	0	6	13	3	8	0	0	22	6
35	95	140	27	34	50	28	80	6	162	42	34	26	73	55	40	55	7	117	28
437	879	502	642	533	271	295	322	669	976	252	270	264	203	269	291	254	181	476	326
0	0	26	18	37	11	37	30	43	1	12	5	11	4	10	8	39	0	24	43
137	75	196	63	138	69	17	9	182	443	54	15	0	31	38	24	12	8	48	4
791	1616	1325	962	1217	377	490	386	690	2312	508	531	642	786	557	433	612	402	587	764
181	314	370	330	401	118	170	106	233	482	204	118	101	321	248	290	219	247	421	176
4273	3865	3846	4532	4473	2820	2099	1491	9668	5210	2110	2660	3507	3980	2057	1742	2253	1903	2935	3666
6	16	1	1	0	0	5	0	0	3	3	0	24	9	7	1	9	0	0	0
2040	3174	3195	3137	2193	1260	1319	1704	4209	4879	1253	750	1058	1022	1184	1071	1086	878	3163	1790
2144	3073	2537	3307	2321	1931	1925	1148	2540	4659	1741	1723	2410	2293	2377	1835	2154	1442	2453	2857
17	78	54	0	5	7	39	13	28	80	10	9	6	29	53	20	15	17	27	19
2192	2236	2791	3251	2074	1857	1583	1252	2389	2879	1769	1406	2333	1788	1688	1425	1643	1334	2077	2197
35	50	43	36	5	11	52	21	52	74	88	27	37	46	30	19	20	36	28	115
214	227	156	157	180	43	138	101	245	147	157	85	112	143	156	84	150	71	235	200
0	0	0	0	0	0	0	0	8	0	0	0	0	0	1	0	8	0	0	0
2558	1293	1454	1538	1972	1345	915	745	1216	2184	814	1011	1410	746	622	749	1431	718	1485	1154
1326	807	1034	834	1362	624	781	495	1227	1087	416	725	889	643	522	525	897	398	869	923
9	44	5	79	52	0	9	7	29	0	40	7	11	46	11	7	68	27	68	64
6338	6067	8985	8001	6812	6381	4307	3448	8691	7594	6740	5864	7447	5771	3910	6605	9371	6663	10712	6972
171	219	137	99	129	88	21	76	140	200	140	65	150	93	103	45	122	54	170	181
1199	1770	1728	2148	1028	803	730	771	1691	1918	966	808	1270	1104	906	895	919	731	1663	1293
3	0	13	15	0	5	0	2	0	24	4	2	0	6	10	0	5	1	9	4
0	23	12	20	0	4	12	33	9	0	39	4	0	16	25	24	2	21	58	11
3439	4517	3811	2306	3083	1550	1526	1355	2833	5454	1389	1381	2299	1816	981	1127	1487	1527	3728	2535
10	71	12	0	0	0	11	0	0	50	0	9	10	15	1	0	12	10	21	11
0	38	7	46	16	19	24	0	22	46	13	69	38	19	10	45	43	44	116	39
3	50	89	123	54	19	22	17	0	48	30	30	21	30	32	22	32	29	79	15
0	0	0	0	0	0	0	0	0	0	0	0	15	0	0	0	0	0	0	0
1397	789	884	794	905	711	531	591	896	1727	434	409	845	602	412	502	661	402	1235	755
444	691	271	44	385	279	154	252	381	80	82	102	119	142	38	123	61	199	106	164
195	172	222	181	44	69	98	84	142	191	75	74	167	162	91	68	88	103	373	183
24	91	100	51	50	205	204	114	232	153	70	80	66	134	85	31	49	15	205	95
87	51	38	106	37	67	62	56	162	259	25	62	57	102	7	22	5	30	77	66
8	0	0	0	0	0	0	0	0	10	0	0	0	0	0	0	0	0	0	0
1346	1855	1654	2135	1468	889	903	876	1507	1876	553	685	854	1033	494	644	757	668	1372	1241
337	413	523	505	269	106	224	117	576	959	185	169	288	139	184	145	215	120	406	294
552	490	280	332	470	142	245	110	603	841	164	415	346	316	288	283	248	380	636	594
380	390	221	262	293	488	282	159	165	333	53	90	138	79	77	41	122	50	224	171
218	448	316	146	240	395	144	76	308	140	245	362	139	62	66	141	170	265	278	363
54	98	92	31	52	10	42	16	38	105	10	16	21	32	18	0	17	6	26	13
0	42	39	33	37	10	18	19	20	1	0	0	0	5	0	17	1	0	23	29
5163	6527	5337	1003	4578	2016	2371	2123	2556	1326	3379	2175	2397	2462	2148	1805	1835	2367	2648	4218
0	251	15	59	46	69	63	0	0	0	5	0	5	42	77	0	0	5	0	56
0	0	0	0	1	0	0	0	0	0	0	0	0	0	0	0	0	0	0	0
1385	1824	1359	630	1023	903	879	554	899	747	1829	1025	660	1691	710	413	626	657	1682	1604
0	0	0	0	0	7	0	0	0	0	0	0	0	0	0	0	0	0	0	0
432	519	379	92	478	176	189	131	129	171	122	132	250	136	151	116	186	122	173	220
2938	2975	2363	2024	2382	2499	1113	836	3206	2503	1229	1847	1766	1542	1293	1161	2164	1344	3874	2309
1041	496	863	667	321	203	266	251	786	1826	299	282	370	304	364	321	373	256	1268	548
9799	9284	9076	5432	9178	3877	4658	3971	6392	10552	3038	3713	3235	3392	3023	2375	2668	2769	5585	6857
91	199	49	57	132	70	40	59	282	119	25	49	32	82	58	71	88	31	0	107
474	535	361	660	290	324	271	331	393	775	325	348	292	340	373	201	363	356	712	454
2634	3176	2948	1063	3079	2022	1471	1197	2897	1770	1765	1659	3087	1972	1380	1414	1488	1431	4125	2534
14	24	0	0	0	0	0	0	24	0	4	20	7	6	6	0	16	5	0	9
840	1370	1196	321	1199	436	602	482	582	774	268	605	691	638	402	527	495	502	764	1131
418	418	367	210	445	235	250	195	303	403	296	315	436	284	226	191	311	202	595	274
308	280	226	73	322	116	105	68	254	143	123	135	166	236	163	117	160	82	331	251
16	35	11	0	23	22	6	21	57	0	2	12	7	16	6	6	0	7	0	5
83	42	57	9	139	110	37	31	28	46	38	47	50	40	19	2	23	24	34	75
0	0	0	0	0	0	0	0	0	0	9	0	0	0	0	4	0	0	18	0
17	0	20	22	41	0	0	0	0	0	6	0	5	2	0	0	0	0	44	0
0	0	0	1	0	0	0	0	0	0	0	0	0	0	0	0	0	0	0	0
42	36	85	50	62	14	5	38	0	164	22	66	2	69	56	11	99	26	24	59
59	82	148	26	0	0	45	90	141	26	23	59	65	54	94	56	42	22	51	86
53	81	56	94	165	9	19	33	72	93	14	23	52	34	55	20	17	18	52	33
992	1653	1203	1478	1583	993	964	576	1402	1557	1122	988	2041	1046	999	1420	1039	1429	1731	1585
400	435	210	455	242	181	163	174	241	316	761	669	478	731	275	307	287	415	896	688
1306	1016	1193	1485	1282	685	494	607	1260	2212	492	647	612	670	398	328	861	253	1293	1241
1065	1617	1776	1374	1219	642	801	500	772	1956	642	719	893	881	701	509	904	611	1413	1350
2352	2723	2854	1846	2301	1126	1716	1115	1838	2427	1179	1652	1392	1211	1118	1054	2336	1334	2086	1637
596	1101	824	723	750	469	537	385	638	1304	468	367	555	466	448	250	734	462	452	596
672	526	615	735	425	344	259	274	539	934	246	293	313	203	179	221	341	279	675	389
106	107	80	73	74	47	36	48	63	125	39	70	35	61	56	30	126	37	76	126
321	188	308	222	259	104	133	120	354	412	107	149	171	155	117	81	177	75	154	246
0	0	0	0	0	0	0	0	0	0	0	0	0	0	0	0	0	0	0	6
2786	3197	3221	3179	2550	1671	1573	1070	2821	4132	1695	2689	3021	2474	1935	2036	2656	2255	4185	3396
0	0	0	0	0	0	0	0	0	0	0	0	0	4	0	0	0	0	0	4
135	100	57	93	51	460	111	22	122	172	179	174	279	424	736	340	420	218	484	314
409	977	420	495	442	143	352	281	854	305	742	603	777	1162	347	728	743	918	1750	1065
1190	1287	1033	1155	892	453	512	458	1380	2036	387	551	587	483	455	479	391	350	1311	802
1003	1154	702	593	696	210	335	332	593	1560	453	785	518	893	473	496	604	679	1249	1230
5946	5496	4467	7036	4829	3648	2528	2473	5919	7435	4366	3719	5548	3469	2527	2892	2962	3557	9219	6192
1847	1090	1104	1034	1077	646	608	509	890	1962	806	1184	1680	884	693	960	1001	1321	1688	1241
0	0	2	0	0	2	0	0	2	1	0	1	1	0	1	1	1	0	3	0
0	0	0	0	0	0	0	0	0	0	0	4	12	0	0	0	0	0	0	12
18	3	0	1	1	2	0	2	0	1	4	9	22	1	2	6	7	2	2	3
1	0	0	0	0	0	0	3	2	0	0	4	4	5	0	0	0	0	4	5
562	905	847	740	471	308	254	404	1151	1366	262	340	498	434	476	247	363	224	830	718
391	477	423	681	489	223	322	186	342	850	252	255	339	219	209	253	257	232	449	492
2442	2915	3002	870	2132	1535	1356	1424	3041	1237	1090	1164	1608	982	616	682	885	1303	3206	1878
430	587	466	566	466	272	315	119	318	606	753	850	573	823	743	566	716	732	1027	484
8192	10584	11028	5034	8679	5795	6121	4851	9629	10407	5764	5260	6816	4977	5026	4477	4470	4288	9434	7635
332	426	301	112	149	54	42	325	59	245	23	126	132	81	290	134	228	162	178	909
381	583	262	1027	358	522	392	149	410	569	57	433	179	177	123	129	186	175	279	259
349	278	215	422	284	207	205	120	262	759	94	442	281	193	316	165	288	390	404	385
28	70	71	103	15	10	42	28	57	48	16	15	22	19	44	29	52	11	22	85
372	501	418	222	253	138	230	157	446	956	231	120	254	329	544	174	334	269	401	451
2363	2456	1689	1670	2116	2139	1473	825	1991	3374	4952	3841	4951	6409	2066	3956	2623	2760	3508	4462
54	59	122	48	0	0	66	13	0	25	3	10	15	37	44	25	15	0	33	0
1515	1694	770	971	843	648	659	381	1087	1294	647	1149	1020	1080	842	620	783	1066	1687	869
0	0	0	9	16	11	8	0	0	0	0	3	0	0	0	9	11	3	0	0
185	221	522	60	196	31	115	145	172	338	125	90	69	105	167	71	116	112	172	106
758	802	759	1036	881	378	386	534	906	998	402	616	748	705	538	776	579	1001	1133	857
605	1159	737	486	624	417	435	510	508	834	105	230	417	403	371	560	468	293	1519	444
4	0	0	0	0	0	1	1	0	0	0	0	0	0	0	0	0	0	17	0
52	106	97	76	13	45	31	52	47	235	40	65	39	22	19	10	18	16	0	73
0	0	0	0	0	14	0	0	0	0	0	0	0	0	0	0	0	0	0	0
20	0	0	0	0	0	0	0	30	0	10	0	0	6	0	0	0	0	0	13
12	48	23	0	0	0	0	13	0	0	0	4	9	10	6	9	10	0	35	7
633	520	706	1177	574	439	311	408	850	501	629	529	519	699	415	655	393	338	926	838
305	205	353	351	436	248	201	98	308	458	107	311	388	336	192	315	187	121	198	329
367	766	477	625	205	240	167	183	525	440	92	123	135	220	55	95	75	251	1069	379
0	0	0	0	0	0	0	0	0	0	0	0	0	0	1	0	0	0	0	0
0	0	0	0	10	0	0	0	27	0	0	6	0	0	2	0	0	0	0	0
231	285	267	214	244	141	104	111	213	391	69	106	191	142	66	86	90	107	225	244
464	1109	873	383	250	82	500	279	858	1155	215	103	50	164	212	72	166	99	422	287
113	109	138	201	57	31	49	28	16	180	47	38	38	135	27	57	96	48	29	82
3499	3673	4206	5771	3207	2310	1163	1410	2764	6347	1329	1109	1520	953	1061	944	1006	1497	3075	1750
13	67	55	0	5	1	16	21	2	1	5	10	11	2	1	0	6	0	32	20
91	167	55	72	74	27	84	22	161	103	132	45	63	109	73	49	104	24	71	67
696	950	588	892	604	589	419	366	1199	422	266	507	347	403	349	360	395	263	678	502
0	1	0	42	135	33	21	21	27	0	14	9	26	19	22	13	8	22	0	23
21	131	35	55	45	49	5	16	0	17	61	0	28	21	18	23	17	40	74	32
4717	5671	5064	5208	5534	2349	2685	1977	5140	6070	2626	1398	2017	1523	1776	1602	1305	1726	3224	2933
255	592	471	559	238	212	204	74	257	608	35	69	151	93	110	98	109	100	94	167
950	1657	1893	1248	1385	483	707	491	1896	2645	784	715	981	1000	997	786	846	512	1452	1218
0	0	0	250	0	0	7	0	0	16	0	0	0	0	0	0	0	0	30	6
8	0	0	0	0	0	2	0	0	0	7	0	0	1	8	0	0	7	0	0
195	295	346	259	117	163	110	60	406	420	65	155	326	211	235	221	159	121	343	277
5	0	0	0	0	0	0	0	0	0	0	0	0	0	0	0	0	0	0	0
0	0	0	107	0	0	0	0	0	0	0	0	0	0	0	0	0	0	0	0
15	39	61	22	30	0	26	20	19	0	5	10	0	4	13	6	2	0	4	17
34	22	65	40	68	48	64	36	25	116	23	54	67	80	58	32	37	68	71	60
123	127	460	253	171	70	139	79	105	972	85	46	21	22	57	41	58	8	61	203
10	0	7	0	0	9	2	0	8	0	6	11	17	1	2	16	13	6	44	16
0	0	0	18	0	8	0	0	0	0	0	0	0	0	7	0	0	0	0	0
1	0	22	1	19	0	0	3	0	0	0	1	0	1	0	0	0	0	0	6
267	314	391	270	247	64	171	166	290	355	97	217	130	283	246	195	182	238	321	282
169	219	242	165	209	90	162	52	227	453	56	165	123	165	163	93	156	121	229	185
743	797	994	925	632	478	532	394	879	1875	321	499	548	479	619	499	695	336	1151	583
21	25	0	0	0	23	34	3	37	0	0	2	21	0	1	0	0	11	6	9
448	357	438	355	207	281	232	193	660	600	215	552	407	702	414	531	544	402	897	660
489	591	644	798	456	235	342	214	609	1020	315	353	411	466	363	426	321	246	799	500
332	513	486	225	120	135	218	186	351	468	140	151	378	336	165	141	120	188	430	408
9	0	0	0	0	0	0	0	0	0	0	0	0	0	0	0	0	0	0	0
0	0	0	0	0	0	0	0	0	0	5	0	0	0	0	0	0	0	0	0
11	0	0	0	22	0	0	0	0	0	0	0	0	0	0	0	0	0	0	0
660	499	382	310	366	205	138	218	443	367	134	189	364	206	110	189	185	120	265	308
13	0	7	0	0	1	11	10	0	33	0	1	4	4	0	0	16	16	0	41
0	0	0	0	13	0	7	0	0	0	0	0	9	0	4	0	0	0	0	0
0	0	0	21	0	13	0	0	0	0	0	0	0	0	1	0	0	5	0	1
1530	1904	1926	1817	1687	1057	1299	797	2072	3214	955	1542	1529	1826	1351	1143	1770	990	2085	1813
0	22	26	14	0	5	33	13	28	41	15	4	7	12	5	13	26	4	0	16
973	841	1137	973	915	565	590	360	1488	1457	475	556	1020	691	550	614	633	560	1238	929
0	38	3	22	0	28	1	0	0	0	0	5	16	7	0	3	7	33	40	12
16	0	26	61	44	25	0	11	84	99	6	38	56	5	11	3	0	15	26	30
6	0	0	24	12	0	7	11	0	69	8	14	0	0	3	0	0	2	0	0
360	377	210	207	372	87	126	141	270	307	110	192	116	158	117	106	201	127	367	267
26	60	72	75	15	10	35	26	42	40	31	34	40	31	26	27	22	16	52	64
23	99	28	45	10	9	33	16	205	57	69	81	31	36	116	26	46	69	80	26
0	0	0	14	0	0	0	0	1	0	0	2	7	1	3	0	0	1	4	0
333	525	518	545	416	193	233	144	521	771	232	415	386	288	255	188	268	288	620	638
341	652	566	369	374	265	216	143	442	373	453	408	423	512	362	274	483	218	1016	651
2103	1439	1107	750	1123	1349	931	473	1081	1416	834	1792	1819	1147	958	823	2108	1360	1160	1234
0	0	0	0	0	0	0	6	0	0	0	0	0	0	0	0	0	0	0	0
0	0	0	0	0	1	0	0	0	0	0	0	0	0	0	0	0	0	0	0
0	0	0	24	0	0	0	0	0	0	0	0	0	0	0	0	0	0	0	0
21	40	5	19	88	77	50	24	0	0	0	0	0	0	0	0	0	12	0	0
0	0	0	0	0	0	0	0	0	0	0	0	0	0	0	0	4	0	0	0
0	0	0	0	0	0	3	0	0	0	0	0	0	0	0	0	0	0	0	0
4155	4560	2825	3045	3737	2462	2253	1768	3691	4473	1387	2226	2424	1703	1884	1683	2111	2055	2528	3238
3	1	0	0	0	0	0	0	0	0	0	4	0	17	0	18	0	0	0	8
4	17	0	0	0	19	23	5	0	48	31	37	32	52	21	13	32	57	33	34
93	83	58	103	49	67	144	25	8	89	4	108	56	25	43	40	131	97	234	433
15122	11333	20209	5544	8175	5696	4383	3641	16728	9805	3254	664	1265	1183	1342	792	800	2505	5020	3256
13	29	0	0	19	3	22	0	0	0	6	8	0	5	1	3	0	17	25	15
47	197	165	74	130	47	76	45	166	295	67	74	90	94	91	18	68	31	174	126
56	27	12	87	12	32	10	11	0	14	6	7	6	2	12	0	8	14	0	25
841	800	965	525	710	249	253	379	742	1377	446	939	794	2126	730	1007	2090	764	2700	1877
0	0	0	0	0	13	8	17	0	0	0	6	0	0	0	0	0	0	0	7
0	18	0	26	0	0	2	0	0	0	2	0	0	20	6	15	7	11	0	0
0	0	0	0	0	0	0	0	0	0	0	0	0	0	0	0	0	0	1	0
6	0	0	0	29	1	12	0	0	38	0	0	7	0	4	0	2	0	0	0
0	0	0	0	0	0	0	0	1	0	0	0	0	0	0	0	0	0	0	0
196	263	163	112	337	177	142	111	190	563	84	119	227	131	119	132	125	83	59	176
0	0	0	0	0	0	0	0	0	0	5	0	0	6	0	0	0	0	0	0
34	0	25	16	0	10	0	12	0	114	0	0	14	0	0	11	0	0	0	7
100	119	86	90	152	83	94	27	81	194	30	58	16	71	61	54	34	5	73	27
523	351	275	407	391	324	184	164	259	386	271	427	470	345	267	505	357	162	441	346
993	1605	1480	1807	1083	994	991	399	1896	2179	1317	989	1025	1217	1071	1052	1119	704	1821	1958
1437	2394	1882	2073	1911	1354	1287	857	1337	2091	1114	1523	1817	1637	1366	1518	1430	1287	2145	1974
467	207	180	384	269	398	261	57	328	361	101	130	234	237	229	216	145	101	99	262
2360	2711	2281	1940	1743	1179	1004	1099	2466	2748	1041	1039	1724	1193	938	1017	941	920	2630	1736
635	646	921	384	1075	339	377	363	1369	511	538	500	522	599	375	350	443	313	1375	1074
1177	1476	1080	836	1169	890	717	579	864	1131	825	576	1206	887	577	659	664	776	1092	991
128	41	112	55	39	24	12	9	55	146	40	70	74	80	68	66	33	49	8	85
106	168	117	59	74	28	16	42	146	133	73	15	89	61	85	46	83	37	85	48
73	123	76	6	6	18	26	40	22	74	16	0	9	23	11	27	13	7	2	9
90	122	17	0	147	42	38	15	0	132	38	69	139	29	59	70	49	34	92	110
113	117	40	79	89	54	49	21	34	184	47	28	86	69	53	71	0	15	174	70
1186	1437	1351	1246	592	651	699	494	1202	1375	502	537	602	841	529	600	445	487	1163	917
30	0	0	18	0	0	7	0	0	68	0	27	32	0	0	2	5	12	0	0
819	719	560	594	690	401	401	237	937	425	291	456	698	463	438	351	506	406	757	610
0	0	0	0	0	0	0	0	0	0	0	0	0	0	0	0	0	0	10	0
2471	2835	2558	2580	2480	1822	1407	1501	2252	3888	1541	1710	1971	1817	1349	1154	1556	1274	2797	2785
546	505	737	1306	934	614	135	390	1244	243	1448	397	94	437	185	64	310	164	341	459
5902	4831	7380	6575	6743	3268	3672	2529	10242	12924	5583	5594	5902	7029	5974	5148	5546	4840	7825	9109
0	0	0	0	0	0	0	0	0	0	1	0	0	0	0	0	0	0	0	0
0	0	0	0	0	0	0	0	0	0	0	0	0	0	0	0	0	2	0	1
7	3	12	8	3	3	17	10	1	12	12	9	31	7	10	8	9	14	14	7
0	2	0	0	0	0	0	0	0	0	0	0	0	0	0	0	0	0	0	0
39	129	101	0	57	15	56	57	86	139	17	51	16	53	135	70	88	30	44	73
1549	1888	1691	1860	1280	921	806	823	1243	2070	1247	1022	1437	1123	1060	777	735	851	2039	1422
640	1720	1159	1025	822	476	617	555	947	1876	244	552	482	652	763	477	909	488	586	740
2062	3419	2271	3813	2622	2255	1873	1375	2755	4334	1812	2066	1882	2440	1619	1694	2142	1521	3719	3551
5424	6427	4509	4458	5514	4380	3501	2107	4325	3445	2007	3005	4501	2995	2891	3123	3104	2671	3743	4131
570	372	569	356	350	217	246	192	608	636	283	257	342	384	192	136	234	147	339	363
149	31	92	14	23	0	41	20	74	0	21	34	53	22	17	78	39	10	24	35
1577	1738	1385	1452	1402	939	803	603	1396	1606	791	975	1088	1302	769	678	835	788	1923	1416
1	18	0	27	0	2	28	0	1	0	9	13	21	4	8	10	15	0	38	0
1169	1819	1438	1444	1052	513	897	658	1380	1901	670	580	756	862	701	367	452	562	1946	1386
960	1198	1317	987	1143	897	533	591	1713	1873	994	1410	848	759	822	623	2096	458	1887	2032
236	355	276	707	283	167	173	134	214	547	119	267	349	165	161	187	241	154	432	256
121	280	223	162	111	82	123	73	265	519	110	92	65	128	101	88	140	76	356	149
30	17	74	28	28	3	28	1	74	34	6	2	18	45	30	13	42	10	40	26
2206	2756	2359	3192	2414	1877	1523	1267	1985	2338	1228	1140	1686	1418	1196	1260	1445	1100	2776	2145
1244	862	998	624	650	360	406	316	710	1749	375	541	906	587	472	451	577	484	967	741
419	324	274	470	462	368	223	133	467	260	156	279	407	318	232	279	201	244	339	373
443	708	433	458	312	242	316	225	712	664	265	294	328	290	511	287	425	304	328	433
601	682	387	233	457	325	285	246	479	736	97	307	429	229	228	232	208	239	396	361
14	76	55	30	10	5	25	15	110	68	12	20	19	34	36	42	23	45	20	68
1130	1057	1073	631	984	605	727	502	1177	420	361	538	734	690	373	453	481	517	1188	953
481	974	528	540	630	451	495	306	619	301	392	363	566	656	399	668	407	239	915	906
319	589	565	399	546	184	243	281	380	986	239	183	305	418	384	209	189	183	811	436
9	0	0	0	0	0	12	0	0	1	0	0	6	4	0	0	19	0	48	0
118	174	178	107	179	22	69	64	182	393	70	55	64	155	90	67	45	86	191	144
645	1086	733	494	544	458	744	338	559	1226	461	544	1099	610	556	631	495	487	1426	961
46	117	117	0	42	13	19	34	0	0	26	24	13	17	22	13	16	6	39	29
942	1073	1327	748	1289	1096	782	493	1092	1216	790	766	949	705	751	630	704	400	978	890
11291	14282	13179	7077	14443	5536	6927	5144	10801	12530	5691	6873	9747	6417	6192	6842	7447	6870	16294	12933
4658	5361	4421	3193	4424	3863	3330	1915	3680	4861	1592	2653	3988	2526	1578	2366	3226	2654	6378	3943
1808	1826	1927	2693	1598	1545	964	689	1548	1958	943	1189	2262	1367	1101	1065	1310	1085	2706	1836
2221	2957	3052	2788	2175	1285	1771	1229	3076	5357	2019	2147	1978	2744	3008	2195	3310	1460	3168	3296
0	0	0	0	0	0	0	0	0	0	0	0	0	0	0	0	0	7	0	0
182	165	282	142	338	177	208	108	544	557	26	46	63	201	216	58	93	30	359	226
174	115	196	343	88	89	160	74	109	213	100	165	162	345	144	248	121	118	307	247
1114	2156	1711	2192	1596	704	816	1235	1868	2698	749	518	1432	469	1078	905	442	473	959	1015
0	0	0	0	0	17	20	0	0	0	0	0	0	0	0	0	0	0	0	0
192	288	272	282	110	108	166	77	388	242	120	142	199	127	204	138	166	116	52	331
13	0	6	0	0	0	3	0	0	0	0	11	0	5	4	9	4	3	28	11
735	500	398	425	221	201	366	137	287	388	245	265	327	281	287	242	320	186	898	494
1615	1991	1222	1227	1978	1053	785	749	1088	1287	1209	1484	1873	1692	845	1302	1384	1495	2430	2214
0	0	72	17	35	0	20	0	1	47	0	0	0	0	0	0	6	0	0	0
241	339	387	335	267	69	213	189	255	592	154	192	229	322	352	219	203	152	445	424
119	305	369	49	184	62	95	130	111	309	76	120	143	276	185	139	151	74	236	284
4125	7069	4932	4393	5272	2705	2555	2647	7964	3219	5929	4183	5413	6077	2467	3603	3936	4002	9364	7403
26	41	0	20	21	41	6	4	0	35	0	23	0	0	0	8	0	0	0	24
0	0	0	0	0	0	0	0	0	0	0	0	0	0	3	0	0	0	0	0
3316	4651	3384	5181	3891	2391	2104	2044	4241	4600	6158	5810	7812	6679	5875	7284	4949	5044	10264	7016
69	98	112	189	53	27	45	19	135	106	12	38	54	56	46	30	23	24	138	112
1054	1153	4009	3109	2116	1616	2198	654	1614	8412	1076	351	1946	542	2969	723	1333	331	464	827
0	0	0	952	0	0	0	0	0	0	0	0	0	0	0	0	3	0	20	0
0	0	0	0	12	20	6	0	0	0	6	0	0	4	5	0	0	0	0	7
972	1119	1192	1789	1001	709	318	583	1235	1282	535	188	1095	216	572	717	270	505	480	367
72	183	34	47	134	57	74	87	48	73	67	51	38	92	48	51	79	30	65	67
51	86	91	191	97	153	125	82	65	330	8	17	10	16	9	83	14	21	45	21
978	986	1011	901	1054	648	361	317	832	1049	1311	738	870	1092	381	819	533	533	1558	1122
0	0	0	95	0	8	0	0	0	0	0	0	0	2	0	0	0	0	0	0
0	0	0	0	0	0	0	0	0	0	0	0	0	0	3	0	0	0	0	0
8078	13101	15087	35314	12073	7448	9893	7495	13665	21007	12736	7033	8399	8922	6367	6729	6946	6963	24106	18852
681	1088	670	654	734	337	460	517	853	1094	242	422	234	510	481	441	369	551	638	275
1048	1381	1320	1105	1135	1272	816	607	1032	1271	444	624	1050	407	538	487	489	501	1195	657
0	0	0	19	0	14	0	10	0	0	0	0	0	0	2	0	0	0	0	0
7	0	32	32	33	3	40	1	23	0	13	8	16	19	10	9	2	9	0	17
380	531	645	1188	508	341	436	346	539	1205	297	360	348	402	354	393	324	226	296	650
81	133	153	106	30	19	47	50	137	151	29	60	21	103	44	7	25	32	180	135
0	0	0	0	0	0	0	0	0	0	0	1	0	0	0	0	0	1	18	0
1434	1986	2833	4269	1687	865	997	860	1838	3504	994	1187	1592	1123	771	1008	878	793	2642	2013
22	1	0	0	0	0	0	0	0	0	0	0	0	0	0	0	0	0	0	0
0	0	0	20	0	0	5	0	0	0	0	0	0	0	0	0	0	0	0	0
0	0	0	0	0	0	0	4	9	0	0	2	0	0	2	0	0	0	0	3
1861	1854	2621	5753	1462	1319	1224	1005	2531	4006	1273	1497	1888	1574	1143	1470	1148	1130	2507	2339
0	0	0	0	0	0	0	0	30	0	0	0	0	0	0	0	0	0	0	0
1922	1795	1861	3690	1731	1179	669	561	2484	2561	889	1464	1577	1132	842	1105	1236	1224	1616	1718
88	234	285	180	197	88	118	127	306	485	138	141	141	179	275	142	135	109	98	230
703	457	732	486	398	250	264	189	980	1218	229	377	365	292	224	283	309	341	465	428
1562	1509	1952	3676	1245	919	683	605	1696	2590	712	1137	1869	931	629	902	954	835	1986	1436
0	9	0	53	0	9	32	8	0	1	8	14	22	32	13	9	13	0	0	0
28	26	64	81	47	16	13	16	0	0	0	0	18	5	0	0	6	0	15	10
50	153	99	78	97	34	47	46	215	185	46	37	75	75	42	70	61	20	234	113
10	0	18	20	0	9	0	0	0	0	0	0	0	10	7	11	0	0	32	0
0	0	0	0	0	0	0	0	0	0	0	0	0	0	0	0	0	0	0	5
312	817	558	284	333	152	233	201	616	1004	204	260	231	399	326	269	344	135	707	531
613	837	867	623	783	485	359	236	719	956	243	382	548	293	336	364	317	283	720	547
783	552	967	1688	500	361	399	191	1024	1252	403	870	705	917	575	650	716	566	1556	932
127	69	102	335	83	13	77	71	106	463	89	117	147	81	41	38	40	72	149	134
1475	985	938	2082	735	590	625	528	1397	2588	728	1069	1255	929	557	843	991	636	1217	1063
750	489	376	1360	394	286	192	274	418	652	258	643	738	580	419	673	460	634	505	575
0	0	9	37	0	3	7	0	0	0	0	1	0	0	9	11	11	0	0	0
0	0	0	25	0	0	0	0	0	0	12	10	10	3	0	0	5	14	0	0
140	184	107	102	77	75	103	128	155	103	52	94	159	118	147	73	130	70	308	111
1853	1022	759	2040	727	702	560	439	1400	2960	316	788	1115	503	408	712	691	780	394	756
10	0	15	7	38	12	0	0	4	0	13	0	0	4	3	0	1	0	16	12
811	615	1302	1484	702	475	412	502	1251	2006	378	586	629	564	280	497	477	446	1158	925
95	223	67	141	175	79	115	79	241	175	50	91	118	79	56	118	74	39	231	76
195	205	310	452	161	80	69	148	99	455	169	268	192	234	333	114	216	93	399	440
94457	51303	7571	321261	14677	49798	21857	7862	14217	71917	7397	14013	70947	7557	3524	31672	35294	17405	5633	11575
463	1057	970	754	571	292	326	277	789	1749	307	409	384	427	555	300	348	368	877	630
162	276	50	88	121	65	75	44	160	307	17	70	30	70	49	54	54	46	47	74
2753	3008	3682	2062	3135	1880	1904	1608	3258	3864	1433	1487	1844	1979	1305	1548	1350	1530	3684	2435
487	1140	718	744	717	427	425	252	935	1339	539	411	529	383	299	339	503	322	1004	504
18	2	25	15	0	13	37	0	36	162	36	6	69	27	9	19	18	16	34	43
155	118	202	152	88	44	134	94	326	262	52	153	145	108	137	56	42	88	362	202
699	910	930	840	797	221	438	364	1779	2272	494	618	597	880	674	375	887	538	711	942
0	0	0	0	0	0	0	0	32	0	0	0	0	2	6	0	0	0	0	14
472	701	677	442	559	267	330	202	485	963	218	402	563	437	366	251	173	210	666	608
0	0	0	0	0	0	0	0	0	0	0	0	0	0	0	0	0	13	0	0
1213	944	1080	1178	500	503	482	359	953	2104	514	922	1000	1090	670	760	799	751	1680	979
0	0	0	0	0	0	0	0	0	0	0	3	8	0	0	21	17	0	0	1
0	0	15	0	0	6	0	0	0	0	0	0	0	0	0	0	0	0	0	7
163	485	505	106	226	82	210	173	392	440	155	54	43	84	137	50	53	47	50	227
17	46	8	33	33	16	15	7	15	90	30	13	0	42	11	0	27	21	80	24
896	1542	1027	1175	1121	907	541	567	809	1045	517	699	1237	709	572	587	660	855	1317	1043
0	0	0	0	0	1	2	0	0	0	0	0	0	0	0	0	3	8	0	1
1516	1830	1716	1980	999	734	703	713	1649	1960	1073	1505	1758	1153	788	876	981	859	3387	1876
1982	2007	1951	2049	1635	1490	1089	915	1206	1698	957	1503	1985	1073	1242	1177	1390	1065	2378	1827
106	37	125	45	64	12	18	80	31	73	11	2	19	9	14	0	0	7	0	0
780	652	746	784	688	350	395	425	717	1525	433	579	720	644	369	430	578	550	1165	952
1964	1807	2142	2411	1792	996	869	600	1840	3924	892	1025	1198	1039	769	661	732	654	2520	1491
0	0	0	1	0	0	0	1	1	1	0	0	2	0	0	1	0	0	0	0
7	7	20	6	9	6	0	1	1	3	5	3	5	0	6	3	5	2	3	0
51	63	126	75	44	16	16	30	78	27	17	40	45	43	26	32	66	48	94	89
327	404	551	230	247	123	194	284	865	882	113	254	160	539	275	164	252	172	495	384
902	641	743	462	835	380	299	247	599	1187	328	464	489	499	333	365	403	360	941	739
0	0	0	0	19	0	5	0	0	0	0	6	0	0	0	0	15	0	0	6
29	21	20	21	17	10	42	0	1	36	2	4	34	15	12	18	38	9	0	8
1330	1627	1728	1482	1186	844	960	743	2071	3567	1050	907	1116	1332	890	755	980	733	1722	1355
496	615	724	628	573	351	250	183	546	1288	265	427	400	393	228	338	405	342	780	456
37	73	82	74	46	29	10	14	19	21	37	36	10	35	44	27	28	10	42	56
18199	6632	1295	27586	2144	6771	4319	2078	2253	7193	1548	3809	11534	572	1623	9459	6554	4577	1143	2018
272	525	497	394	506	288	357	334	281	352	54	59	107	69	61	60	54	88	73	136
5	0	0	0	1	0	0	0	64	1	0	0	0	0	0	0	0	0	0	0
0	24	0	0	0	9	0	0	0	0	0	0	0	0	0	0	0	0	0	0
0	0	0	0	0	0	0	0	0	0	0	0	0	2	0	0	0	0	0	0
3135	4337	4379	5715	3923	2397	2451	2503	5492	6373	3951	2024	2019	1378	1251	1196	2356	1295	7600	4402
1053	1763	1954	1618	1515	651	651	846	1691	2148	591	366	527	470	458	364	404	673	1310	1015
0	1	33	52	18	8	23	0	1	43	7	49	15	5	13	1	35	0	30	28
137	148	130	166	163	270	134	34	133	189	16	189	62	150	48	106	170	119	260	196
19	0	0	0	8	14	15	9	0	0	7	1	0	15	11	5	0	0	0	11
3699	5726	5096	4984	4348	2393	2425	1842	5756	7354	1678	1090	1724	1972	2027	1591	1609	1490	5968	4171
335	284	327	396	501	352	207	194	384	695	172	193	252	318	192	136	317	204	363	309
940	1053	767	1705	1459	698	517	445	945	2129	413	655	835	685	454	653	679	423	1091	822
128	177	160	64	135	49	100	67	102	178	81	97	97	119	97	92	116	40	0	187
367	157	130	465	132	86	35	51	162	371	104	80	123	102	45	131	144	91	156	144
38	61	79	29	78	15	21	0	89	0	37	44	42	56	52	37	15	10	32	39
670	700	503	764	389	309	248	283	615	1448	225	338	393	604	240	291	388	264	1126	744
32	97	186	100	29	47	46	60	64	192	28	61	96	83	76	42	39	42	84	198
19	0	13	15	0	0	1	8	0	16	4	7	4	5	20	11	0	0	0	11
7596	13382	7512	3402	14251	3681	2541	3513	13795	7814	4582	3510	3881	6659	4485	3134	3590	2251	5859	7528
11836	6128	9667	6097	10801	5922	4841	3162	7922	12716	4475	5137	7106	4322	3357	5239	6514	3965	6766	6533
3102	3722	3710	2456	2886	1370	1933	1303	3828	4759	1587	1525	1782	1313	1570	928	1305	1429	2414	2715
1143	1541	1278	1516	755	647	666	493	1739	2172	646	559	1149	781	478	585	509	510	1564	1048
1449	2562	2334	2317	1770	871	1350	1042	2183	3838	1111	1465	1304	1885	2267	1385	2032	1254	2529	2234
2018	2077	1678	3011	1970	1528	1267	806	1311	3004	1174	1040	1778	1218	1179	1147	1299	946	1791	1755
802	1663	900	958	759	516	645	475	1093	1422	594	711	626	1019	717	535	816	545	1539	1064
1616	2135	1834	1428	1792	1088	1168	883	1300	2039	666	1015	1497	1151	851	1013	993	1000	1979	1303
1131	1547	1401	1705	1258	983	914	667	1164	1969	780	749	849	894	884	837	835	761	1532	1057
515	577	389	346	300	343	250	143	294	380	90	280	374	233	254	274	465	194	265	335
25	6	45	0	13	15	21	19	38	0	44	40	43	54	34	45	31	55	33	34
441	467	859	389	320	194	235	225	469	750	246	206	217	408	421	257	220	156	381	483
1422	1818	2045	1821	1202	992	794	571	1698	1895	676	730	1068	1099	849	638	973	703	1997	1473
343	401	528	724	397	340	191	128	374	390	219	266	173	220	206	244	288	203	482	421
0	0	0	0	0	0	0	0	15	0	0	0	12	0	0	14	5	0	0	9
584	664	776	403	437	219	299	218	559	1157	308	492	543	616	453	347	491	247	701	800
0	12	18	75	27	0	23	0	0	0	11	46	18	19	20	32	33	8	23	137
167	206	263	153	81	30	8	9	102	485	34	51	48	97	63	84	71	53	31	89
7	70	87	12	41	63	23	24	69	89	44	30	30	36	5	25	7	8	0	23
0	0	0	0	0	0	4	0	0	0	0	0	0	0	0	9	16	13	29	46
3	0	22	0	0	0	0	0	0	0	0	0	9	0	0	0	0	0	0	0
41	112	0	31	34	8	21	29	0	0	22	3	18	56	17	26	21	6	0	5
968	1103	1147	1421	841	620	886	603	1072	1780	1528	1007	994	1015	898	956	1711	857	1171	1419
286	588	328	571	151	164	186	207	490	758	143	162	252	134	131	249	150	174	664	387
85	197	124	129	45	92	72	53	115	124	80	176	98	226	93	27	187	112	226	212
1015	1070	804	1262	1057	800	877	412	1081	1657	669	1064	1069	873	799	858	882	801	1742	1296
82	101	264	112	229	79	42	44	142	353	83	83	23	52	64	17	105	109	82	82
58	476	124	217	219	435	180	62	212	137	41	21	40	22	61	0	0	31	0	44
0	15	14	0	6	15	12	0	0	0	0	0	0	0	0	0	0	0	0	0
0	0	0	0	0	0	0	0	0	0	0	0	0	0	0	0	0	0	24	0
0	13	0	0	0	11	9	0	18	0	0	1	15	4	2	0	2	0	0	4
382	513	652	350	453	118	238	150	439	412	234	169	102	333	397	128	380	189	428	460
188	252	535	402	360	253	317	167	346	688	272	384	450	705	694	526	342	282	491	1069
248	620	553	247	417	127	221	238	508	881	314	240	167	383	544	210	304	309	855	663
1	14	1	326	0	56	10	11	0	0	0	0	0	0	0	0	0	0	0	1
101	186	123	43	95	22	56	82	101	139	43	128	67	66	80	78	118	62	115	77
1119	1022	1430	479	1192	597	576	512	1193	689	620	646	889	1008	511	438	801	550	1623	1253
5331	6486	5039	3580	6438	2633	3406	2484	4163	3933	2278	6219	3503	3685	4011	2135	4454	2475	3967	4138
40405	35537	28782	46093	27278	46156	21099	16752	49894	42800	16870	26446	24552	24787	15701	13829	20957	24969	59579	29348
1077	1153	586	897	973	324	295	471	627	746	104	240	375	260	133	205	188	318	563	386
1783	2796	3435	1667	2321	908	1462	758	2422	2684	1050	798	1009	830	786	648	809	489	1200	1243
17	34	65	205	109	34	13	67	86	68	33	0	0	0	9	0	11	26	0	0
72	56	127	32	100	19	23	37	29	127	7	7	39	29	25	21	1	8	22	32
5	0	0	0	0	0	0	0	0	0	0	0	0	0	0	0	0	0	0	0
163	267	190	411	129	49	103	42	143	291	74	145	225	129	193	103	147	81	400	170
111	252	245	287	292	139	85	76	182	134	85	82	219	135	87	94	161	146	113	229
0	27	0	0	0	4	0	0	0	0	0	0	0	0	0	0	0	0	0	3
83	272	264	127	113	80	119	94	248	277	234	151	86	286	219	83	142	78	282	196
0	0	0	0	0	0	0	0	0	0	1	0	0	0	0	0	0	5	0	0
152	351	278	339	265	117	143	161	145	295	31	124	87	118	109	87	99	108	178	156
22	56	34	42	0	16	26	30	62	0	6	23	0	16	20	0	16	11	49	5
0	0	0	0	21	0	0	0	0	0	0	0	0	0	0	0	0	0	1	6
0	0	0	0	0	0	0	0	0	0	0	0	15	0	0	0	0	0	0	0
0	0	14	0	0	0	0	4	17	0	0	0	0	10	4	0	0	0	0	0
91	100	88	139	97	103	194	17	112	114	140	64	73	188	218	29	62	64	107	115
6	0	26	0	0	0	30	17	0	28	3	0	0	20	16	0	12	7	5	20
573	541	690	359	296	165	234	222	539	1072	270	157	291	285	300	155	140	234	360	445
1	109	32	29	0	29	22	9	72	34	11	26	7	17	6	26	8	22	32	30
178	193	95	175	137	72	70	104	145	378	82	109	34	152	148	164	48	183	105	142
223	381	510	152	422	49	289	217	141	587	151	131	70	168	163	94	140	58	185	183
0	23	0	0	0	0	0	0	0	0	0	0	0	0	0	0	5	0	1	1
1968	3335	2590	3734	2921	1487	1487	1111	2111	3574	2822	2727	2235	6739	2299	2420	3057	4713	5860	3619
297	637	701	234	258	89	176	283	537	878	237	249	328	373	357	353	149	308	362	489
144	194	113	223	85	79	98	42	165	467	146	146	117	175	119	63	130	59	361	222
1294	1488	990	1172	1349	593	651	525	1094	1440	819	806	1269	700	548	825	711	1060	1008	962
1122	1282	837	1593	749	929	767	503	982	1208	1246	1301	1592	2674	1228	1363	1221	1241	2541	1823
354	422	285	197	266	140	272	141	156	174	62	155	195	195	165	241	105	157	123	138
160	88	166	93	69	50	43	93	160	226	65	67	112	128	143	73	106	78	226	123
0	0	32	32	0	23	9	10	80	87	38	18	13	48	14	0	48	7	55	36
21	0	0	20	10	5	17	0	0	0	12	22	11	18	10	2	12	7	0	21
1	44	43	65	2	9	0	17	53	59	40	53	48	33	15	19	17	42	35	50
0	0	0	0	0	0	6	0	0	0	0	0	0	0	0	8	0	0	0	0
4	0	0	0	0	0	0	0	0	0	0	0	0	0	8	0	5	0	0	0
661	667	694	679	548	299	267	243	824	1517	276	419	459	470	335	388	434	356	1108	802
1427	2052	1997	1010	1702	918	910	909	1706	2147	650	837	763	674	1018	770	973	1027	1584	1289
0	9	2	37	10	0	0	39	22	0	10	18	17	19	8	3	6	3	131	23
105	128	157	0	150	27	36	64	63	202	58	77	48	125	49	28	106	41	163	104
2109	1918	2138	2131	1532	1111	1006	923	2218	2800	1598	1474	1450	1476	873	1127	1446	1135	4563	2497
352	481	1229	763	1072	205	509	399	941	1379	317	66	95	83	65	96	75	52	206	421
175	163	204	41	65	56	93	76	243	214	55	52	51	118	114	70	56	52	229	195
482	493	754	749	456	263	286	267	665	1447	325	466	511	469	350	618	523	370	784	707
1445	1587	3242	1469	1949	822	1233	1429	3641	2152	1340	826	1053	754	713	583	751	741	1023	1267
926	928	1062	1868	890	498	492	633	1364	2111	2054	975	1061	1287	1172	1101	1182	876	1937	1965
1014	1045	1475	391	1180	586	619	591	628	824	543	837	581	812	864	462	662	616	859	966
1553	1514	1715	1285	1356	951	889	646	1484	1822	1009	868	1107	916	1083	798	934	915	1518	1369
[truncated: 24,734 more rows]
