# Supplementary material for: Key gene screening and diagnostic model establishment for acute type a aortic dissection
Source: Front Genet. 2025 Apr 24;16:1586880. doi: 10.3389/fgene.2025.1586880 (PMC12058692; doi:10.3389/fgene.2025.1586880)
Supplement: Supplementary file 4 [file DataSheet5.csv]

	p_val	avg_log2FC	pct.1	pct.2	p_val_adj	cluster	gene
1	0	3.99761829404442	0.705	0.07	0	0	SCUBE3
2	0	3.48670614025929	0.637	0.074	0	0	ATP1A2
3	0	3.69612421457387	0.522	0.053	0	0	ADSSL1
4	0	4.14033765829273	0.457	0.031	0	0	FAT3
5	0	3.53298485664164	0.472	0.049	0	0	ADCY5
6	0	3.49587846636815	0.439	0.035	0	0	GRIA2
7	0	3.51957853327518	0.395	0.042	0	0	NTN1
8	0	3.59561033510247	0.363	0.033	0	0	LGR6
9	0	3.81414269197088	0.354	0.037	0	0	KRT17
10	0	3.94047512764278	0.316	0.022	0	0	STAC2
11	0	6.18489565710244	0.864	0.057	0	1	CD69
12	0	6.62875309905763	0.759	0.047	0	1	CCL5
13	0	6.24667290171951	0.636	0.016	0	1	CD3G
14	0	6.5518814658047	0.529	0.016	0	1	GZMA
15	0	6.09434743395546	0.5	0.014	0	1	LCK
16	0	7.16512119872958	0.452	0.011	0	1	GZMK
17	0	6.07255979102724	0.432	0.012	0	1	CTSW
18	0	6.2438450947935	0.293	0.008	0	1	CD8A
19	0	6.17461787567751	0.28	0.006	0	1	SH2D1A
20	0	6.42734523960988	0.255	0.008	0	1	CD8B
21	0	3.68535275068094	0.886	0.116	0	2	PDGFRL
22	0	3.60876401209182	0.981	0.28	0	2	ABI3BP
23	0	3.72859296685031	0.683	0.142	0	2	CXCL14
24	0	3.76148283082877	1	0.461	0	2	DCN
25	0	4.23448927556979	0.607	0.077	0	2	MYOC
26	0	3.72243541125139	0.534	0.056	0	2	TSPAN8
27	0	4.57191431854519	0.385	0.017	0	2	CPB1
28	0	3.70699915129411	0.347	0.032	0	2	VEGFD
29	0	3.86726472174159	0.293	0.018	0	2	ANGPTL5
30	0	3.6832079077038	0.271	0.025	0	2	SHISA3
31	0	4.86983298031569	0.953	0.072	0	3	PLVAP
32	0	5.09123080400721	0.872	0.116	0	3	ACKR1
33	0	4.70309589176824	0.779	0.031	0	3	CCL14
34	0	4.76577131055781	0.618	0.024	0	3	SLCO2A1
35	0	5.0688101354342	0.602	0.037	0	3	STC1
36	0	5.18336371045033	0.432	0.008	0	3	LHX6
37	0	4.62605604366911	0.42	0.01	0	3	TLL1
38	0	5.23508604732544	0.362	0.01	0	3	ELOVL7
39	0	4.84264364189019	0.287	0.005	0	3	RAB3C
40	0	4.79958340140546	0.255	0.006	0	3	NR5A2
41	0	3.66493638587708	0.499	0.116	0	4	H19
42	0	4.07654489476479	0.447	0.089	0	4	ABCA10
43	5.69326969923531e-268	3.57183960099478	0.424	0.098	1.84057716106578e-263	4	PI16
44	3.08570641692884e-251	3.42893068635221	0.482	0.137	9.97578027528925e-247	4	ABCA9
45	1.12458312674769e-244	3.39206387969571	0.416	0.104	3.63566479046262e-240	4	GPC3
46	5.42532600259779e-224	3.47383402329774	0.734	0.462	1.75395364337984e-219	4	COL1A1
47	7.93285731969819e-214	3.60939500553022	0.726	0.398	2.56461344288523e-209	4	APOD
48	7.68370150865199e-198	3.58138447304178	0.402	0.117	2.4840638607321e-193	4	FLRT2
49	1.98593090522963e-172	4.03676000342124	0.29	0.068	6.42031602351688e-168	4	IGSF10
50	4.17181422112469e-109	3.42058920005487	0.29	0.097	1.3487058195474e-104	4	PPL
51	0	3.1338249965321	0.861	0.206	0	5	SLC39A14
52	0	3.35420369365956	0.863	0.213	0	5	CLMP
53	0	3.68258493166877	0.789	0.195	0	5	CP
54	0	3.37135564851083	0.469	0.086	0	5	EGLN3
55	0	3.43517759243814	0.397	0.048	0	5	SLC14A1
56	0	4.74003438225317	0.377	0.029	0	5	MYOZ2
57	0	4.61915784959617	0.274	0.011	0	5	APLN
58	0	4.77619268091849	0.251	0.009	0	5	MTATP8P1
59	4.31267291504482e-153	3.46235726888549	0.379	0.118	1.39424402670484e-148	5	NRGN
60	1.80189460747937e-149	3.4144314333093	0.318	0.084	5.82534507652007e-145	5	CYTL1
61	0	4.1410075461608	0.902	0.095	0	6	MSR1
62	0	3.83255384975061	0.781	0.141	0	6	CCL3L1
63	0	4.65613056397335	0.636	0.031	0	6	TREM2
64	0	3.72534026318142	0.609	0.049	0	6	FCGR1A
65	0	3.99100773612797	0.582	0.038	0	6	FPR3
66	0	4.65709869170348	0.833	0.292	0	6	SPP1
67	0	4.17239402566844	0.425	0.034	0	6	VMO1
68	0	4.36949301954069	0.324	0.041	0	6	FCGBP
69	0	4.41092736921534	0.259	0.015	0	6	IL4I1
70	0	4.25826549439005	0.263	0.02	0	6	PLA2G7
71	0	4.66754874565738	0.849	0.127	0	7	TNFRSF11B
72	0	4.04726805617317	0.795	0.127	0	7	CRLF1
73	0	3.40186872303706	0.892	0.25	0	7	CCN3
74	0	4.8121657782172	0.665	0.061	0	7	COMP
75	0	3.93087228468773	0.563	0.04	0	7	HAPLN1
76	0	3.29025927510792	0.546	0.042	0	7	CDH19
77	0	3.27451621994281	0.513	0.049	0	7	ART4
78	0	3.86778873654169	0.373	0.022	0	7	SCG2
79	0	3.54205606830238	0.375	0.029	0	7	SMOC1
80	0	3.84825031785967	0.342	0.019	0	7	C5orf46
81	0	5.62656012189848	0.804	0.024	0	8	AQP9
82	0	6.5292045654863	0.809	0.041	0	8	EREG
83	0	6.18564548222642	0.714	0.025	0	8	CD300E
84	0	4.9712076567961	0.631	0.063	0	8	CCL20
85	0	4.88551627485508	0.574	0.034	0	8	FCN1
86	0	4.96769613778054	0.51	0.046	0	8	RETN
87	0	5.74704391287082	0.385	0.008	0	8	MCEMP1
88	0	4.93215077395767	0.336	0.017	0	8	SLC16A6
89	0	6.03355673832728	0.298	0.011	0	8	CCL7
90	0	4.81896965354508	0.267	0.017	0	8	AL133163.2
91	1.60168937277208e-221	3.42250719381468	0.469	0.105	5.17810157323487e-217	9	CLDN5
92	1.12232794280529e-165	3.44096191424236	0.401	0.1	3.62837400629523e-161	9	ECSCR
93	4.18193713611365e-160	3.17661886475387	0.493	0.157	1.35197845673418e-155	9	EGFL7
94	2.67013926746483e-139	3.18659993483213	0.388	0.104	8.63229323778706e-135	9	PCAT19
95	2.43860214257225e-123	3.17203160539153	0.536	0.22	7.88375686672183e-119	9	FABP4
96	1.09785955817787e-92	3.19639204665393	0.283	0.077	3.54927016563323e-88	9	SOX18
97	1.89403212260785e-85	2.97817848527851	0.297	0.09	6.12321644917892e-81	9	RAMP3
98	4.72103785127155e-75	2.99749396783982	0.352	0.138	1.52626432693758e-70	9	CAVIN2
99	2.46066784456055e-66	3.01180576682108	0.472	0.278	7.95509307467979e-62	9	SLC9A3R2
100	1.0213916516468e-26	3.43802269096556	0.254	0.138	3.30205707060895e-22	9	RBP7
101	0	2.94340386503796	0.538	0.092	0	10	LINC00702
102	0	3.17670129160349	0.532	0.091	0	10	ST6GAL2
103	2.09262311817854e-290	2.97430097750343	0.391	0.052	6.7652412787594e-286	10	THSD4
104	1.22063944839111e-250	2.88641727288721	0.841	0.373	3.94620527270361e-246	10	RGS5
105	1.99337029893468e-243	3.06971273841757	0.43	0.076	6.44436683942593e-239	10	TPH1
106	4.74061732417594e-242	2.99657708602143	0.523	0.116	1.53259417473284e-237	10	CYFIP2
107	1.84022524284446e-233	3.17239016142238	0.706	0.242	5.94926418759184e-229	10	ACTG2
108	1.37639628073499e-225	3.29549785761833	0.308	0.041	4.44975153598816e-221	10	PART1
109	4.64430810145175e-199	3.03009969943779	0.409	0.083	1.50145836611834e-194	10	RTN1
110	1.57924870455879e-171	3.35021259928923	0.262	0.039	5.10555313696812e-167	10	ACAN
111	0	3.51685879356839	0.789	0.252	0	11	UGDH
112	0	3.88438928619396	0.7	0.17	0	11	MT1A
113	0	3.64776110342891	0.627	0.102	0	11	GFPT2
114	0	3.88081666742499	0.621	0.109	0	11	ANGPTL4
115	0	3.66648528485943	0.621	0.117	0	11	SERPINE2
116	0	3.60906092069886	0.533	0.093	0	11	PDPN
117	0	5.50841623594018	0.471	0.06	0	11	PTX3
118	0	3.56113681997017	0.397	0.043	0	11	PYCR1
119	0	6.16262075485197	0.321	0.011	0	11	HAS1
120	2.60406421389885e-260	3.59293946084497	0.269	0.026	8.41867919711358e-256	11	FJX1
121	0	4.51668149052165	0.845	0.231	0	12	C2orf40
122	0	4.82445157820732	0.639	0.043	0	12	CLSTN2
123	0	4.86875357587967	0.577	0.032	0	12	GUCY1A2
124	0	4.51170474216284	0.574	0.058	0	12	ADGRL3
125	0	5.28697044054833	0.423	0.019	0	12	SSTR2
126	0	5.90975429795368	0.326	0.012	0	12	LINC00924
127	0	5.19251928618605	0.315	0.01	0	12	EMX2
128	0	4.8809939014819	0.316	0.015	0	12	CNR1
129	0	4.99716266351482	0.298	0.012	0	12	EMX2OS
130	0	5.60412235893236	0.285	0.009	0	12	COL25A1
131	0	4.73602514885106	0.852	0.067	0	13	CYP4B1
132	0	4.02072532026268	0.995	0.438	0	13	CFD
133	0	3.86508996556608	0.557	0.04	0	13	TMEM150C
134	0	3.77860029780776	0.491	0.054	0	13	CDH19
135	0	4.29453635895899	0.441	0.021	0	13	FAIM2
136	0	4.05798309872302	0.385	0.013	0	13	MLXIPL
137	0	4.18892033651091	0.37	0.014	0	13	LRRC2
138	0	3.87413504628914	0.355	0.02	0	13	PCSK6
139	0	4.22807270092931	0.313	0.02	0	13	HP
140	0	4.25891113743441	0.293	0.01	0	13	ADCYAP1R1
141	0	7.06922021283281	0.948	0.041	0	14	RERGL
142	0	4.95697723298852	0.702	0.039	0	14	CASQ2
143	0	5.49128038052793	0.654	0.026	0	14	RBPMS2
144	0	4.99412021832362	0.612	0.028	0	14	COX4I2
145	0	6.09095521632859	0.444	0.011	0	14	NRIP2
146	0	6.73785335434162	0.294	0.005	0	14	ENTPD3
147	0	6.18570206317672	0.275	0.008	0	14	PRPH
148	0	6.38900304698902	0.268	0.004	0	14	OR51E1
149	0	4.88744656912258	0.266	0.01	0	14	LINGO1
150	1.82391223045719e-293	4.5489473696693	0.266	0.018	5.89652584984506e-289	14	FBXL13
151	1.72966883992119e-41	1.41510798594004	0.711	0.628	5.59184639258123e-37	15	TPM1
152	2.89476819850692e-14	1.96524959645884	0.514	0.508	9.35849610895302e-10	15	CRYAB
153	8.94538662282784e-11	3.60273334856483	0.269	0.202	2.89195404129401e-06	15	CARMN
154	1.99867656886657e-10	1.52589124846451	0.156	0.332	6.46152147948872e-06	15	PCSK7
155	1.74620329744503e-06	1.54110726848747	0.132	0.25	0.0564530064031004	15	METRN
156	5.70107969985672e-06	1.32818120085342	0.137	0.256	0.184310205616668	15	PRUNE2
157	5.67744609001213e-05	1.57281914951453	0.145	0.253	1	15	CTNNAL1
158	0.000100312946843013	1.61010199155367	0.167	0.282	1	15	NDRG2
159	0.000668569896745382	1.36654542220189	0.173	0.279	1	15	AP000892.3
160	0.00591734269995294	1.8382519629115	0.176	0.264	1	15	FADS3
161	7.70392706451114e-128	3.14463451224237	0.595	0.225	2.49060258068581e-123	16	C1QB
162	3.70399245771131e-107	3.12403200559633	0.553	0.22	1.19746372165349e-102	16	C1QA
163	7.62945860672067e-90	2.75666327145949	0.415	0.134	2.46652767296673e-85	16	C1QC
164	1.18267108873638e-77	4.52188866995929	0.321	0.096	3.82345736277585e-73	16	F13A1
165	1.03118755622758e-74	3.02233472315134	0.385	0.135	3.33372625052813e-70	16	MS4A6A
166	6.66129933910308e-50	2.88306665071676	0.338	0.137	2.15353146333863e-45	16	MS4A7
167	8.46863109242383e-48	3.22744087683225	0.505	0.304	2.7378237458697e-43	16	RNASE1
168	2.80146590128412e-35	3.06379934702642	0.265	0.11	9.05685911226142e-31	16	MS4A4A
169	7.59561422377758e-30	2.64121921726678	0.306	0.151	2.45558612240505e-25	16	VSIG4
170	2.20568460509767e-11	2.66735366238022	0.398	0.347	7.13075775982024e-07	16	PLTP
171	0	4.48279627121274	0.99	0.119	0	17	MS4A6A
172	0	4.52158678723885	0.902	0.111	0	17	CPM
173	0	4.51973583431289	0.565	0.027	0	17	ADAM28
174	0	4.6453729239904	0.518	0.025	0	17	CLEC10A
175	0	4.5514216593109	0.461	0.017	0	17	IGSF21
176	0	4.51938769298178	0.457	0.019	0	17	ADORA3
177	0	4.5986300832767	0.422	0.014	0	17	EBI3
178	0	7.13331844160024	0.333	0.004	0	17	ADAMDEC1
179	0	4.64168952987906	0.314	0.011	0	17	TLR7
180	0	4.95390753438731	0.301	0.008	0	17	ALOX15B
181	0	6.96814078806524	0.676	0.01	0	18	SEMA3G
182	0	5.34513170282019	0.61	0.036	0	18	ACE
183	0	5.72039293593268	0.549	0.022	0	18	JAG2
184	0	5.32552099952551	0.361	0.011	0	18	ST8SIA6
185	0	5.45188699220918	0.355	0.013	0	18	SYT1
186	0	5.7809642844468	0.334	0.006	0	18	C19orf33
187	0	5.88451126577333	0.313	0.009	0	18	NEBL
188	0	6.04003397796344	0.302	0.008	0	18	LINC00840
189	0	5.37641335501791	0.281	0.009	0	18	TMEM178A
190	0	5.28903198907555	0.268	0.008	0	18	TMC7
191	0	9.28706723423658	0.539	0.044	0	19	IGHG1
192	0	9.46910567797369	0.379	0.001	0	19	IGLV3-1
193	1.47879578720846e-280	8.69233386697972	0.451	0.035	4.78079890046624e-276	19	IGHG3
194	1.35790891742987e-227	8.87376212997789	0.58	0.078	4.38998373915902e-223	19	IGHG4
195	4.78655459539658e-187	8.75953109000591	0.331	0.028	1.54744523514576e-182	19	IGHG2
196	4.85841196002665e-170	8.66660408729151	0.259	0.019	1.57067600255701e-165	19	HBA2
197	4.51796256808786e-115	8.74433630308155	0.782	0.31	1.46061211863712e-110	19	IGKC
198	4.40301455339461e-112	9.25833472496772	0.392	0.065	1.42345057496694e-107	19	IGLC3
199	1.5048436631303e-109	8.73222750516695	0.584	0.14	4.86500907853393e-105	19	IGLC2
200	1.00571913490215e-59	8.84321605047657	0.321	0.075	3.25138939122516e-55	19	HBB
201	0	4.75582413358087	0.564	0.034	0	20	ITK
202	0	5.51310374242811	0.457	0.016	0	20	CCR7
203	3.06976500197731e-253	4.43395220329753	0.39	0.028	9.92424327489245e-249	20	PRKCQ-AS1
204	1.70069668868629e-227	4.28501360182259	0.369	0.028	5.49818232485391e-223	20	CAMK4
205	8.26860601705749e-226	4.61533102846206	0.415	0.037	2.67315763925452e-221	20	GPR171
206	3.29572321319697e-214	4.21310402489104	0.433	0.042	1.06547435759445e-209	20	IPCEF1
207	3.8006809319966e-203	4.25472754415216	0.553	0.078	1.22872213850518e-198	20	PDE3B
208	6.64819278933267e-199	4.26056203184691	0.397	0.038	2.14929424686336e-194	20	SELL
209	2.2840772439494e-170	4.14775672801419	0.298	0.024	7.38419332196401e-166	20	MAL
210	6.99405767436247e-168	4.83079973022249	0.28	0.022	2.26110890554464e-163	20	LEF1
211	3.18154834790502e-81	2.24861950920047	0.477	0.06	1.02856276539422e-76	21	SLCO2A1
212	1.71675639073812e-59	2.04094171911082	0.477	0.079	5.55010173561725e-55	21	F8
213	1.03530441473822e-48	2.54099708565405	0.258	0.03	3.34703564240718e-44	21	FAM162B
214	2.19560043059117e-47	2.0263919665349	0.578	0.139	7.09815663205819e-43	21	STEAP4
215	7.20057495885613e-41	1.93493996616295	0.297	0.044	2.3278738784486e-36	21	SELP
216	2.21834675892731e-40	2.07425558987571	0.289	0.043	7.17169323693609e-36	21	COX4I2
217	4.60565728168004e-33	2.17127814108786	0.25	0.039	1.48896294259434e-28	21	ABCG2
218	2.09568998654837e-31	2.10505995310676	0.305	0.058	6.77515615751222e-27	21	FRMD3
219	1.20292003662308e-28	1.99172055547985	0.328	0.071	3.88892018639877e-24	21	KLHL23
220	1.25769835700891e-20	2.09636066349665	0.297	0.077	4.0660130183741e-16	21	VCAM1
221	7.27230869132093e-72	2.18935458640056	0.768	0.17	2.35106467681714e-67	22	CCL3L1
222	1.91966836081037e-66	2.16544012930353	0.44	0.06	6.20609584366384e-62	22	CLEC4E
223	6.61517805447686e-66	2.039009414082	0.512	0.079	2.13862091323182e-61	22	GPR34
224	1.66471741354108e-62	2.17848664883963	0.832	0.255	5.38186492623695e-58	22	CCL3
225	2.2247893745959e-58	2.50933218057506	0.272	0.027	7.1925215691311e-54	22	FCGR2C
226	8.12409583390528e-54	2.0977739041241	0.44	0.073	2.62643894214324e-49	22	FOLR2
227	5.41073147306316e-51	2.08696973621212	0.392	0.061	1.74923537792659e-46	22	AC020656.1
228	8.75070794028255e-41	2.22979367180707	0.552	0.14	2.82901637001395e-36	22	CCL4L2
229	1.32034675718592e-39	2.34947470079929	0.328	0.054	4.26854903130638e-35	22	FCGBP
230	2.64468340386815e-37	2.00719407451621	0.296	0.046	8.54999697636533e-33	22	FGD2
231	0	7.90425223055366	0.863	0.038	0	23	S100A12
232	0	10.9521133193513	0.613	0.003	0	23	FCGR3B
233	0	11.2133058117093	0.6	0.003	0	23	CMTM2
234	0	9.76131683052552	0.338	0.003	0	23	CXCR2
235	2.59217757111589e-287	8.69656659850457	0.462	0.011	8.38025086966057e-283	23	S100P
236	2.63743186260977e-243	7.97916443753905	0.6	0.023	8.52655346863114e-239	23	VNN2
237	6.9356675390876e-210	7.92041652638288	0.288	0.006	2.24223195871163e-205	23	ADGRG3
238	1.89881028783067e-177	8.75080751798551	0.262	0.006	6.13866377952778e-173	23	FOLR3
239	8.54550010026066e-141	7.74397511306824	1	0.14	2.76267472741327e-136	23	S100A8
240	3.12508220596726e-140	7.74835756245459	0.288	0.009	1.01030782636716e-135	23	MMP25
241	7.37722263586642e-58	2.55279689991072	0.617	0.072	2.38498230594925e-53	24	STC1
242	6.83591400561417e-52	2.54719219243713	0.467	0.046	2.20998263887501e-47	24	CPB1
243	4.61536448527656e-49	3.01894713126591	0.317	0.023	1.49210118444506e-44	24	RAB3C
244	1.25862096489527e-48	2.60447013686854	0.4	0.036	4.06899571740993e-44	24	TLL1
245	4.88995883934038e-45	2.79963632334882	0.417	0.042	1.58087479317035e-40	24	DOC2B
246	2.83710910261452e-43	3.11289364781647	0.317	0.026	9.17209001784249e-39	24	SEMA3E
247	2.19275910129725e-40	2.93668216706626	0.333	0.031	7.08897089858389e-36	24	TPO
248	2.90293621625664e-38	2.71317989360735	0.35	0.035	9.38490249353609e-34	24	LHX6
249	3.61715765023604e-37	2.5753955945721	0.4	0.046	1.16939089674481e-32	24	AC118754.1
250	3.83644034069037e-37	2.62764760844756	0.367	0.039	1.24028279774179e-32	24	ABCG2
