# Supplementary material for: Key gene screening and diagnostic model establishment for acute type a aortic dissection
Source: Front Genet. 2025 Apr 24;16:1586880. doi: 10.3389/fgene.2025.1586880 (PMC12058692; doi:10.3389/fgene.2025.1586880)
Supplement: Supplementary file 5 [file DataSheet1.csv]

GeneID	GSM4412480	GSM4412481	GSM4412482	GSM4412483	GSM4412476	GSM4412477	GSM4412478	GSM4412479
100287102	16	13	9	6	12	7	1	6
653635	477	490	494	129	372	163	238	312
102466751	14	3	9	3	12	6	7	5
107985730	0	2	0	0	0	1	0	0
100302278	0	0	0	0	0	0	0	0
645520	0	8	0	0	0	0	0	0
79501	0	0	1	0	0	0	0	0
100996442	165	118	109	113	49	27	98	68
729737	1027	392	410	307	176	71	181	61
102725121	15	55	17	8	25	4	0	4
102723897	489	440	404	127	369	180	236	250
102465909	10	3	6	2	7	9	7	12
107985721	0	1	1	0	0	0	1	0
112268260	68	59	8	35	46	28	29	31
729759	9	11	0	10	5	3	5	6
100132287	772	282	425	249	243	84	213	197
105378947	20	10	0	6	16	3	15	5
101928626	5	0	0	3	1	0	0	0
113219467	161	91	28	62	168	64	85	136
81399	20	45	4	44	32	19	33	25
100133331	909	228	337	218	284	98	264	188
107984841	463	52	109	101	168	118	150	98
107984847	650	122	117	132	263	200	179	126
107984849	140	52	24	39	54	24	25	39
100288069	375	184	296	262	166	121	278	180
105378580	202	195	67	174	153	147	172	243
400728	169	119	78	80	51	63	46	65
79854	66	47	78	29	48	40	33	77
643837	1520	610	492	422	502	655	505	424
107984850	2	0	2	0	6	3	3	0
284593	3	0	0	2	0	0	4	0
284600	27	0	7	54	9	5	4	28
100130417	31	26	11	43	67	3	61	49
107985728	47	70	14	76	171	14	128	94
148398	117	78	91	130	141	85	187	58
26155	1033	580	1262	689	491	566	763	468
339451	132	121	154	68	101	41	148	80
84069	50	22	57	51	38	1	11	40
84808	7	29	11	10	22	2	7	20
57801	83	154	167	83	115	129	92	146
9636	233	339	181	292	74	121	53	18
375790	1202	2579	1690	1466	1023	604	926	1091
100288175	0	0	0	3	0	0	2	1
112267874	0	0	0	1	0	0	0	1
105378948	0	0	0	1	2	0	2	1
401934	0	0	0	0	0	0	0	0
54991	167	112	162	113	104	63	108	135
254099	0	0	0	1	0	0	0	0
406984	0	0	0	0	0	0	0	0
406983	0	0	2	0	0	0	0	0
554210	0	0	0	0	0	0	0	0
100506376	0	0	0	0	1	0	0	1
254173	2	0	2	1	1	0	8	0
8784	0	4	1	5	1	0	3	12
7293	20	41	54	25	31	9	13	11
51150	2543	1837	3411	1485	878	1648	1095	1298
126792	227	171	236	164	129	123	135	125
388581	5	48	25	6	5	0	2	11
118424	691	625	621	431	359	270	593	393
101928895	56	17	42	23	36	16	35	39
6339	64	18	58	39	33	28	55	59
116983	473	694	960	489	331	213	768	461
102465434	0	0	0	1	0	0	1	0
109623456	2	7	18	9	2	3	8	7
126789	81	109	104	36	43	39	42	31
54973	1832	1194	1370	668	1084	718	1454	1587
102465435	6	0	3	3	5	2	6	1
80772	311	184	339	140	159	163	132	152
83756	51	53	41	20	28	19	51	37
1855	805	635	730	280	355	458	553	464
102466740	0	0	2	0	0	0	0	4
54587	3912	2232	4233	2120	1331	2450	2051	1876
54998	209	134	467	141	79	204	99	63
81669	2939	2204	1592	1768	1816	1397	2326	2665
148413	289	262	284	191	155	188	211	170
55052	415	341	329	242	219	274	262	265
107984868	4	10	1	4	3	6	14	2
441869	4	5	1	17	0	2	20	8
105378585	1	0	2	0	0	0	0	1
643965	0	0	0	0	0	1	2	1
102724312	9	8	7	11	12	7	10	8
107985729	8	29	18	8	22	7	21	21
64856	127	451	240	330	163	158	341	188
219293	111	56	36	53	8	9	37	32
83858	346	433	530	379	344	124	434	292
55210	245	166	439	328	106	116	157	125
339453	20	44	15	2	11	30	14	11
29101	487	477	539	338	323	506	311	274
643988	23	40	53	29	5	0	5	7
105378586	2	2	0	4	1	0	0	1
142678	1191	988	1278	580	723	456	1071	1233
8510	107	119	161	75	80	93	127	327
984	807	729	641	352	384	506	514	419
728661	4050	3214	1814	1770	1607	1686	2546	2144
8511	63	90	111	51	52	51	59	205
728642	590	356	621	250	158	330	383	359
9906	1865	1254	1626	717	577	877	1268	1060
112268218	138	66	131	52	54	84	111	98
65220	2179	1406	1672	868	1116	1045	1620	1569
2782	8461	5746	6194	4904	5063	5168	4894	4836
105378949	24	0	26	15	22	14	33	23
163688	17	0	34	9	3	8	9	8
339456	2	0	5	0	0	1	4	2
85452	0	0	4	3	1	0	0	0
107984872	0	0	0	0	0	0	0	3
105378589	1	0	1	1	4	1	4	0
2563	0	16	4	15	18	2	5	0
105378590	0	0	0	0	0	0	0	0
105378591	0	0	0	0	0	0	0	0
5590	99	115	79	59	60	54	108	55
100506504	29	40	36	12	34	29	20	30
199990	599	482	607	207	328	309	399	349
112268219	210	133	186	96	98	79	106	121
105378593	66	40	39	4	23	14	38	57
6497	8840	5275	7140	3239	4363	4923	5611	4899
79906	164	144	108	86	92	31	59	64
100129534	45	11	5	18	21	8	7	11
11079	1729	1225	1009	1171	777	936	1025	762
5192	323	308	302	224	175	181	216	167
9651	28	36	22	9	5	15	16	18
55229	487	237	354	232	278	263	327	284
388585	2	0	1	0	5	4	4	4
115110	160	109	89	61	73	20	62	42
8764	745	630	776	453	379	195	422	276
100996583	14	15	14	12	15	17	29	12
127281	255	187	171	158	79	56	95	48
79258	30	21	18	11	12	7	10	17
105378597	9	15	0	2	0	0	0	17
100287898	210	157	222	96	129	52	95	95
105378603	0	0	0	0	0	0	0	0
105378602	0	0	0	0	0	0	0	0
105378601	0	0	0	0	0	0	0	0
112268220	0	0	0	0	0	0	0	0
107985732	0	0	0	0	0	0	0	0
105378600	0	0	0	0	0	0	0	0
105378598	0	0	0	0	0	0	0	0
107984904	0	0	0	0	0	0	0	0
105378599	0	0	0	0	0	0	0	0
140625	1	0	0	0	0	0	1	0
440556	1246	1136	2192	262	1508	1539	2301	1563
63976	4073	2573	3408	747	2661	2843	2776	2447
100422968	17	3	19	13	23	20	26	31
105378606	300	207	367	127	331	175	330	332
107984909	184	110	208	76	199	117	260	235
105378605	153	123	173	64	170	73	224	173
105378604	2234	901	1882	631	2479	829	2048	1538
27237	13	44	19	20	23	12	15	26
1953	3146	5201	4813	1037	3819	2759	5358	5510
105378608	5	9	5	2	3	0	11	7
693135	0	0	0	0	0	1	3	7
105378607	0	0	1	0	2	4	0	7
127262	1425	1093	874	501	880	798	782	692
49856	207	81	96	81	148	100	174	75
7161	38	35	41	29	41	23	23	26
105378610	0	0	0	0	0	0	0	0
105378609	0	0	0	0	0	0	0	0
57212	1214	956	855	407	738	541	989	759
148870	35	6	4	1	8	1	20	3
388588	69	50	19	9	28	10	24	24
57470	1500	1051	1180	652	747	891	772	673
9731	1470	1103	906	598	1011	1390	1324	846
1677	341	169	212	152	162	88	225	158
107984910	31	29	4	14	17	9	22	8
339448	334	331	253	255	212	215	223	267
100133612	19	0	7	5	7	0	20	1
728716	0	0	0	0	0	0	0	0
105376672	1	0	0	0	0	0	0	0
105376673	0	0	0	0	0	0	0	0
284661	0	0	0	0	0	0	0	0
105376674	0	0	0	0	0	0	0	0
105376679	0	0	0	0	0	0	0	0
107985376	1	0	0	0	0	0	0	0
55966	11	75	0	23	25	9	4	4
105376680	0	0	0	0	0	0	0	0
102724429	0	0	0	0	0	0	0	0
105376681	0	0	0	0	0	0	0	0
105376682	0	0	0	0	0	0	0	0
107984911	0	0	1	0	0	0	0	0
105376686	0	0	0	0	0	0	0	0
100616421	3	8	4	1	0	0	4	2
261734	540	482	474	485	213	152	391	328
8514	1077	760	947	738	256	216	446	209
26038	66	42	50	7	103	44	23	65
105376687	0	0	0	0	2	0	0	0
6146	1909	2218	1564	1767	1412	1775	1222	1122
107985733	17	0	12	14	10	2	12	3
102724450	9	9	15	15	1	5	7	1
388591	443	459	302	332	224	138	284	158
23463	1865	2013	1387	1423	1505	2112	1641	1212
148645	0	0	2	0	0	0	0	0
390992	3	0	0	0	0	0	0	0
387509	215	223	119	322	88	20	132	72
11332	319	181	475	343	198	312	205	121
54626	11	0	0	2	0	0	1	0
83715	13	7	10	14	11	4	12	15
100422975	0	0	0	0	0	0	0	0
8718	171	117	164	64	108	94	183	128
57449	688	669	551	325	357	338	619	482
79707	1283	1049	891	1127	918	956	1087	953
80835	41	46	19	15	15	11	21	9
107984912	7	0	0	3	3	1	5	0
3104	532	485	503	259	289	306	399	347
9903	3387	2250	3115	663	1455	2425	2312	1830
107984913	162	71	84	36	105	86	205	108
148479	724	541	602	461	364	443	640	576
90326	422	262	383	224	212	311	317	229
55735	644	420	576	464	410	358	431	361
100505887	0	0	0	0	0	0	0	0
110841581	1	0	0	3	1	1	1	1
23261	548	665	353	420	668	859	721	908
105376692	1	0	0	0	7	1	3	2
102725193	11	6	28	2	3	4	10	7
101928836	3	15	4	0	2	3	7	0
105376691	1	0	0	0	1	1	1	0
105376689	14	20	12	10	39	26	30	51
9341	1791	2872	1314	2418	2289	2619	2359	2068
8863	2635	3707	879	617	1005	1640	1594	1331
10911	9	41	0	20	5	5	8	19
3604	41	26	4	56	3	14	6	4
11315	1284	1265	972	833	711	1364	851	642
54206	5312	1789	1614	6463	2910	2563	1946	1911
107984915	4	0	1	0	3	3	2	0
102724539	0	0	1	5	0	0	0	1
105376695	0	0	0	0	0	0	0	0
50651	150	149	111	58	119	141	161	159
473	9637	5313	6435	2587	4869	5203	5799	5343
102724552	28	36	6	20	22	7	34	22
106632271	5	5	6	2	4	1	5	17
2023	11626	8468	10799	8797	5907	5933	6220	5054
102465436	23	0	9	7	10	0	3	6
100505975	6	34	3	8	6	4	6	6
112268261	0	3	0	0	0	0	0	0
765	0	0	0	0	0	0	6	5
155184	0	16	0	0	0	0	0	1
6518	233	357	60	73	23	20	18	10
80045	333	326	278	140	182	185	246	250
106614088	867	352	431	374	313	155	536	168
407040	9	6	3	2	4	2	7	2
102724571	69	33	32	15	15	19	31	11
9563	10090	9659	5996	2681	4585	3087	2477	4041
80176	3403	2468	2124	1304	1201	2431	1118	1063
100506022	104	50	86	49	22	54	31	26
84275	57	50	103	104	58	69	139	71
199953	281	198	443	286	150	125	161	160
107985734	9	0	6	4	3	5	2	3
105376712	0	0	0	0	0	0	0	0
5293	1210	1031	801	638	523	330	587	545
644997	20	23	15	26	4	0	18	9
101929074	26	13	5	26	16	12	9	5
22883	5824	4248	5160	2615	3036	4707	3987	4124
56998	323	455	290	329	217	240	167	221
105376717	28	41	32	18	13	42	9	29
84328	650	899	681	693	723	880	839	632
64802	237	257	294	240	172	177	222	174
113391335	14	0	25	23	20	6	21	16
100847055	0	0	2	2	4	1	3	7
116362	17	60	16	30	66	20	18	43
10277	3130	2133	1988	1670	2761	3016	3454	3333
23095	3177	3481	2252	2595	3463	3916	3579	4536
105376725	22	21	16	42	39	19	13	51
5226	752	510	775	1023	263	281	498	256
100526739	43	25	21	33	14	24	21	16
378708	38	25	19	34	17	23	18	14
1325	10	0	4	4	2	3	6	0
1676	1527	996	1173	702	739	1093	1089	650
5195	439	424	451	321	246	249	294	286
54897	764	477	507	127	715	731	648	889
105376733	0	0	0	0	0	0	0	0
105376735	0	0	0	0	0	0	0	0
148345	38	10	27	18	11	2	9	0
23435	1842	2126	1188	2371	2296	2730	2679	2083
10747	256	219	92	131	297	183	190	280
6723	720	451	913	830	358	331	252	227
5394	1656	999	892	1166	1182	1245	1175	1191
105376736	24	20	13	15	12	10	9	15
2475	3203	2642	2469	2272	2110	2559	2372	2131
100873935	44	53	48	46	40	53	59	60
10218	341	171	163	90	202	766	171	1878
29914	513	348	364	281	302	317	344	261
105376737	2	1	1	0	2	3	5	6
105376739	0	0	0	0	0	0	0	0
105376740	1	0	0	0	2	0	0	0
57540	2	5	3	4	1	0	0	2
112268221	0	0	2	2	0	0	0	0
101929181	2	0	0	0	1	0	0	0
26232	108	89	32	32	91	93	39	113
93611	648	306	380	168	309	178	359	280
26270	252	94	91	91	68	65	80	107
10459	256	103	363	179	95	105	107	126
374946	19	9	15	34	6	5	15	3
57085	504	186	413	273	112	86	108	165
284498	495	381	356	219	185	131	202	226
102724659	1	0	1	0	0	0	6	0
4524	2382	1757	1916	1023	891	634	1002	1053
1185	1519	984	828	705	799	548	1041	806
100379251	172	109	90	89	111	75	105	99
4878	28	23	32	28	29	8	26	29
4879	1	0	0	1	0	0	0	0
26829	4	4	6	13	1	6	3	4
90231	1193	853	1022	586	486	801	715	611
5351	2700	1593	2396	3574	1482	1338	1279	918
9927	3312	2427	2814	2020	1687	2224	2114	1392
60672	265	188	328	135	126	95	161	171
102466982	1	2	1	0	1	0	1	1
943	10	370	22	49	14	7	6	9
102465836	4	0	4	2	0	2	0	0
7133	1563	1126	1214	1691	414	176	445	260
100616438	1	2	0	6	1	1	2	1
107984917	6	10	4	11	4	4	1	5
55187	7391	7746	4701	5007	7009	8199	7083	6396
677885	11	13	10	10	13	16	10	4
105376744	46	23	21	31	32	8	36	12
9249	3284	2283	2730	887	1162	1372	1333	969
102466722	7	16	13	6	9	6	7	4
343066	0	0	0	0	6	0	0	0
126767	0	0	0	0	0	0	0	0
93190	0	0	0	0	0	0	0	0
390999	0	0	0	0	0	0	1	0
65121	0	0	0	0	0	0	0	0
105376745	0	0	0	0	0	0	0	0
440560	0	0	0	0	0	0	0	0
343069	0	0	0	0	0	0	0	0
65122	0	0	0	0	0	0	0	0
400735	0	0	0	1	0	0	0	0
343071	0	0	0	0	0	0	0	0
441871	0	0	0	0	0	2	0	0
440561	0	0	0	0	0	0	0	0
101929983	0	0	0	0	0	0	0	0
649330	0	0	0	0	0	0	0	0
441873	0	0	0	0	0	0	0	0
649324	3	0	3	1	0	3	0	0
440563	0	0	0	0	0	0	0	0
645354	3	0	3	1	1	3	0	0
645359	0	0	0	0	0	0	0	0
101060301	0	0	0	0	0	0	0	0
343070	0	0	0	0	0	3	0	0
400736	0	0	0	0	0	0	0	0
391003	0	0	0	0	0	0	0	0
343068	0	0	0	0	0	0	0	0
391002	0	0	0	0	0	2	0	0
645382	0	0	0	0	0	0	0	0
653619	0	0	0	0	0	0	0	0
729528	0	0	0	1	0	0	0	0
645414	0	0	0	0	0	0	0	0
391004	0	0	0	0	0	0	0	0
645425	0	0	0	0	0	0	0	0
126755	5	0	3	0	0	0	0	0
102724856	0	0	0	0	0	0	0	0
107984918	0	0	0	0	0	0	0	0
10630	929	790	173	295	88	233	274	506
107984919	6	16	5	1	1	9	8	5
105378612	1	6	0	0	0	0	0	0
105376756	0	0	0	0	0	0	0	0
7799	3691	2673	1960	1936	2599	2734	2959	2925
23254	386	493	401	215	336	242	451	408
107985467	10	0	7	15	21	23	30	19
107985468	12	10	5	3	9	2	10	14
105376762	16	11	8	3	13	3	16	29
105376759	21	28	9	24	11	3	19	8
107985469	10	5	0	7	7	1	1	10
200197	93	63	59	46	58	43	76	77
55092	153	131	208	186	116	174	157	71
727684	34	19	68	69	42	25	74	19
114827	67	61	40	65	19	5	15	5
101927417	19	32	8	5	56	4	46	7
101927441	64	40	98	89	54	14	60	23
79180	929	830	1181	809	308	197	344	242
11330	2	12	0	0	0	0	10	0
63036	2	0	0	0	3	0	7	5
105376767	2	0	0	1	0	0	8	0
51032	21	55	4	5	16	9	34	7
842	325	266	215	153	163	126	284	171
23341	718	796	405	729	575	678	669	558
107397391	6	15	7	13	3	1	4	2
79814	34	59	27	76	19	8	26	16
84301	1121	1367	816	1312	1021	898	1006	892
6248	280	326	170	392	273	251	253	255
23207	4502	2911	3788	1887	1972	1254	2329	2279
284723	362	244	395	141	279	164	246	296
110806303	60	67	98	25	70	77	46	60
388595	87	171	186	41	145	51	101	160
54751	18956	13895	18518	7249	11582	14879	11784	13531
440567	12	5	4	2	9	3	3	2
729614	96	72	96	47	55	94	111	100
23013	8072	4977	5332	2996	4798	6533	4346	5025
7709	760	627	698	393	482	500	553	554
149563	0	0	0	0	0	0	0	4
27129	4812	4507	4210	708	8232	11066	5208	7306
1187	21	30	16	4	22	14	17	21
1188	12	22	11	4	13	14	3	3
348487	32	0	7	4	5	3	9	7
1969	645	622	416	372	367	385	384	312
101927479	57	24	35	23	34	12	47	36
128272	194	112	111	83	62	25	102	89
101927546	45	20	20	24	14	27	37	10
79363	151	106	163	29	53	77	96	43
54455	3514	1723	1618	1006	2087	2449	2736	2795
26099	2472	2122	1884	1295	1598	1543	1317	1596
374955	1285	1123	984	723	913	796	809	899
55707	1294	1066	1025	1012	690	681	871	648
107984921	427	299	226	197	292	142	379	362
114819	550	618	552	340	558	376	713	593
26871	190	51	108	359	325	130	224	411
107985757	0	0	0	4	0	0	0	0
100132147	1	4	0	3	3	6	6	3
107985758	0	4	0	3	1	4	1	2
7195	0	0	0	0	0	0	0	2
55672	2456	1932	1817	1160	1261	938	1496	602
105376794	774	488	632	573	482	242	520	375
84809	182	145	256	171	114	86	121	88
11209	66	53	60	50	30	23	74	71
107985736	7	12	7	11	21	41	38	8
26869	163	52	90	321	383	134	215	386
107985759	1	0	0	0	0	0	0	1
284729	0	0	0	0	0	0	0	0
100189045	0	0	0	0	0	0	0	0
6060	132	68	55	144	149	84	118	189
11223	44	22	36	34	34	71	120	51
100500876	0	0	0	0	0	0	0	0
100189298	0	0	0	0	0	0	0	0
112267871	4	5	0	0	1	18	4	3
7193	0	0	0	0	0	2	1	0
100189183	0	0	0	0	0	0	0	0
105376805	26	18	17	12	8	21	9	1
791226	0	0	0	3	0	0	0	0
26870	149	46	53	138	147	72	124	179
9696	882	556	918	285	303	338	589	500
4237	946	329	860	1003	160	250	266	289
105376806	165	52	169	161	37	42	43	59
23400	924	548	1086	613	378	223	441	410
6390	577	508	322	412	364	724	411	374
11240	224	22	13	166	29	3	10	9
105376808	0	0	0	0	0	0	0	0
400743	0	0	0	1	1	0	0	0
29943	1	0	0	3	2	0	0	0
51702	0	0	0	0	2	0	0	0
100616188	0	0	0	0	0	0	0	0
23569	5	0	1	3	13	1	1	3
353238	0	0	0	0	0	0	4	0
55920	1113	1130	1375	1857	572	330	902	330
55160	4544	3934	4583	1444	4687	3501	5071	5573
107984028	0	0	0	0	0	0	0	0
81569	0	0	0	0	0	0	0	0
105376809	0	0	0	0	0	0	0	0
105376812	0	0	0	0	0	0	0	0
101927876	0	0	0	0	0	0	0	0
84966	181	163	109	74	42	38	34	56
105376814	36	53	27	52	28	8	22	21
127707	0	0	0	1	0	0	0	0
5081	4	0	0	2	0	0	0	0
80834	0	0	0	0	2	1	0	1
8659	179	221	199	93	151	338	175	244
100616120	1	0	0	0	0	0	0	0
100302276	0	0	0	5	0	0	3	0
126917	1373	803	1147	709	852	922	956	839
105376815	0	0	0	0	4	0	0	0
23352	22286	14464	13748	11645	15065	13587	18401	22676
101927895	149	67	142	121	61	160	88	67
23065	2234	1546	2080	2021	1522	1748	1537	1027
51154	411	309	605	386	181	204	229	125
246181	20	15	11	12	7	3	1	10
22977	67	61	39	26	17	13	23	29
100506730	86	36	45	68	61	57	47	87
8574	569	442	408	422	213	298	289	258
54896	399	319	376	201	183	164	290	230
832	6263	4746	5520	5395	4081	3700	3682	3522
105376819	11	28	3	15	4	7	8	1
105376818	2	6	2	0	0	4	1	1
105376817	3	17	5	9	2	2	5	4
105378614	0	5	1	0	1	0	0	0
440574	426	494	400	394	341	469	569	377
100532736	981	938	933	580	536	745	508	574
644068	12	27	18	36	20	14	15	32
4681	921	904	917	526	519	677	492	557
3362	36	0	29	4	23	18	30	45
255104	728	562	548	307	545	686	649	544
54546	0	0	0	0	0	0	0	0
105376823	2	0	1	10	5	7	11	2
23252	304	275	176	282	279	339	334	296
30814	0	4	0	0	0	0	0	0
5320	9	6649	0	156	457	80	504	28
5322	119	62	91	48	197	237	164	159
26279	53	41	0	2	0	0	0	0
64600	0	0	0	4	0	0	0	0
391013	5	8	0	4	0	2	0	0
127733	8	107	0	12	4	4	5	3
101928017	2	0	0	0	0	0	0	0
105376825	0	4	0	0	2	0	0	0
105376826	0	0	0	0	0	0	0	0
105376827	0	0	0	0	0	0	0	0
105376828	0	0	0	0	0	0	0	0
127731	2	0	0	0	0	0	0	1
339505	0	0	0	1	2	0	0	0
55450	212	232	140	85	284	225	297	396
79594	746	386	605	410	342	393	433	316
163933	3	22	0	5	2	0	6	18
978	23	26	14	2	6	3	13	0
65018	1375	1051	860	364	753	983	733	889
102464833	11	18	23	0	7	12	4	12
100861548	1261	1069	792	454	646	788	827	782
1650	3088	2421	2923	3062	1244	1694	1856	1455
57576	7	15	11	21	30	2	29	18
400745	11	12	3	1	1	1	1	0
112268222	530	569	422	360	482	464	748	536
50809	3995	3151	3469	3066	3562	3469	6676	3640
8672	2014	1633	1616	2276	1503	1821	1620	1561
105376830	36	66	8	128	45	49	83	83
105376829	58	84	27	113	58	21	85	52
100302155	0	7	5	9	6	2	14	5
1889	5798	3075	4970	3421	2802	2530	2524	2299
100506801	174	99	168	114	96	38	125	176
105376832	0	0	0	0	0	0	0	0
84224	277	257	140	263	218	61	202	101
249	21	45	9	517	41	1	39	5
105376834	0	0	0	2	1	0	0	0
5909	26	50	21	7	8	1	7	19
84196	1079	1459	831	1849	1498	1453	1835	2052
401944	3438	2658	3718	1531	2541	2278	2253	3161
3339	62337	52107	67331	30911	46581	37875	43083	58834
23436	0	0	0	0	0	0	0	8
10136	0	0	0	0	0	0	0	0
101928043	7	5	6	6	1	2	13	0
29092	75	84	125	81	67	109	72	94
112268223	4	1	1	7	7	13	16	16
998	2760	3697	2393	4415	3567	4571	3429	3280
54361	125	109	106	88	71	23	108	89
105376845	9	3	7	6	7	2	7	12
105376850	3	12	2	0	2	0	8	4
107985377	5	0	0	0	0	0	1	0
100616433	0	0	0	0	0	0	0	0
105376856	0	0	0	0	0	0	0	0
9923	3707	2950	2704	1351	2244	2759	3144	2338
2046	2	0	0	2	3	3	0	3
102466615	0	0	0	0	0	1	0	0
712	2506	3402	816	1894	540	620	782	246
714	6736	4328	2547	4059	1124	988	1553	587
713	5327	1484	961	1440	571	1473	563	312
2048	202	140	247	457	54	75	156	129
100616391	0	0	0	0	0	0	0	0
100422914	5	6	15	6	2	4	3	3
646262	0	0	0	0	0	0	0	0
729059	0	0	0	1	1	0	0	0
23028	1180	1259	716	1178	714	1143	879	889
100422866	2	7	1	11	6	1	11	10
7798	2032	2112	1451	2149	1521	2136	1801	1633
3352	0	0	0	0	1	3	0	0
100996511	74	148	81	350	218	173	246	191
10236	1475	1655	1144	2382	1718	2177	1873	1544
80818	714	805	393	788	494	899	652	752
148898	238	68	90	67	62	36	87	195
6920	785	408	572	308	338	471	544	529
55616	649	690	533	536	433	421	709	676
1870	52	43	152	100	3	0	77	3
101928163	4	7	19	12	1	0	10	2
105376859	30	8	11	5	13	11	17	7
3399	4356	2557	3399	908	1316	2987	2947	1591
107984928	19	8	1	2	18	12	8	3
259283	7	5	5	5	6	0	0	0
6135	5112	2193	2935	3139	1631	2852	1222	1076
6924	1526	1233	1069	1237	890	1164	1070	893
100506963	197	184	150	152	147	189	154	152
57095	613	453	356	426	370	427	409	378
105376860	81	42	48	39	23	35	35	17
11313	475	405	424	307	218	311	255	135
2582	150	121	186	122	78	50	66	93
3155	652	472	436	367	297	432	396	271
105376861	2	0	0	2	0	0	1	0
2517	1355	717	420	542	513	642	574	466
1269	7	37	1	8	1	1	2	0
107984929	0	0	0	1	0	0	1	0
100616492	0	0	0	0	0	0	0	0
55629	1265	1641	910	1658	1530	3363	1791	1551
10772	710	1718	787	2009	1557	2440	2350	2174
105378615	0	0	0	0	0	2	1	3
105376863	0	0	0	0	1	3	2	2
107984931	16	0	2	2	1	0	2	0
127294	304	21	163	78	24	15	46	32
107985737	5	0	0	6	0	2	3	0
105376864	8	5	0	3	3	1	0	6
58985	31	14	4	14	4	1	8	0
163702	33	29	9	22	19	8	2	42
284632	0	0	0	0	0	0	0	0
105376871	1	4	7	5	0	3	1	0
57822	7	0	13	7	15	5	7	18
90529	107	63	92	64	75	64	54	59
57185	650	870	533	465	431	432	822	533
100750325	1	0	0	0	0	0	0	0
11123	131	169	106	129	131	52	131	71
100506985	8	1	6	5	8	4	4	3
400746	2	0	0	3	7	4	7	0
10250	2844	1628	2337	2038	2047	2317	1956	1743
25932	8101	8412	6955	14858	17934	32219	17793	21229
105376876	27	10	11	3	2	0	3	4
864	245	147	102	109	71	23	50	17
102465437	1	0	0	2	0	0	1	0
107984932	20	8	3	11	13	1	0	1
105376878	63	24	8	51	24	4	25	1
100616365	0	0	0	0	2	0	0	0
105376879	1	0	0	1	0	0	0	0
25949	216	208	182	154	151	334	158	183
57035	1694	1377	1086	1163	1387	1213	2047	1720
105376882	26	0	4	8	3	0	10	0
6007	393	227	150	213	164	67	234	241
23585	512	655	306	641	621	713	551	465
6006	449	552	251	583	518	573	444	382
55219	518	538	375	615	393	663	628	667
26119	1874	1405	1677	943	1100	1353	1719	1438
57134	1280	1036	1024	433	244	666	597	444
57190	4070	2570	4156	3293	1893	1368	1882	1674
56181	1077	744	538	479	592	791	823	529
646471	248	183	168	147	150	142	186	149
79000	99	149	77	93	95	108	182	99
164091	598	594	359	268	239	152	242	146
3925	248	309	933	961	252	397	511	365
100500808	17	33	54	34	12	17	6	10
105376885	0	0	0	0	0	0	0	0
5051	238	237	267	206	187	233	188	128
101928216	1	0	4	1	1	3	9	6
2134	11	35	19	2	3	18	20	25
7780	1	0	0	13	2	0	0	0
105376910	0	0	0	0	0	0	0	0
84676	4	8	0	2	0	0	0	0
149420	65	162	82	188	142	296	221	226
105376886	0	9	0	3	2	0	0	0
79927	4	34	6	40	48	6	44	31
110806296	0	0	0	0	0	0	0	0
51042	66	59	90	44	18	43	38	8
10256	22	21	5	9	35	22	8	8
378807	2	0	0	0	0	0	0	0
101928303	6	4	5	0	3	13	2	8
64793	229	168	204	321	74	94	149	76
83442	4307	1719	7780	3603	1368	903	1488	1392
91544	423	336	550	363	189	124	192	230
1043	41	8	28	28	4	1	3	2
55057	1	13	1	5	2	0	0	0
257101	8	0	0	6	1	1	1	0
79727	1	0	5	1	1	0	0	0
79947	1409	989	1075	1067	843	727	885	818
101928324	71	59	38	58	85	53	96	67
3151	1569	2211	2433	2882	808	1674	1541	1074
6195	555	613	530	503	157	66	166	86
100302190	1	3	2	0	0	0	0	0
105376888	0	5	0	3	1	0	0	1
101928728	12	27	24	17	10	13	6	17
8289	5943	3245	3748	2835	3181	3374	3448	3020
55650	247	223	165	140	186	173	161	118
84243	790	499	532	460	324	261	461	316
2810	11	0	27	11	6	25	14	1
54707	770	519	563	408	382	349	478	432
63906	203	234	229	94	116	138	127	98
10726	1122	592	1308	408	484	614	424	284
8431	0	0	0	0	4	0	0	0
126695	1	12	1	0	7	2	0	3
388610	380	245	149	194	321	372	436	341
115572	639	679	531	124	548	1112	864	734
101928391	5	2	6	15	7	5	0	15
6548	2164	901	2035	955	496	744	601	475
102723760	0	0	0	0	0	0	0	0
105376890	0	0	0	0	0	0	0	0
23038	2440	1796	1688	944	1289	1248	1499	1503
84065	786	422	468	370	395	293	341	321
644961	82	93	64	67	64	28	111	79
84958	159	38	70	33	65	29	90	82
9064	2181	1515	1849	727	1149	764	1172	1408
8547	11	0	9	29	8	15	13	9
388611	0	0	0	0	0	0	0	0
2827	9	35	16	30	2	3	7	10
10163	12830	9038	10198	5838	6562	6059	7009	6370
105376892	32	20	11	16	23	16	27	31
27245	5116	2001	4078	1272	1576	1665	2034	1557
2268	358	272	309	253	45	57	50	68
111216282	1	0	0	1	4	0	0	0
2537	958	739	2060	1510	535	810	478	374
199870	305	318	177	150	282	302	348	294
23673	697	901	487	1357	1300	1554	1077	1218
5511	603	611	370	616	462	751	523	463
677774	5	22	2	8	6	3	3	7
9473	890	830	740	891	146	62	189	94
6118	362	471	311	330	226	426	265	221
27293	16	120	2	17	13	2	14	8
55113	251	136	124	103	145	87	187	100
2140	910	1081	756	1026	1089	952	1377	878
5724	760	511	424	791	146	74	187	55
22826	1617	1102	1115	1240	1036	1940	1071	859
93974	276	116	231	171	143	186	139	153
83667	533	219	440	324	151	278	354	219
54797	323	170	372	323	155	251	283	178
65979	1562	991	1301	1369	889	941	1391	1110
1104	332	160	421	535	117	82	261	141
8420	429	310	430	696	250	123	371	159
6080	49	32	71	183	47	19	39	31
26768	46	120	53	205	66	22	30	41
54952	365	239	179	205	272	200	315	280
85028	163	140	164	155	101	62	173	139
692212	5	0	3	5	9	2	4	6
677838	11	12	6	18	20	6	22	16
677825	28	6	10	16	18	7	23	10
692073	26	18	20	38	11	7	12	10
115273	178	65	125	127	37	12	52	30
6883	268	138	161	251	140	204	125	150
105378616	24	54	8	20	13	11	18	12
26824	5	17	2	7	7	5	0	4
10691	561	417	366	417	390	283	304	362
51441	673	678	279	767	428	542	484	475
4985	7	7	1	2	3	3	0	3
2035	1311	1399	714	857	1072	1076	1523	1148
399474	322	335	267	134	217	352	303	264
6429	1565	1222	997	970	867	889	1048	886
51102	293	251	248	211	175	168	222	136
10076	1784	766	836	462	664	630	803	675
101928460	22	18	20	12	8	10	14	15
107984933	0	0	0	0	0	0	1	0
107984934	0	0	0	0	0	1	0	6
101929406	8	5	2	7	7	1	1	2
105378617	0	0	4	2	1	0	0	0
105378618	0	0	0	0	1	0	0	0
4146	33	8	13	4	10	10	9	8
100129196	81	37	32	9	21	29	15	13
7805	6619	3836	4326	6692	1233	740	1258	787
100616164	24	2	8	22	3	1	1	0
105378620	223	83	150	264	62	12	42	35
105378621	1	0	0	0	0	0	0	0
105378622	1	0	1	0	0	0	0	0
400748	2	21	0	1	1	0	3	2
9672	5120	2385	3115	2529	1901	2234	1945	1960
9698	6001	4018	2734	2948	2808	3777	3162	2667
692234	19	26	8	15	15	6	37	14
692235	12	22	6	6	12	4	21	9
692200	2	0	1	2	1	1	4	1
107984935	4	0	2	5	1	1	0	1
79570	0	0	0	6	0	0	0	0
9410	391	397	290	399	292	436	351	221
51538	355	403	277	319	252	346	300	219
2170	186	263	98	128	250	521	146	86
105378623	0	0	0	0	1	0	1	0
107985470	1	0	0	0	0	2	0	0
347735	41	112	230	8	78	8	71	84
105378625	0	0	0	0	0	0	0	0
105379772	0	0	0	0	0	0	0	0
149086	0	0	0	0	1	0	0	0
284551	0	0	7	0	0	0	0	0
105378626	168	334	82	63	274	219	254	363
64129	2811	5966	2947	821	4233	4941	3083	4312
3061	352	247	248	153	275	291	206	199
553115	1605	1373	1301	790	1002	1417	972	821
107985471	25	34	30	15	35	38	24	22
105378628	4	12	10	21	10	5	13	8
1307	3254	2677	6185	4108	2269	2440	1816	1311
101929444	85	95	161	184	64	49	65	17
576	291	117	301	155	78	77	165	100
100423028	0	0	6	0	0	0	0	0
90853	612	66	568	383	91	13	72	14
8073	2726	3483	1775	4126	3125	3557	3510	2840
10657	1841	1610	1595	1673	1169	1549	1427	1262
55116	1080	355	630	382	250	261	465	313
100847018	11	0	9	4	2	1	2	3
23633	4374	3484	2607	2720	2970	3687	3435	2747
200081	4195	2635	3525	2843	1878	1981	2320	1627
79140	128	140	102	102	99	48	71	98
56063	443	321	334	254	288	123	319	300
55721	194	139	160	113	127	42	117	125
149069	299	176	184	132	191	60	159	227
8668	1976	1447	1682	1365	939	1180	938	934
339483	465	529	344	386	308	94	334	432
84734	41	15	32	31	43	33	46	24
3932	119	26	9	36	27	15	39	13
3065	1405	885	733	945	620	738	939	634
65108	207	407	190	876	145	27	131	40
105378629	24	13	11	9	24	2	11	15
81629	371	242	211	151	274	119	270	282
100128071	71	58	63	29	45	15	45	60
55108	2134	1711	1430	1250	1465	1208	1613	1447
728116	8	4	0	0	0	0	1	0
653121	327	526	373	408	426	495	529	440
102723870	15	18	11	8	12	8	16	1
339487	281	231	158	279	261	219	376	267
5928	1231	1896	1205	2073	2141	2393	2365	2532
81493	750	893	666	794	1302	1403	1111	1868
57648	556	674	480	387	388	252	398	464
8565	1088	854	1170	1183	556	509	795	586
64766	572	642	482	825	776	708	863	966
252995	146	189	114	82	116	451	158	404
105378631	12	5	0	6	9	11	22	10
3208	26	0	10	6	9	5	13	11
113452	289	154	188	77	88	89	68	90
105378632	6	0	0	2	1	0	4	0
127544	1092	798	750	625	460	417	427	478
204	1405	1593	1514	1747	1192	1189	1364	1083
105378635	1	0	1	0	0	0	0	0
113451	288	201	152	255	102	56	160	116
112268224	70	27	42	34	52	40	56	45
55223	423	271	316	157	227	313	272	281
149076	1837	1140	1686	674	1246	1315	1106	1483
127550	58	23	25	9	8	3	7	41
1912	5822	2348	3534	2118	1830	1490	1750	1864
100500853	272	146	177	123	94	60	81	108
101929464	11	25	22	23	11	11	19	14
7579	860	626	625	397	616	860	895	475
114784	488	59	618	908	197	208	325	659
105378638	0	0	0	6	1	0	1	4
127540	2	0	2	11	6	3	8	20
402779	8	0	6	29	8	4	1	5
84970	0	0	0	1	0	4	0	3
105378639	0	0	0	0	1	0	0	0
105378640	0	0	0	0	0	0	0	0
105378641	0	0	0	1	0	0	0	0
693137	0	0	0	0	0	0	0	0
105378642	60	23	40	29	42	13	91	65
2709	12	7	13	1	11	0	9	5
127534	11	0	9	4	4	8	10	6
2707	36	14	30	13	38	13	44	35
2701	714	304	935	236	392	363	563	469
113444	1101	687	884	600	783	692	838	577
58512	15	14	49	22	16	18	11	7
653160	180	162	89	143	109	38	67	92
100506144	204	173	152	162	153	153	143	189
9204	555	779	249	910	772	756	702	744
79830	313	348	354	583	451	397	721	390
105378644	1	0	0	0	4	6	3	0
6421	2692	3525	2933	5015	3501	2945	3021	3692
9202	1302	2106	895	2106	1557	2077	1845	1533
100861513	12	38	15	40	22	56	44	28
79932	1584	1367	929	1088	1166	806	1135	1274
23154	822	609	761	538	396	409	493	378
339488	198	78	99	120	183	39	198	126
105378645	22	6	26	5	22	9	20	11
5690	1238	1120	862	1160	788	1298	777	718
105378646	0	0	0	0	0	0	0	0
127703	514	453	663	346	340	356	441	424
63967	52	44	350	509	17	13	84	12
192670	1588	1863	921	1623	1891	1518	2014	2369
26523	4248	3327	2656	2455	2526	2628	3569	2861
192669	2176	2437	1419	2255	2157	2588	2924	2519
105378647	34	38	47	25	17	15	40	34
27285	6	21	0	6	5	1	5	0
54936	213	205	283	178	95	159	141	130
1296	1230	2169	1362	433	1418	1416	1226	590
27095	880	655	519	505	469	741	623	516
55700	2831	2381	4188	1860	1793	2475	1938	1816
9967	5351	4245	4161	3814	3291	4380	3655	3400
79729	601	284	224	342	202	171	182	219
55194	304	314	316	222	142	209	193	212
83931	2429	1587	1730	836	1570	1268	1654	1114
84967	262	414	250	206	156	199	143	107
127700	196	135	47	82	52	72	108	43
109616970	8	0	2	1	2	0	9	0
107984940	3	0	1	1	1	0	5	3
64960	254	235	264	182	140	275	193	148
1441	1601	423	462	757	195	44	108	112
107984941	0	0	0	0	0	0	0	0
105378648	1	0	1	0	0	0	0	0
2899	1	24	0	0	13	17	45	27
100422898	0	0	0	0	0	0	0	0
107984942	0	0	2	2	2	3	3	3
728431	114	76	58	61	96	77	46	58
80149	509	464	279	337	145	175	169	153
102465438	5	4	5	8	3	4	2	1
64769	927	830	562	542	676	1054	614	666
100847010	12	6	2	10	11	1	24	21
105378649	49	38	19	20	29	30	30	33
79753	278	297	179	202	227	324	223	269
7802	310	155	119	153	141	179	130	125
29889	390	478	436	833	357	488	361	403
284654	34	214	20	4	26	4	1	10
54955	275	241	258	140	149	187	257	191
55143	39	33	202	199	7	11	59	7
284656	0	10	0	0	0	0	0	0
105378650	0	0	0	0	0	0	0	0
149175	56	56	42	32	40	57	70	10
79693	137	104	86	118	72	76	86	87
127687	151	227	209	117	103	176	104	115
4520	1254	981	777	640	839	854	925	553
3633	1848	1520	1049	993	1402	1129	1682	1622
105378651	238	129	179	132	122	86	175	115
10946	1137	1069	939	1325	754	1215	1019	786
2275	987	657	1020	865	526	379	527	620
51118	125	286	132	247	173	299	241	158
5453	2	0	0	1	0	1	0	1
107985103	5	0	3	6	1	7	0	0
105378653	5	12	14	8	9	2	1	2
100500801	0	0	0	1	0	0	3	0
105378655	3	0	3	0	1	0	0	2
105378654	0	0	0	0	6	0	3	0
339442	0	0	0	0	0	0	0	0
105378657	0	0	0	0	0	0	0	0
107984943	0	0	0	0	0	0	0	0
105378656	0	0	0	0	0	0	0	0
105378658	0	0	0	0	0	0	0	0
105378660	0	0	0	0	0	0	0	0
64121	317	496	245	389	466	367	638	452
100527950	98	186	66	213	184	200	246	155
26292	68	170	53	172	139	180	161	116
105378663	12	10	6	11	11	5	21	6
81025	17	19	13	39	40	16	80	32
54933	26	45	23	47	41	41	47	56
105378662	7	9	11	10	8	3	16	4
79647	696	1129	387	787	719	786	720	465
4725	254	62	136	113	72	288	68	68
23499	26967	26842	19469	15660	27843	33038	22512	29179
643314	1614	1661	1410	1280	2182	1565	1866	2437
105378950	30	22	21	14	19	11	28	44
353500	264	168	156	149	128	47	141	120
192217	11	12	6	4	8	3	0	12
728448	459	294	240	196	265	100	291	284
8761	2006	1998	2052	2130	1044	1045	1337	1186
101929516	358	318	236	325	173	146	226	171
677834	5	16	14	9	4	3	14	9
26508	3222	4449	5404	1486	2496	3063	1241	1971
84618	20	7	11	5	7	30	13	29
51440	6	21	7	9	2	9	6	34
10450	713	647	484	369	401	609	490	449
656	159	160	97	64	68	77	105	119
64064	9	14	1	3	7	2	2	8
105378666	5	0	1	0	0	0	2	0
101929536	1	0	4	2	0	0	0	0
105378951	2	9	3	6	9	1	0	2
107985740	1	0	0	5	1	1	0	0
105378665	1	0	2	1	0	1	0	0
105378667	17	5	6	3	2	1	10	7
54802	185	301	157	373	273	172	307	226
4610	11	61	15	50	4	2	0	9
105378668	0	4	2	10	0	0	2	0
84879	50	71	40	69	14	0	20	1
105378669	8	7	5	3	9	26	6	10
10487	5669	4989	3818	4148	4237	6216	3841	3660
5538	3961	3902	2947	4597	2820	5525	2939	2269
105378671	0	0	0	0	3	0	2	0
6018	599	968	470	1286	1144	1583	1306	1061
127391	0	0	0	4	0	0	0	5
10269	338	684	422	1165	1180	1816	1818	1327
1298	377	37	311	73	278	263	286	444
107984945	23	22	4	20	8	3	10	1
64744	1307	1258	615	1264	667	521	575	284
65243	88	78	101	175	42	56	76	34
339559	118	188	72	124	118	124	101	100
105378672	22	8	3	15	21	7	10	14
64789	110	151	111	123	72	94	112	98
127396	27	61	15	56	38	54	33	47
105378673	0	0	0	1	0	2	0	0
9783	1473	1676	1227	301	1462	1847	2053	1761
105378675	21	13	10	5	15	16	52	33
105378674	3	0	2	0	3	1	1	1
100130557	71	128	39	74	89	67	111	109
4802	1047	757	563	598	635	841	683	624
407034	17	0	15	15	19	8	6	22
407031	11	0	1	7	4	5	10	7
9132	307	214	246	35	290	281	334	346
105378676	0	0	0	0	2	1	2	2
163732	142	92	231	68	86	135	57	109
1503	849	1355	803	668	1997	2603	1709	2419
100507178	406	451	338	207	580	308	539	627
200172	353	536	279	231	690	264	649	767
22955	2406	1811	1425	1062	1799	1754	1695	1914
100132074	48	75	57	24	36	21	27	44
101929901	47	12	53	10	31	11	35	28
105378678	11	3	14	14	12	6	14	4
1907	1	6	2	3	14	7	1	0
59269	1268	905	1207	1027	504	244	447	252
2981	0	0	0	0	0	0	3	0
2980	0	0	0	0	0	0	0	0
22887	2020	1368	831	1516	1597	1659	1578	1380
284716	19	52	14	21	54	41	48	33
84217	14	24	10	39	14	29	12	5
728621	187	278	91	166	153	178	203	100
79717	169	302	153	214	165	299	178	167
10465	281	294	248	328	225	183	221	229
4904	2616	1384	2128	1318	1055	2060	1200	896
149461	0	0	3	0	2	0	4	2
64175	844	586	991	2277	453	596	501	605
79078	289	232	167	166	238	197	204	191
105378683	23	30	20	22	11	11	10	7
100129924	9	22	11	2	7	11	3	17
107984946	6	0	7	1	3	2	5	5
374969	56	22	32	51	20	46	41	24
114625	574	552	375	549	335	241	401	328
51058	302	155	203	183	171	203	203	137
339539	6	0	1	2	1	3	0	1
6513	2908	647	1094	1096	781	1001	627	467
440584	94	29	32	16	79	48	63	73
440585	2	0	1	2	1	1	0	0
10969	298	247	531	297	193	340	192	162
102465439	3	0	2	1	1	3	3	3
149465	4	16	7	5	25	16	20	12
105378685	2	9	0	0	5	0	0	0
128218	0	1	1	3	0	1	1	0
149466	0	0	0	0	2	0	0	1
7075	70	526	220	696	394	85	302	293
4352	74	67	50	35	51	49	31	41
105378687	9	18	9	10	10	5	7	17
991	80	28	313	387	15	12	57	33
64834	1088	760	873	796	590	624	545	390
102466723	9	3	3	2	4	3	4	3
112268225	162	108	122	148	221	80	160	117
112950	448	412	427	653	298	463	401	293
107984947	68	74	57	84	48	70	51	56
23334	4829	3371	3722	2267	2916	1692	3025	3113
100873952	138	100	83	65	71	38	72	83
102465440	5	10	3	1	5	1	8	1
81888	363	188	310	171	207	183	206	206
5792	3837	3723	1944	1251	1117	999	1556	1244
9682	1439	1239	1416	1216	768	861	1096	985
100132774	120	91	99	121	73	67	94	93
6487	757	641	526	328	514	378	496	395
101929592	5	14	15	29	15	3	39	8
102464830	6	24	9	9	1	6	9	7
9048	8	0	22	2	2	2	9	16
105378688	41	11	41	7	24	20	33	16
101929609	81	63	105	30	27	63	47	40
9670	1025	709	1075	633	534	748	694	525
1802	222	225	267	234	125	131	172	102
533	645	779	481	578	268	215	463	226
8704	778	856	835	742	427	284	416	418
149473	213	92	198	71	61	74	124	99
6536	874	180	788	289	174	116	482	152
107984948	10	0	15	3	3	6	2	5
128209	175	40	189	83	37	19	129	12
105378952	0	0	0	2	2	0	0	0
55929	767	383	599	289	323	292	411	476
79033	1081	837	909	637	602	630	678	685
100874278	250	129	120	116	153	77	209	199
106635545	25	21	5	6	6	4	19	6
55182	844	731	547	359	413	481	481	411
107984951	0	0	2	4	4	2	5	0
100847089	0	1	0	0	1	0	4	0
107984950	339	297	237	151	206	237	200	204
79639	91	72	67	52	46	68	51	57
109623472	15	0	1	2	5	6	0	3
339541	37	22	17	27	12	4	22	8
105378690	3	4	5	8	1	1	13	9
26828	6	23	4	7	0	6	0	6
26830	0	0	3	4	7	6	0	0
11004	82	50	254	313	81	11	64	19
109623476	1	0	2	0	0	0	1	5
6202	7876	8187	3464	5187	2695	3899	3134	2722
26811	14	36	8	7	8	5	8	8
94161	5	2	12	13	6	2	9	5
94162	7	3	1	1	1	4	8	6
94163	10	10	4	9	6	4	12	18
266675	65	26	37	14	21	6	14	27
1263	808	614	768	557	325	328	417	489
343521	402	372	525	371	217	94	239	318
149478	358	272	538	328	204	80	315	288
107984952	118	78	79	82	59	29	79	117
8643	227	212	117	142	133	39	146	82
8891	355	257	247	414	330	346	363	225
79654	1647	997	1122	858	927	689	1144	1018
7389	701	631	530	580	340	551	419	327
57643	336	206	187	63	146	273	288	144
105378691	17	7	6	5	2	7	3	5
400752	12	3	4	5	2	7	3	5
84842	24	37	19	23	13	7	22	22
4595	316	297	265	152	217	133	198	199
114034	282	238	166	235	191	134	139	139
10420	291	159	189	151	166	130	198	180
126661	53	28	110	33	7	28	27	9
25974	832	556	569	563	391	645	592	399
5052	1519	1521	1321	1636	1209	1863	1802	1127
10327	1056	1201	1084	1145	586	714	764	597
4678	713	447	803	890	433	524	589	568
149483	189	156	129	119	99	32	125	122
60313	2246	2549	1438	1756	1941	2763	1972	2073
728963	78	54	47	118	91	50	72	70
51249	213	144	92	232	140	229	183	171
3652	357	317	277	289	269	313	329	368
105378693	0	0	0	0	0	0	0	0
23139	2479	1350	2296	1664	2071	1288	1823	2421
105378694	45	18	16	81	52	25	42	61
110117499	72	102	140	180	165	109	249	159
8503	89	130	184	196	196	149	321	203
101929626	0	0	0	0	0	0	2	0
10103	102	53	69	19	27	59	73	45
110117498	0	0	1	1	0	0	4	0
55624	1355	805	1234	728	826	588	968	741
541468	368	116	159	124	136	142	216	184
8438	103	68	169	226	38	40	69	95
10489	1799	1311	1417	1432	954	942	1227	921
7388	335	208	236	375	208	255	219	204
387338	695	580	558	468	440	389	589	553
2166	236	172	156	37	139	129	160	147
729041	16	10	15	3	7	4	6	0
101929651	3	2	0	1	0	0	2	3
127343	5	0	0	0	0	0	0	0
105378696	1	0	1	0	1	0	0	0
100507423	251	156	203	221	147	159	250	188
148930	0	0	0	0	0	0	0	0
8569	2305	1868	1805	1688	1415	1463	2695	2070
148932	1406	1269	927	800	644	795	894	687
105378697	5	9	1	6	6	1	1	5
64756	424	366	280	361	403	714	470	401
374973	25	49	20	33	26	6	13	44
100130197	106	262	73	201	196	225	211	228
9813	3958	4522	2708	3272	4141	4847	3648	3364
105378698	9	18	5	33	18	24	24	44
105378699	0	0	0	0	2	2	1	3
1580	2	29	0	0	291	218	94	253
163720	1	29	0	3	87	26	27	36
1579	9	9	1	3	52	12	29	37
260293	852	901	466	193	668	1263	828	476
199974	40	71	26	18	65	43	52	53
284541	19	21	23	22	28	1	8	18
105378701	18	1	10	23	11	4	7	0
100874253	2	0	5	2	0	8	3	0
10158	28	72	60	48	5	30	13	0
6886	96	195	45	103	111	16	104	99
6491	42	48	142	493	32	39	82	17
51727	487	1280	816	1967	2336	2171	2765	2444
102724077	28	42	30	21	32	35	47	57
2301	1	4	0	4	0	0	0	13
84793	319	111	240	67	192	286	315	302
2306	144	39	117	15	72	136	178	109
107984953	0	0	0	0	3	0	0	1
388630	813	608	570	130	1156	802	652	489
105379778	49	21	1	12	39	6	24	18
391037	40	12	9	17	14	11	34	52
200010	632	415	234	202	251	58	445	270
54558	403	713	227	627	533	576	758	647
84871	6	11	10	6	9	6	6	11
79656	458	237	164	125	170	242	230	218
105378706	2	0	0	0	0	0	0	0
101929721	0	0	0	0	0	0	0	0
100874313	0	0	1	0	4	0	2	0
107984954	0	0	0	1	0	0	1	1
105378708	0	0	0	0	0	0	0	0
1996	3	38	7	15	8	4	3	7
105378709	0	0	0	0	0	0	0	0
107984955	0	0	0	6	2	0	1	0
105378711	0	0	0	0	0	0	0	0
105378710	0	0	0	0	0	0	0	0
105378712	0	0	0	0	0	0	0	0
63950	4	0	0	0	1	0	0	1
105378714	4	1	0	0	0	0	0	0
11124	735	1119	720	878	805	1033	991	913
105378715	90	120	49	127	154	83	136	103
112268262	13	13	5	18	28	11	24	21
1031	305	306	585	284	181	235	185	107
100616189	0	0	1	2	0	1	0	0
102466656	4	0	0	4	0	1	2	0
284546	4	6	0	2	2	0	1	0
105378716	2	9	7	5	3	3	3	9
26994	1323	1740	1006	1222	2350	2424	1899	1709
22996	177	88	83	70	73	42	158	82
105378717	10	0	6	1	0	2	2	1
102724097	1	0	1	2	0	0	3	0
2060	1890	3513	1699	3053	3468	4378	3588	3820
105378720	55	40	36	133	118	71	138	108
441884	15	9	5	4	4	1	2	2
105378719	9	25	12	27	28	28	42	34
114883	1276	2613	1262	2258	2426	3205	2552	2416
4898	2327	2627	1917	2766	1894	2268	2505	1881
105378721	181	208	108	196	107	95	141	154
100313892	14	16	17	11	14	5	9	4
5865	5	3	2	14	3	4	24	37
51060	811	647	568	1061	504	643	547	482
112970	97	67	82	60	48	41	62	46
104355143	16	14	3	18	16	15	18	20
91408	236	584	263	709	687	748	720	593
107984956	1	0	0	2	0	0	0	0
9372	1159	1471	767	959	1278	1969	1823	1789
200014	1553	1369	1155	804	1108	895	1331	1404
4998	41	18	66	133	13	9	23	10
84950	599	628	402	600	594	1127	768	776
23318	905	1245	529	1290	1260	1529	1407	1328
105378723	46	27	24	36	46	19	49	51
2882	136	102	64	308	63	44	50	63
348378	40	32	12	7	10	5	3	4
65260	213	196	215	272	147	158	135	113
79699	1321	1212	771	1169	1240	1892	1755	1708
440590	3	18	0	6	12	5	27	11
55268	2811	2329	1916	902	1843	1231	2396	2357
6342	789	1346	655	1061	675	1166	1062	944
127435	720	1821	421	437	1528	531	795	872
6512	32	72	20	29	101	27	91	102
105378724	0	0	0	0	1	1	0	0
1376	428	360	324	227	208	236	220	184
54987	781	569	412	455	447	810	411	496
4116	101	92	20	54	40	90	68	39
100507564	14	13	8	6	1	7	11	1
7804	1069	300	728	493	266	477	760	197
105378728	87	42	51	36	6	37	43	9
105378726	346	121	326	208	54	101	234	35
105378732	0	20	1	6	2	0	4	0
105378731	10	3	2	6	3	5	9	14
105378730	3	0	1	4	0	5	4	11
107984957	9	11	15	10	6	0	16	4
163742	0	0	0	0	0	0	0	0
105378733	0	0	0	0	0	0	0	0
63948	0	0	0	0	0	0	0	0
148979	93	13	24	77	58	23	124	42
55706	225	272	209	597	297	364	430	224
54432	608	445	331	459	329	395	427	313
1733	84	96	35	69	37	25	109	116
51668	39	49	59	100	72	118	112	92
115353	285	323	224	274	186	277	246	162
388633	1	0	4	0	1	0	0	0
9528	2476	2295	1470	2967	2302	3063	2816	2555
127428	706	421	389	412	371	587	623	345
100616315	0	0	0	0	0	0	0	0
200008	0	0	2	10	3	0	8	0
606495	286	309	181	180	236	238	306	190
51253	738	656	722	755	470	539	490	360
23648	2090	1041	804	734	1533	1295	897	664
619518	110	61	50	62	129	48	143	68
105378735	0	0	0	0	0	0	0	0
105378734	0	0	0	0	0	0	0	0
26027	1064	819	633	374	804	787	1613	1130
338094	133	43	88	41	85	72	224	80
100527960	765	543	479	255	458	432	777	523
374977	586	397	297	119	343	230	599	382
7268	202	163	204	144	118	222	203	148
25973	173	107	80	71	104	112	80	62
55001	21	23	0	6	6	0	1	0
163747	2	9	2	9	1	3	6	9
1718	558	970	807	729	510	657	1444	880
107984958	4	4	1	5	1	2	1	2
107985760	0	0	0	0	0	0	0	0
105378736	0	0	0	0	0	1	0	0
199964	9	11	25	6	4	71	4	29
7809	3	26	0	0	1	4	1	0
255738	6	18	0	5	0	4	14	12
23358	2521	3126	1478	2884	2579	2917	2950	2812
100507634	15	0	9	14	7	5	7	14
109729135	0	0	0	0	0	0	0	1
100616272	0	0	0	0	0	0	0	0
105378740	6	3	0	0	1	0	0	5
105378739	2	0	0	2	0	0	0	1
105378738	0	0	0	0	0	0	0	2
105378737	2	0	0	6	0	9	2	12
105378741	6	23	0	4	9	11	14	11
105378744	32	33	13	28	14	8	79	24
8613	3295	2989	1631	1945	1304	2147	3598	2536
101929935	0	0	0	0	0	0	0	0
5563	292	760	238	306	775	1268	776	869
199920	3	43	1	9	3	2	7	4
731	0	0	0	0	0	0	0	0
732	0	0	0	0	0	0	0	0
105378745	0	0	0	0	0	0	0	0
112267900	1	14	0	2	7	3	0	1
1600	10	44	5	28	23	13	10	17
105378748	0	15	0	1	1	0	0	0
105378747	0	13	4	1	5	0	4	1
101926890	2	1	0	0	3	0	0	0
105378746	5	23	0	3	7	1	3	3
107984960	147	224	94	120	155	143	76	138
115209	149	374	98	214	279	325	317	288
4070	18	29	18	8	35	22	14	8
114803	574	1149	372	1596	1098	1124	1093	1474
112268263	0	23	0	5	17	0	5	3
105378751	2	19	1	13	25	0	4	4
3725	2411	1364	3202	1343	653	4479	1003	895
100131060	17	21	4	8	5	8	2	10
101926907	61	90	67	25	69	62	99	86
107984961	6	2	4	3	9	6	15	10
105378753	19	56	13	18	15	24	17	18
101926925	4	0	2	9	9	2	5	12
729467	2	11	10	2	1	1	1	11
105378756	65	81	63	40	31	156	41	87
55277	336	419	239	293	162	215	202	302
100616409	0	0	0	0	0	0	0	1
101926944	1	8	2	7	2	13	8	6
105378758	2	0	0	0	2	1	0	3
51361	5	88	2	12	20	18	26	12
1573	5	11	4	6	3	4	1	0
127795	18	0	1	0	11	59	17	0
105378760	0	0	0	0	4	1	0	0
107984963	0	0	0	0	0	0	0	0
105378761	0	0	0	0	0	0	0	0
107984962	0	0	0	0	0	0	0	0
107985379	0	0	0	1	0	0	0	0
105378763	20	2	4	8	4	4	2	3
101926964	24	9	5	17	1	2	11	4
105378764	6	0	7	2	0	1	9	0
100996570	98	21	139	37	32	19	59	15
4774	9974	9216	6103	3837	7133	15517	12079	11057
645030	58	76	19	45	42	78	116	61
105378766	11	0	1	2	5	4	3	5
107984964	8	0	0	3	6	0	7	11
414927	5	0	3	5	0	4	18	4
83941	232	313	118	288	350	384	395	417
10207	2059	2329	960	598	2308	4022	2287	2476
113219465	0	0	0	0	0	0	5	0
107984965	22	48	5	6	30	43	37	39
100422902	0	0	0	1	0	0	0	0
100422946	0	0	0	1	0	0	0	0
54596	1	0	0	2	1	2	6	0
163782	0	13	0	130	6	48	20	22
105378768	5	5	1	0	5	1	13	0
7398	170	501	223	614	515	764	609	524
85440	1283	1816	994	1961	1932	2072	2094	2061
27329	12	35	5	91	50	69	98	118
84938	94	214	67	273	156	339	309	173
105378769	0	0	0	0	0	0	0	0
199899	0	0	0	0	1	0	0	0
105378770	0	0	0	0	0	0	0	0
100996301	0	0	0	0	0	0	0	0
27022	0	0	0	0	0	2	0	10
102464823	0	0	0	0	0	0	0	0
29929	32	88	17	141	86	91	118	133
23421	49	65	47	197	71	86	85	54
102724319	1	0	0	27	4	6	1	5
84455	106	54	44	165	120	174	136	146
79469	16	25	3	46	19	8	15	27
5236	2219	1470	1533	1059	1322	2314	1102	1451
105378771	13	22	8	22	3	1	3	7
4919	1349	1362	1455	1536	1645	2195	1466	1909
105378772	27	94	31	66	111	69	107	65
101927034	73	105	169	266	292	111	192	239
105378773	28	4	5	19	19	14	54	13
148581	0	0	0	12	1	0	0	9
105378774	0	0	0	0	0	0	0	0
107984966	2	22	3	3	1	1	0	5
57685	841	1042	323	389	375	427	464	544
100616338	0	0	0	0	0	0	5	3
55225	693	1079	435	666	1291	1577	1112	1418
3716	6039	5008	3802	4665	3790	5869	4011	4163
101927084	408	289	118	115	363	225	369	407
100500854	157	105	88	26	131	118	168	216
406893	2	0	0	0	2	0	2	0
205	1822	1461	1017	1424	2346	2656	1617	765
9829	119	65	39	45	79	136	62	53
102724416	62	47	36	48	63	32	46	81
112268227	23	4	16	8	17	19	30	31
3953	483	1084	307	695	1058	788	1205	814
54741	2928	2411	1226	1559	1951	2757	1981	1962
5142	577	466	116	548	116	103	128	96
101927139	2	10	9	14	1	6	5	0
105378776	0	0	0	0	0	0	0	0
84251	2489	1404	1632	1047	1585	2346	2630	2681
100422871	4	9	20	22	12	17	14	31
200132	9	40	21	38	17	4	33	11
10022	0	0	0	2	0	0	0	0
79819	67	118	42	89	95	192	103	58
57708	523	876	470	1247	1287	1941	1657	1333
23169	833	822	668	1096	1142	1239	1527	1423
400757	0	0	0	0	0	0	0	0
149233	1	0	0	0	3	0	0	0
3595	84	97	62	88	69	22	101	73
105378779	4	6	1	17	7	7	15	3
26135	2521	2557	2396	4080	2727	3947	3151	2577
102724481	0	0	0	0	0	0	0	0
105378780	0	0	0	0	0	0	1	0
1647	1749	650	2158	364	968	968	571	468
55970	3216	4016	2923	5254	5791	8861	5626	6931
105378781	97	101	73	115	141	128	148	135
100289178	107	143	66	132	77	127	138	141
9077	280	83	156	125	42	97	73	48
79971	1509	1259	1091	1010	693	1715	1061	1200
100302279	2	0	0	6	5	5	2	13
105378782	0	0	0	0	1	2	0	0
6121	0	0	0	3	0	0	0	3
55635	10	0	34	242	3	1	26	2
101927220	0	0	1	5	0	1	0	0
107984967	0	0	0	0	3	1	5	0
105378783	0	0	0	0	0	0	0	0
105378785	0	0	0	0	1	3	0	0
105378787	0	14	0	0	1	1	0	0
105378786	0	0	0	0	0	0	0	0
105378788	0	0	0	0	0	1	0	0
105378789	0	0	0	0	0	0	0	2
105378790	0	0	0	0	0	0	0	0
57554	6	24	5	31	31	20	36	45
5301	0	0	0	0	0	0	0	0
105378792	0	0	1	0	3	0	1	5
55631	86	160	88	420	240	313	258	296
9295	1852	2602	1051	3875	2805	2763	3893	4703
81573	271	487	189	518	442	479	495	535
11147	238	206	152	121	124	219	92	68
102724548	15	0	9	11	15	20	13	20
1491	68	65	26	57	78	171	101	100
105378793	5	0	0	0	0	1	0	0
105378794	0	0	0	0	0	0	0	0
101927244	3	0	0	0	6	2	7	0
102724572	2	5	4	15	11	22	22	19
5733	337	513	605	508	1712	2306	1715	1290
107985517	37	23	60	51	134	112	172	130
100132618	325	315	345	243	314	551	354	312
9406	822	1111	576	1734	1503	2113	1612	1665
406962	2	2	0	9	11	23	21	10
100852410	4	0	2	4	8	14	6	0
105378795	0	8	0	6	1	2	5	0
257194	321	732	257	264	1120	1351	1384	1907
100852409	0	0	0	0	2	0	0	6
105378797	20	29	17	6	22	46	13	33
105378796	25	36	18	4	34	39	8	78
105378798	5	70	3	4	155	135	29	79
339468	0	0	0	0	5	10	4	0
105378799	0	0	0	0	2	0	0	5
105378800	0	0	0	0	0	0	0	0
101927295	0	0	0	0	0	0	0	0
105378801	0	0	0	0	0	0	0	0
107985391	0	0	0	0	0	0	0	0
105378802	0	0	0	0	0	0	0	0
109729166	0	0	0	0	0	0	0	0
127255	0	14	0	0	0	1	6	0
100526835	53	107	28	51	75	132	66	76
8790	67	239	47	290	226	375	348	257
51086	36	62	15	17	44	87	42	62
105378805	2	16	4	0	7	8	0	0
105378803	11	15	1	1	5	11	1	5
127254	2	0	0	5	1	3	1	0
101927320	0	0	0	0	0	0	0	0
1429	324	337	119	331	378	533	361	360
127253	208	222	122	252	372	511	380	266
431707	0	0	0	0	0	0	0	0
204962	51	51	36	123	59	30	46	147
34	130	343	145	349	371	562	380	429
1744	211	185	105	133	170	75	178	214
5876	170	360	205	509	349	389	322	328
692085	23	19	42	93	40	31	57	32
26805	7	21	15	70	35	12	34	29
26804	0	18	2	27	11	5	15	16
4438	23	18	17	23	21	31	55	10
127247	0	0	0	6	1	2	0	0
105378806	0	0	0	0	0	0	0	0
101927342	0	0	0	0	0	0	2	0
256435	38	132	35	125	245	207	246	168
105378807	6	12	1	16	32	16	25	36
110806286	0	0	0	0	0	0	0	0
81849	160	1259	157	133	402	323	181	115
102466995	1	9	1	2	5	6	7	4
10026	194	531	142	558	496	955	718	509
105378808	7	16	0	3	6	11	1	7
26289	29	48	17	19	84	45	31	49
26009	775	969	451	1155	897	1330	1182	882
23032	573	1196	574	1166	1051	1333	1606	1286
374986	694	749	339	570	615	787	811	749
374987	95	73	47	29	158	354	148	134
91624	724	1512	799	819	3351	5736	2759	3501
8880	1779	1482	1056	1537	1340	2252	1619	1486
11080	168	424	184	676	1186	1603	963	934
54810	18	70	11	48	48	44	81	69
107984997	7	32	0	13	14	0	12	25
149047	0	13	0	2	2	0	0	8
5737	12	149	0	201	39	16	105	99
10964	282	839	215	1553	376	284	232	218
10561	139	722	233	1308	378	171	259	262
64123	16	292	33	692	316	106	276	222
107984998	0	18	0	10	11	1	7	0
105378810	0	0	0	0	0	0	0	3
105378812	0	0	0	0	0	0	0	0
105378811	0	0	0	0	0	0	0	2
107983999	0	0	0	0	0	0	0	0
101927412	0	0	0	0	0	0	0	0
105378813	0	0	0	0	0	0	0	0
107985018	0	0	0	0	0	0	0	0
23266	1990	1475	757	1721	1818	3256	1798	2050
101927434	0	0	0	0	0	0	0	0
105378814	0	0	0	0	1	1	0	0
107985396	0	0	0	0	0	0	0	0
103283057	4	0	5	1	7	4	2	3
101927498	3	0	0	0	0	1	0	1
107985037	16	15	1	8	17	17	7	5
105378816	20	3	5	8	9	9	4	4
101927542	17	2	0	5	9	1	4	0
107985043	12	11	9	4	10	6	10	5
101927587	18	11	16	0	15	16	4	6
101927560	54	34	12	8	22	13	5	6
107985041	22	80	59	55	84	77	79	131
79739	1480	1974	919	1097	3271	4075	3919	4448
5567	648	1219	491	1195	1329	2089	1747	1460
107985046	77	118	69	139	151	164	148	180
112268230	2	0	6	3	1	2	0	4
148418	9	5	15	10	7	12	15	17
391051	0	3	4	0	0	6	9	8
58511	17	0	0	0	0	2	6	0
80135	139	245	122	310	234	362	264	268
2787	297	146	297	283	188	273	149	146
100505741	180	150	165	292	283	161	367	320
1486	522	626	260	864	762	737	856	980
105378819	20	23	13	18	3	0	2	6
103695366	5	0	8	0	0	5	0	3
439927	3	0	0	4	0	0	0	4
117178	92	279	127	490	160	352	331	201
102724892	0	0	0	0	0	0	0	0
23566	13	0	1	5	0	1	2	6
255231	116	68	131	90	13	26	14	30
55283	246	87	150	48	72	25	224	547
126820	3	10	12	27	4	5	5	1
100616481	0	0	0	1	0	0	0	0
84144	245	495	202	140	685	672	737	598
105378821	0	0	0	2	0	0	0	1
148423	283	336	235	512	490	347	489	373
8915	303	389	321	480	274	257	312	291
646626	21	4	7	10	4	8	6	7
23576	760	1170	729	1452	2083	2184	1246	1456
107985054	121	231	47	386	603	326	220	455
3491	4275	3258	1915	3897	10067	23205	3348	4272
107985057	55	64	55	62	73	50	155	74
112268231	22	11	20	10	19	12	34	8
54680	743	668	513	848	750	992	992	694
105378823	1	4	0	4	0	0	5	1
255631	202	141	25	262	36	70	114	22
105378824	4	0	1	13	2	1	3	5
105378825	1	9	4	30	3	3	5	15
57489	266	385	380	900	329	250	458	505
102465842	0	0	0	1	0	0	0	0
9635	19	5	0	24	0	4	12	0
1179	2	13	0	0	0	1	0	0
105378827	3	0	0	1	0	3	0	0
105378826	0	0	0	0	0	0	0	0
22802	1	0	0	0	2	0	0	0
105378828	25	18	20	30	22	12	23	13
9629	3	7	3	9	1	0	3	3
51100	1472	3236	1167	3875	2662	2870	2642	2746
105378831	0	0	0	0	1	0	3	0
9403	270	828	452	2017	771	986	981	839
9653	254	403	270	884	305	422	596	380
339524	106	160	47	83	58	87	96	80
101927844	0	0	0	0	0	0	1	0
8543	705	919	414	654	670	966	845	1100
100505768	12	26	9	14	4	14	18	19
105378833	52	42	14	57	20	31	29	49
105378834	3	49	2	3	5	8	18	6
107985408	1	0	0	0	0	0	0	0
105378835	1	0	0	0	0	0	0	0
107985518	0	0	0	0	0	0	0	0
107985519	0	0	0	0	0	0	0	0
101927871	0	0	0	2	1	1	3	0
105378836	0	0	0	0	0	0	7	0
105378839	0	0	0	0	0	0	7	0
101927891	4	19	8	10	5	4	8	2
105378838	3	0	4	9	0	0	2	1
5586	500	1124	352	1081	928	1699	1188	1190
2959	318	256	171	283	246	353	191	215
56267	206	290	137	278	295	337	322	418
494115	730	838	361	467	954	1232	790	923
2635	839	1053	557	1012	957	509	465	336
105378841	72	39	39	56	57	30	54	41
2633	409	654	324	1108	560	993	410	437
2634	2529	1495	1041	1148	1429	2751	1559	1494
112268267	861	663	333	569	564	987	628	568
105378842	2	5	1	0	4	9	5	1
388646	5	1	2	0	3	8	1	0
115361	287	667	94	363	324	188	174	162
107985076	0	0	0	1	1	0	3	2
105378843	0	0	0	1	2	0	1	0
115362	215	234	38	272	79	16	47	26
729930	0	0	0	0	1	0	0	0
163351	7	0	5	3	2	2	0	0
400759	21	52	2	13	25	19	15	11
105378844	0	0	0	1	0	0	0	0
23507	132	289	102	431	123	164	140	118
84230	214	626	180	907	457	336	491	349
400761	11	9	12	26	23	19	28	20
107985743	9	21	10	32	17	6	7	2
101927952	18	23	14	24	10	2	0	13
107985744	0	0	2	3	2	3	3	0
101927975	0	5	1	5	3	0	0	0
55144	196	292	158	456	100	139	179	109
105378847	2	5	0	0	1	0	0	4
492303	6	12	4	1	0	1	4	5
284695	364	562	239	676	544	762	583	542
105378848	0	0	0	0	0	0	0	0
105378849	0	0	0	0	0	0	1	0
107985088	0	0	0	0	0	0	2	0
105378850	0	0	0	0	0	0	0	0
105378851	0	0	0	0	0	0	0	0
105378852	0	0	0	0	0	0	0	0
109616984	0	0	0	0	0	0	0	0
343472	0	0	0	0	0	0	0	0
105378853	26	5	9	44	18	22	34	28
105378855	5	7	10	10	13	13	16	21
105378854	2	4	5	3	0	3	0	4
84146	459	1152	401	1598	1477	2152	1539	1641
164045	4	12	7	16	22	29	29	21
107985412	0	0	0	0	3	0	0	0
107985417	0	0	0	0	0	0	0	0
105378856	0	0	0	0	1	0	0	0
8317	62	59	42	197	33	8	65	11
102723436	10	0	0	6	5	1	3	0
7049	4281	1704	1194	1110	1618	1230	1947	1849
676	0	0	0	0	0	0	0	0
253152	4	0	6	14	4	4	12	2
646817	0	1	2	2	1	4	3	2
284697	45	35	33	57	49	64	89	50
23285	103	218	83	137	180	286	165	206
388649	5	0	2	5	1	1	1	0
11146	35	128	52	226	128	130	169	157
79871	769	873	1164	1435	915	881	1041	936
2672	32	110	12	34	17	7	7	18
7813	963	1508	692	1306	1158	1390	1498	1533
6125	5713	6352	3195	4378	3031	4164	3287	2970
388650	204	494	175	474	391	749	490	395
6083	4	11	4	9	7	7	12	10
26782	16	16	7	20	26	14	25	4
22823	200	348	154	573	321	328	369	261
50999	418	654	297	1309	736	1038	1209	783
343099	195	247	162	408	223	178	251	195
107985521	9	30	5	14	4	2	3	4
100131564	580	714	177	430	477	309	378	436
1810	881	1296	568	1487	1126	1425	1254	949
54874	390	463	170	554	660	658	678	613
107985761	9	2	6	11	6	3	13	14
8412	809	1046	666	367	519	758	595	422
100129046	144	107	108	80	97	116	123	92
102723480	15	29	7	3	9	4	14	8
723788	45	23	17	20	35	35	20	25
100126348	0	0	4	0	0	0	4	2
100189133	10	5	0	1	1	8	4	1
30836	240	308	378	648	432	827	475	338
2730	274	284	224	253	174	306	345	238
24	9	19	6	20	11	10	7	17
105378858	1	10	0	0	3	0	6	8
9411	611	1344	725	2458	1349	1518	1427	1980
107985092	6	17	2	11	9	3	2	7
105378859	1	0	0	7	1	3	1	0
5825	211	565	227	721	489	786	829	719
2152	137	388	175	247	318	491	215	344
113219466	0	0	0	0	1	0	1	0
105378861	27	7	7	36	5	1	25	0
101928079	201	184	72	164	65	17	84	27
105378860	21	14	18	22	6	1	4	0
100616321	20	16	1	13	5	0	4	9
126969	129	198	59	211	121	96	176	138
1266	1784	2991	1116	2891	3215	3754	2081	2681
105378862	11	39	24	19	53	45	26	37
729970	155	273	108	88	204	190	97	263
199857	183	191	133	255	206	132	194	234
105378863	26	16	12	40	27	8	18	10
101928098	17	17	12	20	20	14	28	8
148534	119	303	117	189	500	840	628	760
100527978	62	104	65	121	119	117	161	159
101928118	64	70	38	6	44	45	31	39
25950	49	156	56	151	110	121	148	124
100996630	0	0	0	0	0	0	1	0
105378864	0	0	0	2	0	0	0	0
105379825	0	0	0	0	0	0	1	0
101928169	0	0	0	0	0	0	0	2
107985420	1	0	1	0	0	1	2	6
440594	0	0	0	0	0	1	0	5
100996635	0	0	0	0	0	0	0	0
101928219	3	0	0	0	0	0	0	0
102723661	0	0	0	0	0	0	0	0
101928241	0	0	0	0	0	0	0	0
105378866	0	0	0	0	0	0	0	0
58155	546	867	287	1237	970	918	1138	1423
1806	1161	2141	875	2053	637	899	1060	765
100873932	90	74	42	118	34	43	57	64
105378867	24	55	17	103	11	10	28	24
100873933	14	26	4	74	17	11	12	14
109729128	1	1	0	0	0	0	0	0
400765	0	0	0	2	0	0	0	0
100616452	0	0	0	0	2	0	0	0
406928	0	0	0	0	0	0	0	0
729987	0	0	0	4	0	0	0	0
51375	290	431	324	494	506	684	467	574
163404	0	0	0	0	1	1	3	0
100129620	0	0	0	0	0	0	0	0
9890	12	54	0	60	26	14	32	21
107985093	0	0	0	0	1	0	3	0
101928270	0	0	1	0	1	0	0	0
54873	17	221	32	176	138	71	112	112
391059	224	177	86	350	218	156	272	305
178	379	1069	246	775	981	1370	1177	979
23443	481	807	543	629	742	691	945	832
64645	888	970	478	949	832	1165	1030	847
163786	89	150	60	225	152	197	273	203
54482	223	301	154	336	318	287	452	325
127495	25	33	14	36	46	48	39	51
1629	806	802	513	604	883	1276	1066	1041
100506007	25	22	26	10	16	26	23	33
8634	258	250	315	357	289	307	349	277
693138	5	7	4	10	4	4	6	5
8556	128	176	103	193	180	206	211	170
105379827	18	14	11	16	17	9	35	10
54112	58	36	5	26	6	1	17	2
100128787	1	0	0	3	0	0	0	0
7412	897	1627	469	2955	284	222	239	161
2135	178	355	126	576	284	470	509	284
148867	526	736	421	1506	590	455	614	658
51611	444	638	325	1063	443	409	478	460
102606465	14	24	21	73	22	18	53	14
107985094	0	0	0	0	0	0	0	0
101928334	4	4	3	18	26	4	35	21
101928370	13	18	13	6	32	6	10	8
1901	1064	665	410	819	590	218	522	368
102723784	0	0	0	0	0	0	3	0
104355286	0	0	0	0	0	0	0	0
105378872	0	15	0	0	0	0	0	0
118427	0	0	0	0	0	0	0	0
94236	0	0	0	0	0	0	0	0
107985095	0	0	0	0	0	0	0	0
105378874	0	0	0	0	0	0	0	0
112268286	0	0	0	0	0	0	0	0
107985096	0	0	0	0	0	0	0	0
1301	5	69	1	1037	8	5	5	1
101928436	0	0	2	3	0	7	9	0
55599	315	344	171	280	479	605	428	468
280	159	350	91	177	261	166	238	360
648740	79	64	22	23	38	26	32	53
279	10	10	7	8	12	5	11	15
276	4	3	3	1	3	1	4	8
277	1	10	1	2	1	1	3	3
105378878	0	0	0	0	0	0	0	0
278	1	3	2	0	4	1	5	8
100129138	2	0	0	1	6	5	1	0
105378879	0	0	0	0	5	0	0	0
105378880	0	0	0	0	0	0	0	0
105378881	0	0	0	0	0	0	0	0
101928476	0	0	0	0	0	0	0	0
105378882	0	0	0	0	0	0	0	0
105378883	0	0	0	0	0	0	0	0
105378884	0	0	0	0	0	0	0	0
107985116	0	0	0	0	0	0	0	0
105378886	0	0	0	0	0	0	0	0
105378885	0	0	0	0	0	0	0	0
105378887	0	0	0	0	0	0	0	0
105378889	0	0	0	0	0	0	0	0
105378888	0	0	0	0	0	0	0	0
55170	146	122	134	197	118	116	116	140
22854	6	257	0	31	7	1	3	4
10451	95	220	118	431	112	43	94	62
102465839	0	0	0	0	0	0	0	0
100873946	4	0	1	9	0	0	3	0
107985124	16	17	17	109	12	5	20	10
29957	578	951	547	1039	725	847	777	711
148545	25	3	14	2	7	0	4	2
653149	41	3	18	3	10	1	6	6
284611	1011	1227	697	1121	568	527	1076	599
113802	35	56	37	94	36	58	36	62
105378890	18	3	10	12	8	4	5	13
55119	546	579	481	601	428	382	504	481
163479	6	4	8	10	1	6	8	0
6814	213	509	186	576	541	721	743	772
105378891	3	0	4	4	1	4	0	4
254268	5	0	2	5	7	4	2	4
642864	0	0	0	1	0	0	1	0
107985159	0	0	0	0	0	0	0	0
29899	657	642	518	771	608	542	731	777
23155	772	644	595	578	679	845	842	722
22911	460	714	320	633	763	841	760	613
6884	50	182	143	299	209	179	236	165
105378892	5	5	4	2	4	0	0	4
56900	428	707	306	693	547	660	695	495
677766	268	185	236	126	190	768	171	498
127003	10	11	0	21	4	3	4	10
57535	45	21	15	42	8	9	23	5
6301	2746	1747	2002	1678	1337	2127	1480	1655
1952	591	585	476	206	245	418	647	495
84722	167	28	287	216	37	51	74	25
343263	54	154	35	23	132	95	66	166
6272	8092	13875	5495	2940	13211	21630	13270	15796
5686	314	265	327	380	227	387	226	224
284612	243	112	136	75	158	242	410	226
127002	226	92	228	157	97	69	183	134
284613	571	628	531	324	350	379	695	409
57463	568	517	217	103	262	383	405	271
105378893	0	0	0	0	2	0	0	0
83873	3	0	3	0	5	7	7	2
2773	709	919	688	1683	923	1079	1411	987
406974	17	9	6	11	6	5	16	11
2780	123	112	84	206	78	58	113	97
271	1593	1158	1057	1072	623	671	853	595
2948	484	506	291	226	260	476	391	219
2946	926	822	463	332	644	629	688	568
2944	149	47	60	30	228	315	87	47
2949	119	99	45	27	72	191	246	74
2947	1270	1373	447	607	873	726	1160	670
79574	7	0	6	2	4	1	13	6
107985167	7	0	0	0	0	1	4	9
1435	2174	1884	1820	1297	878	847	1327	545
10768	2818	2510	1469	2000	2146	2567	2200	1923
85369	1397	951	925	683	783	640	1016	752
105378895	4	13	1	0	4	1	2	0
257	159	157	125	132	62	87	140	108
104355139	1	0	0	0	2	0	0	4
164153	1	0	0	0	1	0	0	0
388662	18	16	24	49	11	4	7	23
105378897	1	0	1	2	0	0	0	0
100873974	2	1	1	1	2	2	1	0
3749	2093	2476	1266	613	1665	925	1863	1638
440600	29	11	14	5	34	5	31	11
64783	768	774	684	670	586	558	611	523
9122	418	520	334	615	640	906	801	747
10542	311	265	177	307	220	248	240	212
101410535	7	8	4	1	8	0	0	1
84432	0	0	1	0	2	1	0	1
105378899	0	0	0	0	0	0	0	0
105378898	0	0	0	0	0	0	0	0
643160	0	0	2	0	0	0	0	0
440602	0	0	0	0	0	0	0	0
3744	2	0	0	0	0	0	0	0
3737	278	80	30	33	288	333	291	41
107985174	29	0	19	43	3	0	0	0
3738	83	176	22	141	17	9	54	9
105378901	0	0	2	7	0	0	0	0
963	1532	1021	461	1508	281	243	480	157
55791	106	107	63	176	148	319	141	75
128338	245	419	164	633	396	367	480	332
10390	288	505	179	523	358	427	457	272
79961	602	498	247	346	197	77	300	97
107985180	1	7	6	7	1	0	0	0
1117	522	76	22	180	10	5	81	17
149620	0	0	0	0	0	0	0	1
27159	0	0	0	0	0	1	0	0
105378903	0	0	0	0	0	0	0	0
128344	2	28	4	3	8	20	11	3
105378904	4	0	0	0	0	14	0	0
441897	5	0	0	0	4	14	0	0
5016	82	48	71	51	70	75	80	68
79084	518	621	641	616	418	422	494	409
515	662	837	489	1095	580	903	668	592
128346	406	576	366	588	445	613	463	463
57413	120	35	98	64	68	45	37	24
140	104	190	119	87	102	121	77	52
5906	860	1424	436	1064	1915	2667	2067	2009
100129269	22	13	15	13	15	13	22	19
107985184	57	106	21	29	58	44	78	53
55924	527	470	361	327	430	320	606	487
100506343	13	7	2	15	10	14	16	8
101928718	17	17	6	10	13	19	18	18
11218	145	324	155	261	219	314	194	175
3752	1520	1240	626	550	994	1133	1344	863
100874295	19	7	3	14	10	9	13	3
100873995	35	39	10	13	15	12	33	19
643355	43	14	12	12	12	9	36	2
105378906	1	0	0	0	0	0	3	11
105378909	106	501	72	61	280	224	264	396
55917	1568	1367	1186	1503	1244	1402	1175	1502
100422976	29	59	12	13	26	15	29	31
7482	635	791	385	345	675	519	946	1020
54879	584	545	339	445	567	504	762	661
829	1390	1931	851	3788	1432	1624	1727	1248
4343	2527	1636	1835	1900	1375	1417	1149	1323
389	2341	1742	2209	1614	1490	1966	1063	1427
333926	131	88	58	42	57	52	48	112
105378910	0	0	0	0	0	0	2	0
284467	0	3	0	0	1	0	0	0
100996702	1	10	6	0	3	0	3	1
105378912	0	0	2	0	0	0	0	0
105378911	3	24	0	1	0	5	0	0
113218506	0	0	0	0	0	0	0	0
6566	955	875	459	1427	677	1360	655	752
246182	9	17	10	25	5	16	18	14
100506392	55	47	63	32	42	39	40	27
107985189	72	153	46	130	147	66	112	86
100996251	89	102	41	130	103	57	77	104
9860	1323	1156	781	1114	1219	1185	1462	1305
643441	0	0	0	0	0	1	0	0
260425	741	732	651	649	709	972	1146	1011
10745	144	261	192	384	200	183	309	297
54665	670	864	522	852	1002	1301	1213	1062
100287722	103	76	71	140	59	88	93	100
26191	59	159	71	261	64	48	103	79
440603	11	4	16	30	16	9	18	40
10717	296	269	225	398	271	228	319	339
64858	226	263	202	207	130	134	153	94
101928846	5	3	9	11	19	5	7	5
204851	4196	3729	1842	2427	3314	3664	3236	2919
56944	1015	692	491	1396	641	588	347	966
148281	4	0	4	16	5	1	0	0
107985443	1	0	0	0	0	0	0	0
51592	1326	1662	577	1378	1393	2037	1576	1654
105378913	3	8	0	6	6	0	3	1
10286	89	174	53	226	186	358	172	154
105378914	5	0	1	0	3	7	7	9
163259	170	331	180	241	227	208	222	238
270	10	18	0	2	3	2	5	0
4893	427	726	370	1877	691	615	636	709
7812	11478	13953	8030	9456	12969	20780	14603	14441
80143	289	291	186	576	500	819	614	550
6847	0	0	0	0	0	0	0	0
105378915	0	0	0	0	0	0	0	0
7252	20	36	3	18	31	27	16	53
10100	362	600	255	292	1318	1165	1290	1408
105378916	17	5	3	9	15	8	11	14
112840934	48	6	38	10	34	44	13	25
4803	366	294	140	204	294	241	236	293
112268234	5	0	2	1	4	2	1	5
112268287	0	0	0	0	0	0	0	0
81839	623	654	596	568	683	654	711	792
845	154	682	73	50	635	170	297	246
4808	1	0	0	0	2	2	0	0
101928995	1	0	0	0	0	0	0	0
101928977	27	10	6	13	1	5	3	0
55356	425	351	206	422	354	439	408	445
126868	3	0	2	3	1	1	0	2
105378918	1	0	1	0	5	0	0	2
107985190	1	21	0	0	1	3	0	0
105378919	0	0	0	0	0	0	0	0
105378920	0	0	0	0	0	0	0	0
476	8847	6920	5361	5302	4089	3549	5017	3372
84852	1649	973	849	896	648	739	770	592
101929023	10	29	5	8	16	0	16	4
112268235	139	94	94	144	193	109	270	151
965	243	350	169	425	442	327	592	348
105378925	18	0	5	36	17	8	32	11
100616384	0	0	0	5	4	0	6	5
3321	300	258	190	129	183	171	291	1041
105378924	6	0	5	6	7	8	9	36
100302117	0	0	0	0	0	0	0	0
388667	0	0	0	0	0	0	0	0
105378926	0	0	0	0	0	0	0	0
914	101	72	5	48	35	2	35	2
105378927	0	0	0	3	0	0	0	0
5738	2492	1585	1696	1626	821	1081	1328	1079
9398	636	567	397	544	295	360	424	332
101929099	13	19	8	20	10	8	3	22
8458	830	650	633	734	767	531	567	374
100126331	2	0	0	6	2	3	3	0
80263	246	186	180	132	125	169	193	109
79679	0	0	1	0	0	6	0	0
104355292	0	0	0	0	0	0	0	0
10905	1534	2170	1196	2063	1594	3035	2080	2039
100996263	0	0	0	0	0	0	0	1
54855	1108	907	667	539	401	1059	865	262
105378929	13	0	20	22	4	9	25	8
54834	742	1666	681	1449	1355	1706	1813	1466
10885	312	444	424	607	314	427	392	308
200162	10	34	12	59	15	26	22	29
105378930	0	0	0	0	0	0	0	0
107985447	0	0	0	2	0	0	0	0
6913	40	87	2	76	38	8	52	27
105378933	0	0	0	0	1	4	0	3
107985191	0	2	2	2	2	0	0	0
10352	210	184	117	254	202	232	218	235
104472716	5	19	7	17	17	6	4	13
101929147	220	220	114	192	170	130	196	155
107985192	14	5	3	9	3	15	19	2
105378934	0	0	0	0	0	0	0	4
51179	6	0	0	5	1	0	0	9
100874270	0	0	0	0	0	0	0	0
3284	2	14	0	4	0	0	0	1
105378935	2	25	0	4	0	4	1	0
3283	0	16	2	6	0	2	0	1
128102	58	353	26	123	17	40	118	39
644242	19	70	8	60	21	35	76	22
90874	138	337	149	677	124	225	285	242
105378937	0	0	1	0	0	0	0	0
26227	543	832	653	448	536	1173	865	988
105378936	35	69	13	49	50	39	81	117
3158	0	0	0	0	1	0	0	0
83998	0	0	0	0	0	0	0	0
105378938	0	4	0	0	0	0	0	0
343505	1	0	0	0	0	1	0	0
11085	0	0	0	0	0	0	0	0
4853	23172	15683	18623	12301	16115	16645	15968	18221
101929178	2	0	1	2	0	1	2	1
105378939	0	14	0	2	7	0	0	1
105378940	0	0	0	1	1	0	0	0
9554	1006	1302	488	2147	1390	1641	1492	1209
107985522	13	85	22	81	108	136	121	46
105378941	3	26	6	27	27	35	21	26
105378954	152	274	162	63	67	173	86	104
101929788	1	0	0	0	0	0	0	0
728841	1848	1509	1149	1544	1454	1143	1757	1651
107985523	17	30	8	45	32	13	23	28
767846	165	92	111	143	130	87	176	107
100996724	2569	2896	1812	1517	3193	3645	3159	4881
107985524	106	136	90	79	195	215	210	386
105378944	4	0	1	0	0	0	5	3
105378943	6	22	6	11	7	6	6	6
101929796	295	158	122	185	227	92	244	160
101060684	2619	2427	1563	1928	2031	1664	2408	2087
107985762	5	0	2	1	9	4	5	0
101954277	28	11	0	52	6	15	3	3
653505	0	0	0	0	0	2	0	0
728855	171	161	125	94	53	113	75	52
100996720	46	49	33	42	32	23	18	16
101954264	6	0	3	1	7	4	3	0
107985763	12	7	5	7	2	3	3	3
105369199	19	37	6	5	12	33	9	19
101929798	6	5	3	4	7	8	0	12
107985748	2	0	0	1	0	2	2	0
107985749	0	0	0	0	0	0	1	0
107985750	0	0	0	0	0	0	0	0
106479023	70	32	25	85	39	97	38	16
2210	130	202	82	288	53	18	97	29
100996318	19	78	29	84	18	10	39	17
337875	30	14	10	36	10	46	26	6
653820	5	5	11	24	3	6	13	9
653464	1008	1068	669	1052	947	948	1008	953
107985193	164	236	129	432	227	122	179	200
100873165	56	86	35	102	52	35	47	40
107985194	13	2	6	45	14	0	7	3
647121	14	11	7	43	15	4	8	0
107985195	1	0	0	5	0	1	5	0
101929814	0	0	0	0	0	0	0	0
105371172	0	0	1	0	1	0	0	0
105371175	0	4	2	0	6	1	7	2
107985200	11	21	3	48	17	9	21	17
107985201	16	4	14	61	17	3	26	57
101927452	1	0	0	0	0	0	0	0
112268275	1	0	1	2	0	1	0	0
112268273	0	0	0	0	0	0	0	0
100189261	0	0	0	0	0	0	0	0
101954269	0	0	0	0	0	0	0	0
26863	65	3	17	49	74	18	16	47
791227	0	0	0	0	0	0	0	0
105369140	66	49	19	15	5	41	44	40
100189142	2	0	1	0	0	1	0	4
100189326	1	0	0	0	0	0	4	0
199882	48	27	15	19	18	9	29	24
100189356	0	0	0	2	0	0	0	0
338391	62	62	45	141	35	35	35	20
100132417	170	166	129	366	59	38	89	39
440686	118	45	53	122	56	105	97	20
105371209	0	0	0	1	0	0	0	0
554282	31	27	23	44	19	15	22	15
100996712	548	502	399	425	368	277	327	261
[truncated: 37,377 more rows]
