# Supplementary material for: Key gene screening and diagnostic model establishment for acute type a aortic dissection
Source: Front Genet. 2025 Apr 24;16:1586880. doi: 10.3389/fgene.2025.1586880 (PMC12058692; doi:10.3389/fgene.2025.1586880)
Supplement: Supplementary file 6 [file DataSheet2.csv]

ENTREZID	logFC	AveExpr	t	P.Value	adj.P.Val	B	group	SYMBOL	label
11067	3.810286808	12.14240902	15.37033843	4.38E-15	1.51E-10	23.89462503	up	DEPP1	DEPP1
56975	3.104391879	10.13259711	13.57937457	9.17E-14	1.26E-09	21.12683047	up	FAM20C	FAM20C
1271	-5.107229299	3.210269529	-13.47933839	1.10E-13	1.26E-09	20.96212327	down	CNTFR	CNTFR
2532	-6.143050245	4.805060441	-12.55653451	5.98E-13	5.14E-09	19.38845237	down	ACKR1	ACKR1
22904	2.215909949	10.05271491	12.16883434	1.25E-12	7.81E-09	18.6970087	up	SBNO2	SBNO2
4837	1.810342562	12.2532463	12.12584193	1.36E-12	7.81E-09	18.61919263	Not_Change	NNMT
114815	-4.942686303	3.020729482	-11.9211069	2.03E-12	8.66E-09	18.24544944	down	SORCS1	SORCS1
114905	-2.226829771	10.56304818	-11.86134422	2.28E-12	8.66E-09	18.1353566	down	C1QTNF7	C1QTNF7
10268	-5.734607457	4.400296981	-11.82195072	2.46E-12	8.66E-09	18.0625393	down	RAMP3	RAMP3
6332	-7.506961787	4.490800269	-11.8113317	2.52E-12	8.66E-09	18.04287667	down	SCN7A	SCN7A
23516	3.129751981	12.01253707	11.73246796	2.94E-12	9.19E-09	17.89639892	up	SLC39A14	SLC39A14
6358	-5.544398655	3.706590923	-11.67776084	3.28E-12	9.39E-09	17.79432071	down	CCL14	CCL14
348249	-5.499259719	3.676153726	-11.59821901	3.84E-12	1.02E-08	17.64521643	down	CCL15-CCL14	CCL15-CCL14
114786	-5.585056527	3.522946138	-11.07100906	1.12E-11	2.59E-08	16.63606686	down	XKR4	XKR4
7068	-1.642358209	12.68318487	-11.06518776	1.13E-11	2.59E-08	16.62471902	Not_Change	THRB
92745	3.219747725	7.251998314	10.98369776	1.34E-11	2.87E-08	16.46538931	up	SLC38A5	SLC38A5
9378	-6.055111392	4.51540094	-10.79838767	1.96E-11	3.97E-08	16.09974419	down	NRXN1	NRXN1
84959	2.563685177	7.767163294	10.71091075	2.36E-11	4.08E-08	15.92552305	up	UBASH3B	UBASH3B
5354	-2.746843935	6.680941469	-10.69651804	2.43E-11	4.08E-08	15.89675838	down	PLP1	PLP1
5329	2.269134282	8.693540444	10.69379751	2.44E-11	4.08E-08	15.89131807	up	PLAUR	PLAUR
3162	3.711705089	8.283696595	10.6853441	2.49E-11	4.08E-08	15.87440713	up	HMOX1	HMOX1
100131825	-5.351759813	3.916576248	-10.57481641	3.14E-11	4.87E-08	15.65239884	down	CADM3-AS1	CADM3-AS1
6574	1.882587883	9.951351561	10.54486275	3.35E-11	4.87E-08	15.59194485	Not_Change	SLC20A1
6374	6.756511288	4.217240842	10.53039597	3.45E-11	4.87E-08	15.56270311	up	CXCL5	CXCL5
22936	2.287722424	13.14815447	10.51869656	3.54E-11	4.87E-08	15.53903401	up	ELL2	ELL2
221476	-6.462009427	4.947006196	-10.36832631	4.88E-11	6.09E-08	15.23313855	down	PI16	PI16
64866	2.878050003	7.540382175	10.35753521	4.99E-11	6.09E-08	15.21106613	up	CDCP1	CDCP1
8565	0.955396977	10.04113602	10.3487765	5.08E-11	6.09E-08	15.19313895	Not_Change	YARS1
5265	3.534579189	8.754306176	10.34119546	5.17E-11	6.09E-08	15.17761358	up	SERPINA1	SERPINA1
22877	0.999014149	10.84821317	10.32890819	5.31E-11	6.09E-08	15.15243332	Not_Change	MLXIP
64084	-3.723526517	7.917868297	-10.30818665	5.55E-11	6.16E-08	15.10992123	down	CLSTN2	CLSTN2
80271	1.758075087	9.71731152	10.18968762	7.16E-11	7.70E-08	14.8656616	Not_Change	ITPKC
9734	-1.155073009	11.45143513	-10.14021427	7.97E-11	8.31E-08	14.76310321	Not_Change	HDAC9
64855	1.512747764	11.71553032	10.12537321	8.24E-11	8.33E-08	14.73227087	Not_Change	NIBAN2
100129034	1.198110858	10.89814568	10.05335158	9.63E-11	9.47E-08	14.58220728	Not_Change	LOC100129034
1973	1.113232455	10.86104229	9.957872562	1.19E-10	1.12E-07	14.38214448	Not_Change	EIF4A1
4323	1.577619922	12.55778659	9.952481272	1.20E-10	1.12E-07	14.37080951	Not_Change	MMP14
58504	1.838068161	8.966764554	9.937899254	1.24E-10	1.12E-07	14.34013085	Not_Change	ARHGAP22
476	1.082363995	12.48799537	9.887439517	1.39E-10	1.22E-07	14.23373862	Not_Change	ATP1A1
5311	-1.242425439	13.31342518	-9.876314079	1.42E-10	1.22E-07	14.21023272	Not_Change	PKD2
2646	5.253079573	3.409544823	9.848091058	1.51E-10	1.27E-07	14.15052442	up	GCKR	GCKR
105377896	-4.731756721	3.118522262	-9.813921372	1.63E-10	1.31E-07	14.0780846	down	LINC02531	LINC02531
5241	-1.567440473	11.03523358	-9.811588797	1.64E-10	1.31E-07	14.07313351	Not_Change	PGR
2669	-2.015014492	11.89830758	-9.798894647	1.69E-10	1.32E-07	14.04617557	down	GEM
837	1.366491103	9.80759809	9.772177975	1.79E-10	1.37E-07	13.98936408	Not_Change	CASP4
4886	-2.709948317	8.938913889	-9.754647687	1.86E-10	1.39E-07	13.95203192	down	NPY1R
8714	2.316444051	9.640134547	9.732109717	1.95E-10	1.43E-07	13.90397143	up	ABCC3
2745	3.58464122	9.996310363	9.716301373	2.02E-10	1.45E-07	13.87021833	up	GLRX
79827	1.715000616	13.10336265	9.63610887	2.42E-10	1.64E-07	13.69844867	Not_Change	CLMP
84852	1.084298014	10.31498273	9.633940257	2.43E-10	1.64E-07	13.69379088	Not_Change	ATP1A1-AS1
7102	-2.402645881	7.730401467	-9.632435637	2.44E-10	1.64E-07	13.69055882	down	TSPAN7
79739	-1.065468461	12.02039911	-9.621280714	2.50E-10	1.64E-07	13.66658705	Not_Change	TTLL7
7422	3.868037131	10.74773516	9.607670593	2.58E-10	1.64E-07	13.63731508	up	VEGFA
257194	-1.604788541	10.54253552	-9.602753018	2.61E-10	1.64E-07	13.62673212	Not_Change	NEGR1
11259	-1.809661656	12.74247696	-9.59980752	2.63E-10	1.64E-07	13.62039156	Not_Change	FILIP1L
100533955	1.012148173	11.06257836	9.585026482	2.71E-10	1.67E-07	13.58855481	Not_Change	SENP3-EIF4A1
254228	-1.337201773	10.56533141	-9.524644043	3.11E-10	1.85E-07	13.45817408	Not_Change	CALHM5
22856	1.294023416	11.39152395	9.523953805	3.11E-10	1.85E-07	13.45668068	Not_Change	CHSY1
4502	3.291771756	10.71714824	9.425918593	3.88E-10	2.25E-07	13.24388028	up	MT2A
283807	-2.149284613	8.299170538	-9.421379836	3.92E-10	2.25E-07	13.23399496	down	FBXL22
7056	2.784808937	11.45978538	9.411295075	4.02E-10	2.26E-07	13.21202	up	THBD
101929437	3.250698336	2.735964094	9.399265017	4.13E-10	2.29E-07	13.18578717	up	PRRX2-AS1
85027	1.815931215	8.733779059	9.374090131	4.37E-10	2.39E-07	13.13082366	Not_Change	SMIM3
84620	-2.20620363	11.91665992	-9.354451969	4.57E-10	2.46E-07	13.08788534	down	ST6GAL2
5332	-1.69703637	10.05489503	-9.287524976	5.32E-10	2.82E-07	12.94113661	Not_Change	PLCB4
10231	-1.639019356	12.83568862	-9.280008878	5.41E-10	2.82E-07	12.92461624	Not_Change	RCAN2
9547	-7.433570762	4.830650711	-9.26314033	5.62E-10	2.89E-07	12.88750973	down	CXCL14
7010	-2.448395198	8.30653575	-9.245131702	5.86E-10	2.97E-07	12.84785034	down	TEK
5099	-1.09210417	13.75365267	-9.220360752	6.20E-10	3.09E-07	12.79322275	Not_Change	PCDH7
3556	2.281528572	8.808047128	9.186862995	6.70E-10	3.29E-07	12.71920997	up	IL1RAP
3099	2.389034322	9.961119375	9.176763433	6.85E-10	3.32E-07	12.69686359	up	HK2
6578	-5.870667442	5.160187095	-9.167283697	7.01E-10	3.33E-07	12.67587533	down	SLCO2A1
10797	1.741063556	11.33635459	9.163115445	7.07E-10	3.33E-07	12.66664269	Not_Change	MTHFD2
4860	2.176649944	9.184904216	9.154661777	7.21E-10	3.35E-07	12.64791024	up	PNP
54541	2.55208783	9.498551058	9.147384394	7.33E-10	3.36E-07	12.63177611	up	DDIT4
8793	1.885961134	9.278923214	9.141662755	7.43E-10	3.36E-07	12.61908577	Not_Change	TNFRSF10D
9180	1.415248566	11.96532868	9.118297556	7.84E-10	3.50E-07	12.56721407	Not_Change	OSMR
4883	-1.71080765	10.99172082	-9.10075041	8.16E-10	3.60E-07	12.52820721	Not_Change	NPR3
7132	0.957857771	10.90904151	9.086663384	8.43E-10	3.67E-07	12.49686016	Not_Change	TNFRSF1A
22881	-1.410356364	10.4402273	-9.065440253	8.86E-10	3.81E-07	12.4495798	Not_Change	ANKRD6
93649	-1.887323693	12.33202414	-9.060052807	8.97E-10	3.81E-07	12.4375675	Not_Change	MYOCD
7166	-2.429532872	11.61982559	-9.038965145	9.42E-10	3.95E-07	12.39050867	down	TPH1
10783	1.341383268	10.2508608	8.993069855	1.05E-09	4.29E-07	12.28786915	Not_Change	NEK6
3274	2.822019366	7.767685284	8.992908294	1.05E-09	4.29E-07	12.28750731	up	HRH2
347902	-1.821598457	9.347445218	-8.986114595	1.06E-09	4.31E-07	12.27228816	Not_Change	AMIGO2
7097	2.537940154	10.66964179	8.976074314	1.09E-09	4.33E-07	12.24978395	up	TLR2
123	2.038609194	9.835176258	8.974290607	1.09E-09	4.33E-07	12.24578445	up	PLIN2
347	-4.880246483	8.462468345	-8.967303931	1.11E-09	4.35E-07	12.23011425	down	APOD
6464	1.18753282	11.04963363	8.924682858	1.23E-09	4.75E-07	12.13436919	Not_Change	SHC1
22915	-7.144752098	6.189739058	-8.916945756	1.25E-09	4.78E-07	12.11696044	down	MMRN1
91624	-1.573682571	11.77080376	-8.89430242	1.32E-09	4.98E-07	12.06596283	Not_Change	NEXN
92370	-1.355919242	8.638299586	-8.87947209	1.36E-09	5.10E-07	12.03252196	Not_Change	PXYLP1
51313	-1.089061287	12.74146074	-8.843558308	1.48E-09	5.49E-07	11.95140949	Not_Change	GASK1B
55885	-2.00144271	9.331479353	-8.8267955	1.54E-09	5.65E-07	11.91348688	down	LMO3
443	-5.287656954	3.810321369	-8.814765583	1.59E-09	5.75E-07	11.88624672	down	ASPA
105369147	-1.022263879	7.756412172	-8.796818118	1.66E-09	5.93E-07	11.84556854	Not_Change	LOC105369147
9508	1.407048885	8.532119233	8.779066297	1.73E-09	6.12E-07	11.80528843	Not_Change	ADAMTS3
65055	-2.36974014	8.830744668	-8.763658272	1.79E-09	6.28E-07	11.77028999	down	REEP1
3912	1.263450108	12.67044097	8.745626015	1.87E-09	6.46E-07	11.72928762	Not_Change	LAMB1
3371	3.788068762	12.6835406	8.743185713	1.88E-09	6.46E-07	11.72373521	up	TNC
51559	-1.595114195	11.01173312	-8.734246682	1.92E-09	6.53E-07	11.70338896	Not_Change	NT5DC3
139322	-1.000800572	10.24462474	-8.712270866	2.02E-09	6.81E-07	11.65332096	Not_Change	APOOL
3570	1.571138754	8.061037655	8.659669088	2.29E-09	7.64E-07	11.5331968	Not_Change	IL6R
9601	1.017795164	11.11791891	8.64931736	2.34E-09	7.75E-07	11.50951052	Not_Change	PDIA4
7058	2.086596888	14.98020243	8.635061336	2.42E-09	7.88E-07	11.47686559	up	THBS2
10211	0.95715533	11.96283127	8.631711258	2.44E-09	7.88E-07	11.46919002	Not_Change	FLOT1
6659	1.957263486	10.17023143	8.621070159	2.51E-09	7.98E-07	11.44479894	Not_Change	SOX4
8091	4.42276122	4.948625876	8.60828905	2.58E-09	8.15E-07	11.41548126	up	HMGA2
4147	-2.010942002	9.4211266	-8.600122955	2.63E-09	8.24E-07	11.39673743	down	MATN2
9429	-2.270704808	6.858084856	-8.568957165	2.83E-09	8.72E-07	11.32511452	down	ABCG2
51209	-1.380630723	8.325083962	-8.568571181	2.84E-09	8.72E-07	11.32422661	Not_Change	RAB9B
90167	-2.985582019	5.308035249	-8.555149831	2.93E-09	8.92E-07	11.29333929	down	FRMD7
12	4.415916966	10.34205655	8.547502148	2.98E-09	9.00E-07	11.27572777	up	SERPINA3
5787	-3.746162537	8.518754072	-8.535094496	3.07E-09	9.15E-07	11.24713701	down	PTPRB
6347	2.64261762	9.67919438	8.529309309	3.12E-09	9.15E-07	11.2337988	up	CCL2
401190	-2.765783299	7.43815725	-8.528295376	3.12E-09	9.15E-07	11.23146061	down	RGS7BP
9452	-2.088806923	7.997301262	-8.526194886	3.14E-09	9.15E-07	11.22661629	down	ITM2A
3678	2.278486517	12.33895672	8.521113092	3.18E-09	9.19E-07	11.21489363	up	ITGA5
105376617	4.884968909	3.873339537	8.51055967	3.26E-09	9.34E-07	11.19053731	up	LOC105376617
91851	-6.011675701	6.595819448	-8.489978606	3.42E-09	9.67E-07	11.14299258	down	CHRDL1
100506115	4.573601504	4.372695965	8.489066512	3.43E-09	9.67E-07	11.14088414	up	PELATON
23223	1.413931098	8.10284182	8.485860923	3.46E-09	9.67E-07	11.13347301	Not_Change	RRP12
10396	-1.559844238	8.801218842	-8.477410883	3.53E-09	9.78E-07	11.11393003	Not_Change	ATP8A1
145407	-1.227076789	10.56887779	-8.469492253	3.59E-09	9.89E-07	11.09560688	Not_Change	ARMH4
143098	-1.393257662	10.82046659	-8.452549014	3.74E-09	1.02E-06	11.05637151	Not_Change	MPP7
170954	1.253358754	11.92948226	8.450833865	3.76E-09	1.02E-06	11.05239747	Not_Change	PPP1R18
5156	1.401750088	14.01572294	8.434598212	3.91E-09	1.05E-06	11.01475849	Not_Change	PDGFRA
81493	-0.786222915	10.61876456	-8.422700344	4.02E-09	1.07E-06	10.98715203	Not_Change	SYNC
399473	2.739125586	8.747987669	8.419155499	4.05E-09	1.07E-06	10.9789231	up	SPRED3
4071	1.65469421	12.97375764	8.399015818	4.25E-09	1.12E-06	10.93213744	Not_Change	TM4SF1
4969	-1.717982297	13.32759603	-8.383473877	4.41E-09	1.15E-06	10.89599334	Not_Change	OGN
7052	1.90356663	13.8807031	8.350150266	4.78E-09	1.24E-06	10.81838129	Not_Change	TGM2
10410	1.43866238	12.81393206	8.324086473	5.09E-09	1.31E-06	10.7575683	Not_Change	IFITM3
685	-2.149013862	8.285814223	-8.319406738	5.15E-09	1.31E-06	10.74663922	down	BTC
4001	2.289133592	7.204915791	8.300085351	5.40E-09	1.37E-06	10.70148324	up	LMNB1
1417	-1.291916737	10.67241375	-8.296446542	5.44E-09	1.37E-06	10.6929731	Not_Change	CRYBB3
83690	-1.922965159	11.71269913	-8.265570023	5.86E-09	1.46E-06	10.62068661	Not_Change	CRISPLD1
6774	0.850584912	13.05667239	8.256122182	6.00E-09	1.48E-06	10.59854101	Not_Change	STAT3
8531	1.34168847	12.06183435	8.254687772	6.02E-09	1.48E-06	10.59517768	Not_Change	YBX3
4501	3.154796962	10.75533357	8.251149919	6.07E-09	1.48E-06	10.58688106	up	MT1X
200424	1.422756603	9.495025446	8.247153949	6.13E-09	1.49E-06	10.577508	Not_Change	TET3
26468	-5.055850642	4.163560702	-8.236790782	6.29E-09	1.50E-06	10.55318939	down	LHX6
1871	1.009341953	9.856541593	8.235460646	6.31E-09	1.50E-06	10.55006696	Not_Change	E2F3
152503	-0.672282128	12.20042923	-8.233436177	6.34E-09	1.50E-06	10.54531412	Not_Change	SH3D19
4249	0.919670679	11.41343781	8.228374757	6.42E-09	1.51E-06	10.53342893	Not_Change	MGAT5
51129	5.494544959	7.585504895	8.22480072	6.47E-09	1.52E-06	10.52503423	up	ANGPTL4
57639	-1.602368444	9.492959634	-8.219114196	6.56E-09	1.53E-06	10.51167404	Not_Change	CCDC146
338328	-4.73346165	3.931359416	-8.2086247	6.73E-09	1.55E-06	10.4870176	down	GPIHBP1
1756	-1.082014899	13.77802285	-8.202608808	6.83E-09	1.57E-06	10.47286978	Not_Change	DMD
1006	-3.721032482	6.340951356	-8.199613476	6.88E-09	1.57E-06	10.46582365	down	CDH8
5063	-1.315340439	10.93059951	-8.196850097	6.93E-09	1.57E-06	10.45932203	Not_Change	PAK3
5239	-1.260085496	11.74298894	-8.191159067	7.02E-09	1.58E-06	10.44592894	Not_Change	PGM5
101927854	-1.53936726	7.32719339	-8.187873993	7.08E-09	1.58E-06	10.43819589	Not_Change	THRB-AS2
101926915	-1.66271099	8.872124467	-8.186865197	7.10E-09	1.58E-06	10.43582088	Not_Change	LOC101926915
132864	-1.115565788	10.38401364	-8.180969287	7.20E-09	1.59E-06	10.4219373	Not_Change	CPEB2
8506	1.151608229	9.054803874	8.17005123	7.39E-09	1.62E-06	10.39621481	Not_Change	CNTNAP1
10184	1.002250664	10.45168231	8.163393982	7.51E-09	1.64E-06	10.38052243	Not_Change	LHFPL2
112609	-1.281189189	11.54324851	-8.157861435	7.61E-09	1.64E-06	10.36747646	Not_Change	MRAP2
54838	0.919294518	11.06706048	8.157825975	7.61E-09	1.64E-06	10.36739283	Not_Change	WBP1L
84144	-1.174882131	9.263705082	-8.150253029	7.76E-09	1.65E-06	10.34952854	Not_Change	SYDE2
10509	2.532339851	8.552099485	8.148546585	7.79E-09	1.65E-06	10.345502	up	SEMA4B
2114	1.221663834	12.74767356	8.147365068	7.81E-09	1.65E-06	10.34271384	Not_Change	ETS2
57600	0.84969941	12.03551387	8.135458514	8.04E-09	1.69E-06	10.31460574	Not_Change	FNIP2
57863	-4.79381749	4.14309122	-8.117764263	8.39E-09	1.75E-06	10.27279791	down	CADM3
57494	-1.087339601	11.40207668	-8.107760361	8.60E-09	1.78E-06	10.24914146	Not_Change	RIMKLB
10226	1.322687962	10.08965628	8.100709637	8.75E-09	1.80E-06	10.23246007	Not_Change	PLIN3
220213	-0.834605532	8.419086617	-8.09196226	8.94E-09	1.83E-06	10.21175493	Not_Change	OTUD1
79888	1.097597716	10.17285357	8.079021032	9.22E-09	1.88E-06	10.18110337	Not_Change	LPCAT1
117584	0.850947001	9.587945957	8.071043558	9.41E-09	1.90E-06	10.16219696	Not_Change	RFFL
8862	3.29330405	8.284851966	8.060572375	9.65E-09	1.94E-06	10.13736709	up	APLN
27246	-1.10617381	11.79842528	-8.040087726	1.01E-08	2.02E-06	10.0887487	Not_Change	RNF115
145270	-3.769626737	5.321656434	-8.039585015	1.02E-08	2.02E-06	10.08755483	down	PRIMA1
256691	-1.216463667	9.27050325	-8.034965156	1.03E-08	2.03E-06	10.07658167	Not_Change	MAMDC2
7871	-1.248048564	12.46730402	-8.023873086	1.06E-08	2.08E-06	10.05022352	Not_Change	SLMAP
858	-1.112014039	11.0650538	-8.003161414	1.11E-08	2.17E-06	10.00096065	Not_Change	CAV2
3486	2.849144342	13.69699807	7.999764965	1.12E-08	2.18E-06	9.992876509	up	IGFBP3
2899	-4.967719338	2.838392515	-7.985226034	1.16E-08	2.24E-06	9.958253291	down	GRIK3
105369364	-2.061444036	7.456959359	-7.983802659	1.16E-08	2.24E-06	9.954862078	down	LINC02701
163782	-4.511418484	2.871946609	-7.975109563	1.19E-08	2.27E-06	9.934144562	down	KANK4
79711	1.294229382	8.510988669	7.973527658	1.19E-08	2.27E-06	9.93037342	Not_Change	IPO4
594	-0.933418845	9.644738226	-7.967283728	1.21E-08	2.29E-06	9.915485	Not_Change	BCKDHB
4609	1.916219056	9.200444206	7.952209353	1.26E-08	2.37E-06	9.879518555	Not_Change	MYC
51715	-1.316198555	10.8844178	-7.931143375	1.33E-08	2.48E-06	9.829204145	Not_Change	RAB23
1608	-1.996947567	7.25305625	-7.92852604	1.33E-08	2.48E-06	9.822948588	Not_Change	DGKG
5350	-1.758554782	12.80947762	-7.922145674	1.35E-08	2.51E-06	9.807695258	Not_Change	PLN
9766	1.198654875	10.69084094	7.916969029	1.37E-08	2.52E-06	9.795315516	Not_Change	SUSD6
3939	1.055076161	13.89991858	7.915811286	1.38E-08	2.52E-06	9.792546316	Not_Change	LDHA
1192	0.883477319	12.10791444	7.9139106	1.38E-08	2.52E-06	9.787999673	Not_Change	CLIC1
2903	-3.04284588	6.884332925	-7.882705996	1.49E-08	2.68E-06	9.713284152	down	GRIN2A
4616	2.076568513	11.0280446	7.88178559	1.50E-08	2.68E-06	9.711078329	up	GADD45B
23171	-1.480302726	9.862071514	-7.862610489	1.57E-08	2.80E-06	9.66509741	Not_Change	GPD1L
19	1.633884633	11.31617485	7.854497446	1.60E-08	2.84E-06	9.645627618	Not_Change	ABCA1
1912	1.456985245	11.16872931	7.849333067	1.62E-08	2.86E-06	9.633229392	Not_Change	PHC2
2023	0.996659268	12.89308168	7.835808002	1.68E-08	2.94E-06	9.600742264	Not_Change	ENO1
63876	2.156228288	8.389422591	7.826593301	1.72E-08	3.00E-06	9.578594331	up	PKNOX2
7076	1.914882061	12.96623878	7.813887591	1.77E-08	3.07E-06	9.548036654	Not_Change	TIMP1
79875	-1.873135962	11.10650469	-7.812962206	1.77E-08	3.07E-06	9.545810211	Not_Change	THSD4
107986617	3.470007885	2.370602214	7.808559524	1.79E-08	3.09E-06	9.535215934	up	LOC107986617
9200	-1.72665432	8.672741557	-7.802915697	1.82E-08	3.11E-06	9.521631205	Not_Change	HACD1
23345	-0.87006821	14.45072142	-7.797494208	1.84E-08	3.14E-06	9.508577574	Not_Change	SYNE1
619279	-0.811831717	12.99252956	-7.788563085	1.88E-08	3.19E-06	9.487064895	Not_Change	ZNF704
9935	1.704123428	9.634645087	7.783467701	1.91E-08	3.22E-06	9.474786638	Not_Change	MAFB
9975	-1.203353979	11.34405532	-7.773792969	1.95E-08	3.28E-06	9.451463927	Not_Change	NR1D2
54187	1.289159561	8.610857892	7.768075033	1.98E-08	3.31E-06	9.437673836	Not_Change	NANS
3091	1.517238241	12.23170194	7.765838544	1.99E-08	3.31E-06	9.432278834	Not_Change	HIF1A
3159	2.050732048	8.238293556	7.752789244	2.06E-08	3.39E-06	9.400787002	up	HMGA1
148534	-1.447120651	9.285420159	-7.747485077	2.09E-08	3.42E-06	9.387979897	Not_Change	TLCD4
10437	2.526804908	8.272730436	7.738725129	2.13E-08	3.48E-06	9.366820368	up	IFI30
107987245	-1.885121329	10.97375129	-7.731752203	2.17E-08	3.52E-06	9.34996997	Not_Change	LOC107987245
3732	2.51498319	8.837462889	7.72717089	2.19E-08	3.55E-06	9.338895445	up	CD82
8870	2.850114824	9.04072786	7.718007892	2.25E-08	3.60E-06	9.316737019	up	IER3
4478	0.782583658	14.77438104	7.71770095	2.25E-08	3.60E-06	9.315994561	Not_Change	MSN
5521	-1.431755983	9.433028743	-7.714702683	2.26E-08	3.60E-06	9.308741425	Not_Change	PPP2R2B
283140	-1.644464213	6.544354548	-7.713529316	2.27E-08	3.60E-06	9.30590259	Not_Change	LINC02762
10752	-5.817863924	4.688608564	-7.710169369	2.29E-08	3.61E-06	9.297772541	down	CHL1
3691	-3.39335607	7.289307026	-7.702960789	2.33E-08	3.66E-06	9.280324853	down	ITGB4
5836	1.723012967	10.57000578	7.696134529	2.37E-08	3.71E-06	9.263796101	Not_Change	PYGL
83872	-1.072817396	14.70139882	-7.687820538	2.42E-08	3.77E-06	9.243656585	Not_Change	HMCN1
56920	-5.031280442	5.646209067	-7.670667432	2.53E-08	3.92E-06	9.20207624	down	SEMA3G
10486	-1.400008285	10.17576045	-7.668864024	2.54E-08	3.92E-06	9.197702364	Not_Change	CAP2
3185	0.731437819	11.50288984	7.665599024	2.56E-08	3.93E-06	9.189782522	Not_Change	HNRNPF
3690	1.747638786	12.61326646	7.662684564	2.58E-08	3.94E-06	9.182711775	Not_Change	ITGB3
9961	1.111091434	10.8230202	7.657869231	2.61E-08	3.96E-06	9.171026845	Not_Change	MVP
253559	-4.837832684	2.79884941	-7.657263351	2.61E-08	3.96E-06	9.169556392	down	CADM2
8553	1.854181298	11.07642293	7.654503113	2.63E-08	3.97E-06	9.162856755	Not_Change	BHLHE40
5019	-1.298943681	10.3270293	-7.647996491	2.67E-08	4.02E-06	9.147059886	Not_Change	OXCT1
6472	1.537455249	9.50075504	7.644016862	2.70E-08	4.04E-06	9.137395302	Not_Change	SHMT2
7185	1.533899925	10.25684375	7.638364658	2.74E-08	4.08E-06	9.123665215	Not_Change	TRAF1
10758	1.365257322	9.41475013	7.610112358	2.94E-08	4.36E-06	9.054972196	Not_Change	TRAF3IP2
102724804	-1.818824572	9.484645156	-7.602968057	2.99E-08	4.42E-06	9.03758464	Not_Change	LOC102724804
5230	1.146549883	11.96319202	7.594351157	3.06E-08	4.49E-06	9.016604117	Not_Change	PGK1
5771	1.113815702	8.771866057	7.586413756	3.12E-08	4.56E-06	8.997269335	Not_Change	PTPN2
79415	1.209561638	8.713016061	7.582328341	3.15E-08	4.58E-06	8.987314388	Not_Change	CYBC1
306	-2.39959237	7.795242149	-7.582081169	3.15E-08	4.58E-06	8.986712032	down	ANXA3
6263	-2.246668469	9.174329063	-7.569483382	3.25E-08	4.70E-06	8.956000643	down	RYR3
153579	-5.041615164	4.37011075	-7.558657996	3.34E-08	4.81E-06	8.929593335	down	BTNL9
90853	4.064150863	5.169426989	7.550765934	3.41E-08	4.89E-06	8.9103318	up	SPOCD1
4660	-1.688831054	15.12112199	-7.548930087	3.42E-08	4.89E-06	8.905850015	Not_Change	PPP1R12B
10525	0.892231556	11.84125728	7.540289758	3.50E-08	4.98E-06	8.884750744	Not_Change	HYOU1
27	0.85292123	11.33941917	7.537626199	3.52E-08	4.99E-06	8.878244479	Not_Change	ABL2
1052	1.852411401	8.992453125	7.523888651	3.65E-08	5.14E-06	8.84467302	Not_Change	CEBPD
8447	-4.50842197	5.261107352	-7.515357212	3.73E-08	5.23E-06	8.82381164	down	DOC2B
100507516	-1.105276103	10.95099246	-7.503450942	3.84E-08	5.37E-06	8.794682059	Not_Change	LINC02984
650	1.878176343	8.010560347	7.494390903	3.93E-08	5.47E-06	8.772503564	Not_Change	BMP2
285505	-0.931775719	10.34633108	-7.486339098	4.01E-08	5.53E-06	8.752784167	Not_Change	GASK1B-AS1
100128006	-1.848629299	9.308702731	-7.482593731	4.05E-08	5.53E-06	8.743608635	Not_Change	ARHGAP44-AS1
83604	-1.782188792	12.64933763	-7.482171341	4.05E-08	5.53E-06	8.742573734	Not_Change	TMEM47
123041	-2.458071773	8.807601341	-7.482059318	4.05E-08	5.53E-06	8.742299262	down	SLC24A4
604	1.658414271	11.54408079	7.481975563	4.05E-08	5.53E-06	8.742094049	Not_Change	BCL6
114876	-0.839958437	10.08431518	-7.476938886	4.10E-08	5.57E-06	8.729751728	Not_Change	OSBPL1A
8323	-0.884507381	10.30485683	-7.475837514	4.12E-08	5.57E-06	8.727052388	Not_Change	FZD6
102723167	-1.725566308	7.113054932	-7.473769325	4.14E-08	5.58E-06	8.721983059	Not_Change	MIR133A1HG
7378	1.779842179	7.929636717	7.4630704	4.25E-08	5.70E-06	8.695750078	Not_Change	UPP1
55607	-1.866604436	9.216516116	-7.46225255	4.26E-08	5.70E-06	8.693744158	Not_Change	PPP1R9A
56899	-0.768430371	10.2649651	-7.458798298	4.30E-08	5.73E-06	8.685271037	Not_Change	ANKS1B
7078	-2.261685786	13.33336942	-7.454363643	4.34E-08	5.77E-06	8.674390759	down	TIMP3
602	1.842525552	8.316988093	7.452910446	4.36E-08	5.77E-06	8.670824832	Not_Change	BCL3
100996842	2.019735466	7.556714723	7.45064468	4.38E-08	5.77E-06	8.665264437	up	MPDU1-AS1
5770	0.907383934	10.97559993	7.448773931	4.41E-08	5.77E-06	8.660672947	Not_Change	PTPN1
51279	1.667387135	10.94707918	7.447102845	4.42E-08	5.77E-06	8.656571117	Not_Change	C1RL
283298	-1.336898018	9.326708485	-7.446606173	4.43E-08	5.77E-06	8.655351923	Not_Change	OLFML1
80216	1.118319574	9.733789051	7.435590367	4.55E-08	5.91E-06	8.628302874	Not_Change	ALPK1
1889	0.838625109	11.36140234	7.430842627	4.61E-08	5.96E-06	8.616640062	Not_Change	ECE1
968	2.200287739	10.34535165	7.427423616	4.65E-08	5.98E-06	8.608239464	up	CD68
338	-1.861383751	10.11832533	-7.426390461	4.66E-08	5.98E-06	8.605700679	Not_Change	APOB
91768	-1.189456249	8.988381743	-7.424238068	4.69E-08	5.99E-06	8.600411128	Not_Change	CABLES1
115677	-4.777698735	5.407413374	-7.414716456	4.80E-08	6.12E-06	8.577004397	down	NOSTRIN
2296	-0.874181451	11.86445792	-7.404164868	4.93E-08	6.26E-06	8.551052029	Not_Change	FOXC1
339512	-1.899275056	7.422402174	-7.401343469	4.97E-08	6.28E-06	8.544110168	Not_Change	CCDC190
1017	1.209985294	8.881439347	7.394210092	5.06E-08	6.37E-06	8.526554407	Not_Change	CDK2
157869	-1.561343398	10.02087316	-7.389871357	5.11E-08	6.42E-06	8.515873262	Not_Change	SBSPON
9469	0.913409531	11.33927932	7.384935146	5.18E-08	6.48E-06	8.503718301	Not_Change	CHST3
85379	-1.074443451	11.72756014	-7.381444734	5.22E-08	6.51E-06	8.495121596	Not_Change	KIAA1671
6503	2.24832422	8.286814901	7.377201066	5.28E-08	6.54E-06	8.484667553	up	SLA
9353	-1.21640916	11.12865719	-7.376906353	5.28E-08	6.54E-06	8.483941459	Not_Change	SLIT2
9182	-1.221231524	8.813399057	-7.371470037	5.36E-08	6.60E-06	8.470545812	Not_Change	RASSF9
23580	1.190209039	9.451292605	7.366404106	5.42E-08	6.67E-06	8.458059424	Not_Change	CDC42EP4
11080	-1.416307	10.98051346	-7.353642042	5.60E-08	6.86E-06	8.426589222	Not_Change	DNAJB4
389792	1.629656974	8.208531425	7.337875527	5.83E-08	7.11E-06	8.387681558	Not_Change	IER5L
79974	-1.434119465	12.58088776	-7.327147035	5.99E-08	7.28E-06	8.361188309	Not_Change	CPED1
105379695	2.724353929	6.96213459	7.315927825	6.16E-08	7.47E-06	8.333467608	up	IER3-AS1
55225	-0.957722199	10.50334737	-7.299382517	6.43E-08	7.76E-06	8.292557904	Not_Change	RAVER2
169792	1.195085584	10.39498429	7.290927633	6.57E-08	7.89E-06	8.271639091	Not_Change	GLIS3
554202	3.951587341	3.076236984	7.289320663	6.60E-08	7.89E-06	8.267662154	up	MIR31HG
120892	-0.673458982	11.33430351	-7.288972368	6.60E-08	7.89E-06	8.266800148	Not_Change	LRRK2
11082	3.344747392	6.655420567	7.268834374	6.95E-08	8.26E-06	8.216934026	up	ESM1
10100	-1.529169818	10.4311372	-7.266833789	6.98E-08	8.26E-06	8.211977346	Not_Change	TSPAN2
5358	-1.023677358	14.44992127	-7.265655216	7.00E-08	8.26E-06	8.209057059	Not_Change	PLS3
10266	-4.185439267	4.970213135	-7.26536287	7.01E-08	8.26E-06	8.208332653	down	RAMP2
114897	1.922031994	11.65348667	7.260380671	7.10E-08	8.34E-06	8.195985572	Not_Change	C1QTNF1
57561	1.29083752	11.42201666	7.244838851	7.38E-08	8.64E-06	8.157449195	Not_Change	ARRDC3
55203	-1.673582889	7.787154317	-7.240275081	7.47E-08	8.71E-06	8.146127448	Not_Change	LGI2
9324	-0.980750934	8.435216358	-7.235424264	7.56E-08	8.77E-06	8.13409074	Not_Change	HMGN3
414332	-3.891143065	2.785888264	-7.235016283	7.57E-08	8.77E-06	8.133078252	down	LCN10
3897	-4.229821326	3.448334978	-7.219772102	7.87E-08	9.09E-06	8.095231775	down	L1CAM
2357	2.481802926	7.255558758	7.216510573	7.94E-08	9.13E-06	8.087130665	up	FPR1
3976	4.568549843	5.733847256	7.20974534	8.08E-08	9.26E-06	8.0703227	up	LIF
7188	-0.832717902	10.84054484	-7.205603683	8.16E-08	9.33E-06	8.060030098	Not_Change	TRAF5
23284	-2.100333193	8.73636118	-7.20066685	8.26E-08	9.42E-06	8.047758589	down	ADGRL3
169611	-5.121783815	5.77394249	-7.167591298	8.99E-08	1.02E-05	7.965464623	down	OLFML2A
80210	1.361927365	10.71748389	7.163551174	9.09E-08	1.03E-05	7.955403288	Not_Change	ARMC9
124935	2.403561872	7.744150837	7.162318603	9.11E-08	1.03E-05	7.952333349	up	SLC43A2
101927840	-3.63684626	2.637173759	-7.156636092	9.25E-08	1.04E-05	7.938177623	down	LOC101927840
4222	-4.631212768	4.211476593	-7.152102074	9.36E-08	1.05E-05	7.926880062	down	MEOX1
5971	2.211050349	7.232150755	7.151660738	9.37E-08	1.05E-05	7.925780235	up	RELB
51421	-1.467762078	10.52874347	-7.146585248	9.49E-08	1.06E-05	7.913130198	Not_Change	AMOTL2
196047	-3.564633958	2.508000582	-7.141651809	9.61E-08	1.06E-05	7.900831175	down	EMX2OS
440119	-3.198070838	2.303853183	-7.139859076	9.65E-08	1.06E-05	7.896361169	down	FZD10-AS1
89796	1.049918948	12.75495328	7.139624547	9.66E-08	1.06E-05	7.895776364	Not_Change	NAV1
4327	1.784683943	9.519375988	7.13909401	9.67E-08	1.06E-05	7.89445343	Not_Change	MMP19
100529207	0.832158231	8.743766988	7.139022022	9.67E-08	1.06E-05	7.894273918	Not_Change	RAD51L3-RFFL
5420	-1.895181978	9.796566925	-7.13654819	9.74E-08	1.06E-05	7.888104756	Not_Change	PODXL
29923	2.916727531	8.46345219	7.135457546	9.76E-08	1.06E-05	7.885384703	up	HILPDA
6792	-1.034786301	10.80546653	-7.132401412	9.84E-08	1.07E-05	7.87776197	Not_Change	CDKL5
9370	-6.073487596	3.873457377	-7.127652164	9.96E-08	1.08E-05	7.865913934	down	ADIPOQ
4628	-1.681320259	16.00304628	-7.121159982	1.01E-07	1.09E-05	7.849713309	Not_Change	MYH10
125058	1.0005904	10.58282562	7.119244829	1.02E-07	1.09E-05	7.844933243	Not_Change	TBC1D16
6364	5.214639389	2.794865488	7.108955137	1.04E-07	1.12E-05	7.819243351	up	CCL20
374987	-1.490633198	7.382445081	-7.102587239	1.06E-07	1.13E-05	7.803338395	Not_Change	NEXN-AS1
22837	-0.828498154	11.24290507	-7.093524568	1.09E-07	1.16E-05	7.780694268	Not_Change	COBLL1
7168	-1.606335544	13.55238857	-7.085409007	1.11E-07	1.18E-05	7.760408147	Not_Change	TPM1
8850	-0.827554836	10.74348393	-7.084899153	1.11E-07	1.18E-05	7.75913342	Not_Change	KAT2B
9079	-2.821400412	7.871166413	-7.084145656	1.11E-07	1.18E-05	7.757249485	down	LDB2
2823	-4.358946089	4.051429624	-7.081929757	1.12E-07	1.18E-05	7.751708771	down	GPM6A
116159	-3.318470295	7.322454317	-7.074018233	1.14E-07	1.19E-05	7.731921667	down	CYYR1
107984270	-2.442097984	8.636486352	-7.073248239	1.14E-07	1.19E-05	7.729995471	down	LOC107984270
2157	-1.895801896	8.804733723	-7.073197576	1.15E-07	1.19E-05	7.72986873	Not_Change	F8
6548	1.252850287	9.585508935	7.071365665	1.15E-07	1.20E-05	7.725285773	Not_Change	SLC9A1
222166	-0.893052349	11.92693437	-7.066455588	1.17E-07	1.21E-05	7.713000058	Not_Change	MTURN
51537	3.494510513	3.284512577	7.052880435	1.21E-07	1.25E-05	7.679017965	up	MTFP1
140733	-1.91177982	5.340132858	-7.048898705	1.22E-07	1.26E-05	7.669046469	Not_Change	MACROD2
26115	1.108077452	10.91231276	7.04772791	1.22E-07	1.26E-05	7.66611407	Not_Change	TANC2
90007	1.297952884	9.898344385	7.042648961	1.24E-07	1.27E-05	7.653391319	Not_Change	MIDN
192670	-0.673944456	10.74950119	-7.040259683	1.25E-07	1.27E-05	7.647405114	Not_Change	AGO4
5695	0.654059736	9.330274476	7.032340195	1.27E-07	1.29E-05	7.627558388	Not_Change	PSMB7
10162	1.164721153	8.206627952	7.030899056	1.28E-07	1.30E-05	7.623945996	Not_Change	LPCAT3
151230	-1.506936682	6.505154248	-7.025894573	1.29E-07	1.31E-05	7.611399722	Not_Change	KLHL23
145741	4.295311591	2.548011067	7.024474782	1.30E-07	1.31E-05	7.607839751	up	C2CD4A
196475	-3.900447754	2.990781815	-7.022160743	1.31E-07	1.31E-05	7.602037036	down	RMST
5315	1.046911577	14.00725963	7.010966898	1.34E-07	1.35E-05	7.573958187	Not_Change	PKM
6520	1.083448389	9.467876106	7.006917447	1.36E-07	1.36E-05	7.563796795	Not_Change	SLC3A2
57604	1.780728819	8.906746612	7.002308574	1.37E-07	1.37E-05	7.552229262	Not_Change	TRMT9B
50804	-1.087851214	11.00195974	-7.002005935	1.38E-07	1.37E-05	7.551469598	Not_Change	MYEF2
29015	1.115496866	10.5370162	6.994810934	1.40E-07	1.39E-05	7.533405998	Not_Change	SLC43A3
27347	-0.793711437	9.346478216	-6.993528907	1.41E-07	1.39E-05	7.530186727	Not_Change	STK39
5495	-0.836497522	10.78952163	-6.990934626	1.41E-07	1.39E-05	7.523671687	Not_Change	PPM1B
953	-0.707353122	11.30083108	-6.986604518	1.43E-07	1.40E-05	7.512795678	Not_Change	ENTPD1
83878	-3.512090988	3.341845323	-6.986227668	1.43E-07	1.40E-05	7.511849031	down	USHBP1
7167	1.172635211	11.80230072	6.986183436	1.43E-07	1.40E-05	7.511737921	Not_Change	TPI1
60468	-1.890531473	8.914820118	-6.977827068	1.46E-07	1.43E-05	7.490742401	Not_Change	BACH2
133	2.985512783	7.782160843	6.975145023	1.47E-07	1.43E-05	7.484001968	up	ADM
5359	1.22721306	10.16026685	6.963331138	1.52E-07	1.47E-05	7.454301598	Not_Change	PLSCR1
10228	0.834292647	10.69344636	6.96141932	1.53E-07	1.48E-05	7.449493701	Not_Change	STX6
51704	-1.561089937	8.989087839	-6.957044391	1.54E-07	1.48E-05	7.438489885	Not_Change	GPRC5B
6556	3.875645582	6.788829463	6.956927027	1.54E-07	1.48E-05	7.43819466	up	SLC11A1
140706	-3.906969877	4.022909396	-6.953903162	1.56E-07	1.49E-05	7.430587684	down	CCM2L
105369828	-4.284154913	5.379756889	-6.947538254	1.58E-07	1.51E-05	7.414572325	down	LOC105369828
146395	-1.935328313	9.900874699	-6.944780315	1.59E-07	1.52E-05	7.407631335	Not_Change	GSG1L
102723675	-1.730576529	7.520969852	-6.942376861	1.60E-07	1.52E-05	7.401581764	Not_Change	LOC102723675
65062	-0.897466077	10.35096464	-6.936064711	1.63E-07	1.54E-05	7.385690664	Not_Change	TMEM237
653319	1.247171591	7.643124888	6.925440383	1.68E-07	1.58E-05	7.358932989	Not_Change	MATCAP1
216	-1.798687204	9.758347862	-6.921757577	1.69E-07	1.59E-05	7.34965467	Not_Change	ALDH1A1
23281	-1.298261577	11.5076211	-6.91814607	1.71E-07	1.60E-05	7.340554448	Not_Change	MTUS2
730102	-0.893374275	8.785719126	-6.915070306	1.72E-07	1.61E-05	7.332802988	Not_Change	CRYZL2P
2891	-1.564003837	10.73880695	-6.910111889	1.74E-07	1.62E-05	7.320304608	Not_Change	GRIA2
445	1.303009822	10.2080943	6.909229515	1.75E-07	1.62E-05	7.318080161	Not_Change	ASS1
23780	1.029988497	9.803127114	6.908864669	1.75E-07	1.62E-05	7.317160368	Not_Change	APOL2
6303	1.50099611	10.7914651	6.900269245	1.79E-07	1.65E-05	7.29548642	Not_Change	SAT1
66002	-3.257028349	2.971461214	-6.893779098	1.82E-07	1.68E-05	7.279115416	down	CYP4F12
10269	-1.028333335	10.99376976	-6.887715799	1.85E-07	1.70E-05	7.26381672	Not_Change	ZMPSTE24
5806	3.690561928	6.467689671	6.884472376	1.86E-07	1.71E-05	7.255631296	up	PTX3
102724262	-1.817596852	11.36782503	-6.880082556	1.88E-07	1.72E-05	7.244550785	Not_Change	LOC102724262
5067	-1.368391031	10.02313425	-6.876645418	1.90E-07	1.73E-05	7.23587343	Not_Change	CNTN3
64375	0.862616931	8.679740861	6.876064816	1.90E-07	1.73E-05	7.234407517	Not_Change	IKZF4
51114	1.302896967	9.661792979	6.872863909	1.92E-07	1.74E-05	7.226325114	Not_Change	ZDHHC9
730101	-0.937940951	7.827657252	-6.858678603	1.99E-07	1.80E-05	7.190492605	Not_Change	LOC730101
2257	-4.425637908	3.310220918	-6.857567033	2.00E-07	1.80E-05	7.187683775	down	FGF12
2355	0.962670852	12.87267833	6.852599342	2.02E-07	1.82E-05	7.175129172	Not_Change	FOSL2
2273	-1.539534284	13.96478977	-6.849373893	2.04E-07	1.83E-05	7.16697615	Not_Change	FHL1
3782	-2.403974018	6.722983319	-6.846186261	2.06E-07	1.84E-05	7.158917551	down	KCNN3
8140	2.735402928	7.163124314	6.83261004	2.13E-07	1.89E-05	7.124582819	up	SLC7A5
152926	-0.832859156	10.93777054	-6.832395087	2.13E-07	1.89E-05	7.124039027	Not_Change	PPM1K
11155	-1.982787337	10.9599925	-6.826398835	2.16E-07	1.92E-05	7.108867503	Not_Change	LDB3
6443	-0.728269011	11.98459737	-6.82328396	2.18E-07	1.93E-05	7.10098474	Not_Change	SGCB
81617	-1.061424838	10.1180343	-6.810425489	2.26E-07	1.99E-05	7.068432439	Not_Change	CAB39L
339479	-3.66960501	2.369440038	-6.803703668	2.30E-07	2.02E-05	7.051408179	down	BRINP3
290	2.521088199	8.076001659	6.801487524	2.31E-07	2.02E-05	7.045794269	up	ANPEP
107984079	-2.32400416	5.704001969	-6.801129849	2.31E-07	2.02E-05	7.044888159	down	LOC107984079
127544	0.867531454	9.939667361	6.795820014	2.34E-07	2.05E-05	7.031434896	Not_Change	RNF19B
56256	-1.759067546	9.387723823	-6.791702121	2.37E-07	2.06E-05	7.020999424	Not_Change	SERTAD4
27020	-0.671711276	11.33485733	-6.790397291	2.38E-07	2.07E-05	7.017692356	Not_Change	NPTN
11278	-0.705106716	11.13356985	-6.788454133	2.39E-07	2.07E-05	7.012767107	Not_Change	KLF12
54210	4.068733532	6.598479295	6.784479658	2.41E-07	2.09E-05	7.002691843	up	TREM1
100500853	1.772207731	7.269865635	6.776552414	2.46E-07	2.12E-05	6.982591075	Not_Change	MIR3605
390	1.528010202	10.58653157	6.776460588	2.46E-07	2.12E-05	6.982358194	Not_Change	RND3
115827	-5.16562548	3.815323109	-6.774604867	2.48E-07	2.12E-05	6.977651693	down	RAB3C
223117	-1.990434111	9.816999083	-6.773053189	2.49E-07	2.13E-05	6.973716017	Not_Change	SEMA3D
2081	1.037162326	9.202782495	6.768983019	2.51E-07	2.15E-05	6.963391161	Not_Change	ERN1
26872	2.423280706	7.435509112	6.76782225	2.52E-07	2.15E-05	6.960446286	up	STEAP1
5437	0.942692363	8.689046814	6.762327868	2.56E-07	2.17E-05	6.946504992	Not_Change	POLR2H
4208	-0.818111448	12.53437938	-6.761893873	2.56E-07	2.17E-05	6.945403643	Not_Change	MEF2C
23189	-1.074422768	13.21836365	-6.758101845	2.58E-07	2.19E-05	6.935779723	Not_Change	KANK1
1514	1.182832216	11.31621953	6.750963455	2.63E-07	2.22E-05	6.917658639	Not_Change	CTSL
4675	-1.135088758	8.514613749	-6.747456631	2.66E-07	2.24E-05	6.908754367	Not_Change	NAP1L3
105371525	-2.464232931	6.217771583	-6.740953134	2.70E-07	2.27E-05	6.892237574	down	LOC105371525
6533	1.44676626	9.736708017	6.737983063	2.72E-07	2.28E-05	6.884693003	Not_Change	SLC6A6
51232	-1.553484348	14.14104702	-6.735020269	2.74E-07	2.29E-05	6.877165948	Not_Change	CRIM1
22822	1.498816876	10.13171566	6.728564235	2.79E-07	2.33E-05	6.860760894	Not_Change	PHLDA1
100526832	-1.39279767	6.678649667	-6.726389976	2.81E-07	2.33E-05	6.855234982	Not_Change	PHOSPHO2-KLHL23
8436	-4.023788484	7.343019489	-6.723866786	2.83E-07	2.34E-05	6.848821608	down	CAVIN2
202299	4.964273984	5.320776533	6.717282769	2.87E-07	2.38E-05	6.832083262	up	LINC01554
8736	-1.590060569	10.52313562	-6.715650512	2.89E-07	2.38E-05	6.82793289	Not_Change	MYOM1
2744	-1.08903659	12.88616305	-6.711058954	2.92E-07	2.41E-05	6.816256295	Not_Change	GLS
6482	1.154240705	11.59057471	6.704912151	2.97E-07	2.44E-05	6.80062103	Not_Change	ST3GAL1
7173	-4.384472477	3.167748388	-6.704078008	2.98E-07	2.44E-05	6.798498952	down	TPO
54829	-1.991085977	11.85174933	-6.697884994	3.02E-07	2.46E-05	6.782741432	Not_Change	ASPN
5375	-4.58715877	2.529482096	-6.697745017	3.02E-07	2.46E-05	6.782385224	down	PMP2
50862	-0.995956666	10.93267922	-6.697487802	3.03E-07	2.46E-05	6.781730672	Not_Change	RNF141
7805	1.522093344	10.8664685	6.692922723	3.06E-07	2.49E-05	6.770112417	Not_Change	LAPTM5
145820	-3.513660834	3.734519063	-6.678238568	3.18E-07	2.57E-05	6.73272555	down	LINC00924
152330	-1.860378688	10.5892079	-6.677720249	3.19E-07	2.57E-05	6.73140545	Not_Change	CNTN4
53353	-4.207610432	4.07888696	-6.676827849	3.19E-07	2.57E-05	6.729132541	down	LRP1B
129138	0.723632261	8.025001597	6.672744564	3.23E-07	2.60E-05	6.71873147	Not_Change	ANKRD54
80303	-1.704361174	11.07539457	-6.668653746	3.26E-07	2.62E-05	6.708309414	Not_Change	EFHD1
2822	-1.046095018	9.659021545	-6.667315278	3.27E-07	2.62E-05	6.704899048	Not_Change	GPLD1
100132116	-1.910165711	13.7567562	-6.662404834	3.32E-07	2.65E-05	6.692385783	Not_Change	ACTA2-AS1
105372426	-1.460046897	7.737372329	-6.66031309	3.34E-07	2.65E-05	6.687054616	Not_Change	LOC105372426
56097	1.121176257	8.225065468	6.659763639	3.34E-07	2.65E-05	6.68565417	Not_Change	PCDHGC5
2099	-0.929668595	9.292667219	-6.653327276	3.40E-07	2.69E-05	6.669246689	Not_Change	ESR1
9334	0.846811787	10.67828788	6.653261558	3.40E-07	2.69E-05	6.669079138	Not_Change	B4GALT5
64838	1.130390289	7.686377876	6.649595556	3.43E-07	2.71E-05	6.65973182	Not_Change	FNDC4
1503	-1.188805776	10.35467696	-6.641746335	3.50E-07	2.75E-05	6.639713608	Not_Change	CTPS1
6881	-0.765028687	11.89599243	-6.641674478	3.50E-07	2.75E-05	6.639530316	Not_Change	TAF10
9128	0.660861955	8.673426588	6.638208484	3.53E-07	2.77E-05	6.63068873	Not_Change	PRPF4
3655	-2.2035513	9.68238688	-6.634576931	3.57E-07	2.79E-05	6.621423445	down	ITGA6
221303	-3.612037829	2.297399435	-6.633042502	3.58E-07	2.79E-05	6.617508192	down	FAM162B
26153	-4.058053536	4.184307506	-6.628335593	3.63E-07	2.82E-05	6.605496478	down	KIF26A
11034	-1.39637905	14.24679759	-6.627618305	3.63E-07	2.82E-05	6.603665803	Not_Change	DSTN
771	2.921894071	9.991311836	6.62071902	3.70E-07	2.87E-05	6.586054542	up	CA12
3778	-1.184364808	13.06319708	-6.61936523	3.71E-07	2.87E-05	6.582598239	Not_Change	KCNMA1
54873	-4.542510092	6.015104522	-6.613484933	3.77E-07	2.90E-05	6.567583275	down	PALMD
3098	0.725221141	12.73607969	6.613275786	3.77E-07	2.90E-05	6.567049164	Not_Change	HK1
7045	1.496152211	11.69513225	6.611963541	3.78E-07	2.91E-05	6.563697905	Not_Change	TGFBI
2444	-0.908960279	11.09731148	-6.607447352	3.83E-07	2.93E-05	6.552162914	Not_Change	FRK
101927075	-3.179040163	2.206153669	-6.599768507	3.91E-07	2.99E-05	6.532545148	down	FGF10-AS1
7225	-1.79105563	6.581845169	-6.597885015	3.93E-07	3.00E-05	6.527732297	Not_Change	TRPC6
84867	-3.26764577	3.510254478	-6.596943303	3.94E-07	3.00E-05	6.525325818	down	PTPN5
57101	-4.734654003	5.146750898	-6.589113086	4.02E-07	3.05E-05	6.505312679	down	ANO2
3717	-1.089282674	12.09618919	-6.586477312	4.05E-07	3.07E-05	6.498574504	Not_Change	JAK2
1948	-0.947417855	10.08264218	-6.585723935	4.05E-07	3.07E-05	6.496648416	Not_Change	EFNB2
9495	-1.24410774	8.440911071	-6.582824931	4.08E-07	3.08E-05	6.489236253	Not_Change	AKAP5
5982	1.45613624	7.929110358	6.579888801	4.12E-07	3.10E-05	6.481728276	Not_Change	RFC2
27147	-3.758302054	4.427224442	-6.573127843	4.19E-07	3.15E-05	6.464436438	down	DENND2A
84674	1.205627295	9.574180331	6.570486416	4.22E-07	3.16E-05	6.457679437	Not_Change	CARD6
26275	-0.91640693	9.194505255	-6.559931715	4.34E-07	3.23E-05	6.430672401	Not_Change	HIBCH
29104	-0.982172465	9.634877459	-6.559611382	4.34E-07	3.23E-05	6.429852563	Not_Change	N6AMT1
105374317	-1.934292776	7.801148111	-6.547582237	4.48E-07	3.33E-05	6.399058408	Not_Change	LOC105374317
286133	-4.885424778	6.256154446	-6.544796338	4.51E-07	3.35E-05	6.391924498	down	SCARA5
9464	-1.145856502	9.172133906	-6.534872936	4.63E-07	3.43E-05	6.366506997	Not_Change	HAND2
107985223	-1.800274232	7.209765417	-6.5308186	4.68E-07	3.46E-05	6.35611946	Not_Change	LOC107985223
801	-0.844308621	13.88267266	-6.525893467	4.74E-07	3.49E-05	6.343498623	Not_Change	CALM1
2263	-1.279984333	7.833219005	-6.519009594	4.83E-07	3.53E-05	6.325854323	Not_Change	FGFR2
79783	-1.078055417	8.988961874	-6.518813907	4.83E-07	3.53E-05	6.32535268	Not_Change	SUGCT
148789	-0.668262044	10.36452199	-6.51862186	4.83E-07	3.53E-05	6.324860366	Not_Change	B3GALNT2
11234	-0.763980774	10.63865527	-6.518411643	4.84E-07	3.53E-05	6.324321468	Not_Change	HPS5
23245	-1.264430547	7.991085933	-6.515599356	4.87E-07	3.55E-05	6.317111646	Not_Change	ASTN2
1356	2.814527459	13.2265335	6.512737139	4.91E-07	3.57E-05	6.309773001	up	CP
11167	-0.905292996	13.76714259	-6.509656636	4.95E-07	3.59E-05	6.301873754	Not_Change	FSTL1
1842	-1.087054474	11.57933226	-6.506599729	4.99E-07	3.61E-05	6.294034067	Not_Change	ECM2
57519	-0.922380926	11.34591616	-6.503524442	5.03E-07	3.64E-05	6.286146296	Not_Change	STARD9
106865373	-1.070874541	8.564842572	-6.501898167	5.05E-07	3.64E-05	6.281974698	Not_Change	GET1-SH3BGR
55256	-0.734610732	10.61341507	-6.499611455	5.08E-07	3.66E-05	6.276108547	Not_Change	ADI1
5212	-4.649270329	4.07362355	-6.491701313	5.19E-07	3.73E-05	6.255812452	down	VIT
5891	0.769433039	7.662851821	6.486422361	5.26E-07	3.77E-05	6.242264071	Not_Change	MOK
65061	-3.16354804	5.176699192	-6.484872798	5.28E-07	3.77E-05	6.238286606	down	CDK15
5066	-0.759141444	14.20743846	-6.484787805	5.28E-07	3.77E-05	6.238068435	Not_Change	PAM
5797	-0.642370619	11.50183561	-6.480792998	5.34E-07	3.80E-05	6.227813306	Not_Change	PTPRM
1634	-3.008310313	11.40880359	-6.478687314	5.37E-07	3.82E-05	6.222407133	down	DCN
10135	2.293625856	11.80696038	6.477844996	5.38E-07	3.82E-05	6.220244426	up	NAMPT
11237	1.07570109	11.51969011	6.476762554	5.40E-07	3.82E-05	6.217465083	Not_Change	RNF24
51299	-4.105387317	4.20553365	-6.472705517	5.45E-07	3.85E-05	6.207046956	down	NRN1
23533	1.615574234	7.30257473	6.47153203	5.47E-07	3.86E-05	6.204033237	Not_Change	PIK3R5
51554	-1.709793002	8.085961077	-6.467565764	5.53E-07	3.89E-05	6.193846168	Not_Change	ACKR4
171024	-0.876639758	14.55199212	-6.465268427	5.56E-07	3.91E-05	6.18794491	Not_Change	SYNPO2
81873	1.021464245	9.11668091	6.461885171	5.61E-07	3.93E-05	6.179253265	Not_Change	ARPC5L
51154	1.127448939	8.678137178	6.456127992	5.70E-07	3.98E-05	6.164460375	Not_Change	MRTO4
102724720	4.63950376	4.548588891	6.452217504	5.76E-07	4.02E-05	6.154410642	up	LOC102724720
6512	-3.730860925	4.193111102	-6.450450946	5.78E-07	4.02E-05	6.149870198	down	SLC1A7
2060	-0.539632635	12.20640732	-6.449741797	5.79E-07	4.02E-05	6.148047441	Not_Change	EPS15
1073	-1.148987746	11.28195353	-6.449250253	5.80E-07	4.02E-05	6.146783976	Not_Change	CFL2
79155	1.139090856	8.882648166	6.439778614	5.95E-07	4.12E-05	6.12243344	Not_Change	TNIP2
64762	-1.207079139	9.967500841	-6.427031696	6.15E-07	4.25E-05	6.089648727	Not_Change	GAREM1
2597	1.165038001	14.79121379	6.421355017	6.24E-07	4.31E-05	6.075043394	Not_Change	GAPDH
10606	0.864424266	10.36323333	6.418772354	6.29E-07	4.33E-05	6.068397516	Not_Change	PAICS
84687	0.819553512	11.28246979	6.417107012	6.31E-07	4.34E-05	6.064111809	Not_Change	PPP1R9B
59	-1.824257638	14.69752504	-6.407930364	6.47E-07	4.43E-05	6.040491188	Not_Change	ACTA2
10581	1.253251284	11.09260665	6.404732018	6.52E-07	4.46E-05	6.032256768	Not_Change	IFITM2
133396	-3.811559942	6.934097882	-6.401656625	6.58E-07	4.49E-05	6.024337974	down	IL31RA
219	-1.537005241	11.76936648	-6.400166421	6.60E-07	4.49E-05	6.020500543	Not_Change	ALDH1B1
744	-1.150725671	9.346189729	-6.399968632	6.61E-07	4.49E-05	6.019991199	Not_Change	MPPED2
128553	-4.455833994	6.953565462	-6.399565796	6.61E-07	4.49E-05	6.01895381	down	TSHZ2
406975	-1.278068582	9.923071934	-6.396909637	6.66E-07	4.51E-05	6.012113238	Not_Change	MIR198
105379091	3.696678102	4.630226906	6.395756402	6.68E-07	4.51E-05	6.00914303	up	LOC105379091
4915	-2.199800068	9.026378303	-6.395601446	6.68E-07	4.51E-05	6.008743924	down	NTRK2
23523	0.581240711	11.09373869	6.392150256	6.74E-07	4.54E-05	5.999854423	Not_Change	CABIN1
7187	0.846894479	9.316051723	6.390486201	6.77E-07	4.55E-05	5.99556778	Not_Change	TRAF3
102724488	-1.502083592	7.226686488	-6.390188084	6.78E-07	4.55E-05	5.994799796	Not_Change	SYT15B
6696	3.358853432	11.76071927	6.386797822	6.84E-07	4.58E-05	5.986065497	up	SPP1
57088	-0.912422743	12.04777113	-6.376755682	7.02E-07	4.69E-05	5.960187619	Not_Change	PLSCR4
3021	0.741083036	12.87865401	6.375750783	7.04E-07	4.69E-05	5.957597541	Not_Change	H3-3B
51155	1.142395179	6.527812277	6.375743529	7.04E-07	4.69E-05	5.957578844	Not_Change	JPT1
107984440	-1.774968601	7.384294695	-6.370707771	7.14E-07	4.74E-05	5.944597983	Not_Change	LOC107984440
247	3.262786215	2.070470097	6.368872093	7.17E-07	4.75E-05	5.939865493	up	ALOX15B
55281	0.565325924	8.310020801	6.353108118	7.48E-07	4.95E-05	5.899211971	Not_Change	TMEM140
51271	0.889153493	10.35576775	6.351478817	7.51E-07	4.96E-05	5.895008861	Not_Change	UBAP1
23554	-1.522990449	7.589827096	-6.350642295	7.53E-07	4.96E-05	5.892850786	Not_Change	TSPAN12
338596	-3.955094604	4.20218581	-6.349339075	7.55E-07	4.97E-05	5.889488587	down	ST8SIA6
6450	-1.273813565	8.032973066	-6.348393826	7.57E-07	4.97E-05	5.887049826	Not_Change	SH3BGR
55228	-1.357705207	9.412586298	-6.345238954	7.63E-07	5.00E-05	5.878909584	Not_Change	PNMA8A
5031	1.66428719	6.903817927	6.340432154	7.73E-07	5.06E-05	5.866505242	Not_Change	P2RY6
57045	-0.911810879	12.09339971	-6.337293213	7.80E-07	5.08E-05	5.858403788	Not_Change	TWSG1
101927193	-3.471745195	2.15906885	-6.335813501	7.83E-07	5.08E-05	5.854584407	down	CHL1-AS1
100507403	-2.967663722	5.000652976	-6.335672999	7.83E-07	5.08E-05	5.854221738	down	LOC100507403
54360	-2.018067439	10.46040279	-6.335217292	7.84E-07	5.08E-05	5.853045438	down	CYTL1
54432	0.821697384	8.771407914	6.335121125	7.84E-07	5.08E-05	5.852797202	Not_Change	YIPF1
4615	1.054537909	9.217962762	6.331028472	7.93E-07	5.12E-05	5.842232073	Not_Change	MYD88
83483	-2.943384209	8.446868421	-6.330811315	7.93E-07	5.12E-05	5.841671443	down	PLVAP
29775	-3.923784047	3.750506596	-6.329417835	7.96E-07	5.13E-05	5.838073812	down	CARD10
23024	-1.077931784	10.76473781	-6.321119648	8.14E-07	5.23E-05	5.81664618	Not_Change	PDZRN3
1776	-4.577268148	3.492372438	-6.317812247	8.21E-07	5.27E-05	5.808104026	down	DNASE1L3
3566	1.208482443	10.35066519	6.316763923	8.23E-07	5.27E-05	5.80539627	Not_Change	IL4R
2065	-3.646373649	4.744664774	-6.315869456	8.25E-07	5.28E-05	5.803085836	down	ERBB3
5396	0.992107727	12.53090994	6.310550347	8.37E-07	5.34E-05	5.789344919	Not_Change	PRRX1
4133	-1.220681689	11.10786927	-6.309621208	8.39E-07	5.34E-05	5.786944396	Not_Change	MAP2
7004	1.472928759	7.209846736	6.306632948	8.45E-07	5.38E-05	5.779223404	Not_Change	TEAD4
9123	1.700667744	7.32497094	6.304433953	8.50E-07	5.40E-05	5.773541173	Not_Change	SLC16A3
100874095	-5.043465977	3.550777408	-6.295634103	8.70E-07	5.51E-05	5.750797858	down	ADIPOQ-AS1
857	-0.80914848	12.11521733	-6.295330347	8.71E-07	5.51E-05	5.750012671	Not_Change	CAV1
83699	-1.443546529	9.137639541	-6.293824606	8.75E-07	5.52E-05	5.74612032	Not_Change	SH3BGRL2
9211	-3.759313146	5.494323406	-6.292084476	8.79E-07	5.54E-05	5.741621819	down	LGI1
8573	-0.6357546	10.83396787	-6.288709351	8.87E-07	5.58E-05	5.732895825	Not_Change	CASK
818	-0.938750644	11.49086128	-6.282699382	9.01E-07	5.66E-05	5.717355208	Not_Change	CAMK2G
653513	-1.154061961	9.511467785	-6.279616787	9.08E-07	5.69E-05	5.709382954	Not_Change	LOC653513
1513	-1.056307617	10.10165174	-6.272994118	9.24E-07	5.77E-05	5.692252424	Not_Change	CTSK
57178	0.870229224	11.09436002	6.2693532	9.33E-07	5.82E-05	5.682832972	Not_Change	ZMIZ1
6591	1.992784287	9.556746559	6.266490066	9.40E-07	5.85E-05	5.675424904	Not_Change	SNAI2
3772	1.966679542	6.815580839	6.265865636	9.42E-07	5.85E-05	5.673809158	Not_Change	KCNJ15
5172	-2.308289576	7.925753124	-6.263072473	9.49E-07	5.88E-05	5.666581273	down	SLC26A4
11099	-0.78999649	11.3630796	-6.2626099	9.50E-07	5.88E-05	5.665384202	Not_Change	PTPN21
5034	0.745927033	13.57010579	6.259648562	9.58E-07	5.92E-05	5.657720253	Not_Change	P4HB
7030	0.717403398	10.37987745	6.257375721	9.63E-07	5.94E-05	5.651837608	Not_Change	TFE3
84935	1.147760998	11.36064106	6.250992882	9.80E-07	6.03E-05	5.635314878	Not_Change	MEDAG
10419	0.842193927	9.644277325	6.242764904	1.00E-06	6.15E-05	5.614010493	Not_Change	PRMT5
9533	0.77173738	8.294141709	6.23028123	1.04E-06	6.35E-05	5.581675662	Not_Change	POLR1C
158326	-1.708050178	10.5639704	-6.223973281	1.05E-06	6.44E-05	5.565331838	Not_Change	FREM1
260293	-0.919797815	9.755367875	-6.217273388	1.07E-06	6.55E-05	5.547968711	Not_Change	CYP4X1
4237	1.556222405	7.943050856	6.216508997	1.07E-06	6.55E-05	5.545987506	Not_Change	MFAP2
64641	-5.084946111	4.866795464	-6.210639275	1.09E-06	6.64E-05	5.530772238	down	EBF2
253827	-0.732185095	13.05553314	-6.208317293	1.10E-06	6.67E-05	5.524752465	Not_Change	MSRB3
1000	-1.108227069	11.39537529	-6.204004341	1.11E-06	6.74E-05	5.513569849	Not_Change	CDH2
29767	-1.335730025	9.624998548	-6.201918692	1.12E-06	6.76E-05	5.508161608	Not_Change	TMOD2
203859	-1.220297164	9.429260537	-6.197496985	1.13E-06	6.83E-05	5.496694567	Not_Change	ANO5
254827	-0.619683401	9.997564596	-6.191461882	1.15E-06	6.93E-05	5.481040733	Not_Change	NAALADL2
2237	1.047213088	6.899257121	6.190194326	1.15E-06	6.93E-05	5.477752555	Not_Change	FEN1
1978	2.280993482	6.686147645	6.189841315	1.15E-06	6.93E-05	5.47683678	up	EIF4EBP1
9532	-1.124081666	10.83816973	-6.188326953	1.16E-06	6.95E-05	5.472908138	Not_Change	BAG2
613	1.070837726	10.92416351	6.185203209	1.17E-06	6.99E-05	5.464803733	Not_Change	BCR
6330	-4.398035796	5.122743638	-6.181721086	1.18E-06	7.05E-05	5.455768557	down	SCN4B
84056	-0.612556625	10.51326143	-6.179339873	1.19E-06	7.08E-05	5.449589355	Not_Change	KATNAL1
8760	-0.65247471	12.56240027	-6.177635727	1.19E-06	7.09E-05	5.445166839	Not_Change	CDS2
3673	1.669466507	9.588516801	6.17736954	1.19E-06	7.09E-05	5.44447602	Not_Change	ITGA2
105370526	1.884694342	6.743124422	6.176851973	1.19E-06	7.09E-05	5.443132795	Not_Change	HIF1A-AS3
22984	0.679931604	9.858306062	6.176114921	1.20E-06	7.09E-05	5.441219908	Not_Change	PDCD11
23353	-0.800576599	11.84665155	-6.175081	1.20E-06	7.10E-05	5.438536476	Not_Change	SUN1
101927825	-1.334206765	8.923494565	-6.1646423	1.23E-06	7.29E-05	5.411438899	Not_Change	LOC101927825
284034	-1.916886955	7.312864922	-6.158227683	1.25E-06	7.40E-05	5.394782826	Not_Change	LINC00670
100506939	-1.107882554	9.056674257	-6.157006973	1.26E-06	7.41E-05	5.391612766	Not_Change	PRKG1-AS1
2268	1.574344546	6.741266827	6.152927538	1.27E-06	7.48E-05	5.381017991	Not_Change	FGR
8470	-1.238033695	13.40651769	-6.151690918	1.28E-06	7.49E-05	5.377806069	Not_Change	SORBS2
55107	-0.994402489	12.5879188	-6.149961546	1.28E-06	7.51E-05	5.373314091	Not_Change	ANO1
3964	0.6594949	11.07288072	6.146665855	1.29E-06	7.56E-05	5.364752975	Not_Change	LGALS8
114088	3.431878665	5.41606999	6.140674835	1.31E-06	7.67E-05	5.349187994	up	TRIM9
4489	3.27106988	4.1199079	6.138050045	1.32E-06	7.71E-05	5.342367725	up	MT1A
6403	-4.510562008	5.054655857	-6.132917975	1.34E-06	7.81E-05	5.32903089	down	SELP
5217	-0.795086344	11.73470444	-6.131325943	1.35E-06	7.82E-05	5.324893201	Not_Change	PFN2
2319	0.952782006	11.33898609	6.130492538	1.35E-06	7.82E-05	5.322727101	Not_Change	FLOT2
6444	-1.477739574	11.42551664	-6.130402462	1.35E-06	7.82E-05	5.32249298	Not_Change	SGCD
56967	-0.98985459	11.19094027	-6.129478217	1.35E-06	7.83E-05	5.320090703	Not_Change	C14orf132
54477	-0.750866923	10.18430451	-6.128397382	1.36E-06	7.83E-05	5.317281335	Not_Change	PLEKHA5
55974	1.071088241	8.264976964	6.125954463	1.37E-06	7.87E-05	5.310931207	Not_Change	SLC50A1
388121	0.987934443	9.140340269	6.122052645	1.38E-06	7.93E-05	5.300787806	Not_Change	TNFAIP8L3
4547	-3.475517248	4.669189617	-6.121791255	1.38E-06	7.93E-05	5.300108237	down	MTTP
203430	-3.579426032	4.663821564	-6.121538413	1.38E-06	7.93E-05	5.299450888	down	RTL3
83849	-1.700375454	6.809110779	-6.114806052	1.41E-06	8.05E-05	5.281945858	Not_Change	SYT15
85407	-1.837375015	10.78931904	-6.114696741	1.41E-06	8.05E-05	5.281661606	Not_Change	NKD1
23541	0.860056649	8.621536872	6.11376231	1.41E-06	8.05E-05	5.279231663	Not_Change	SEC14L2
9448	1.241398814	13.15224294	6.111768958	1.42E-06	8.07E-05	5.274047815	Not_Change	MAP4K4
100129434	-3.0747873	3.564989762	-6.111702959	1.42E-06	8.07E-05	5.273876173	down	LOC100129434
9700	3.236635293	4.615311271	6.10563218	1.44E-06	8.19E-05	5.258086697	up	ESPL1
8668	0.608631639	10.58953857	6.104904474	1.44E-06	8.19E-05	5.256193809	Not_Change	EIF3I
4810	-0.787998444	11.19904282	-6.099574296	1.47E-06	8.29E-05	5.242327813	Not_Change	NHS
4782	0.782176544	12.28651103	6.096735189	1.48E-06	8.34E-05	5.234941198	Not_Change	NFIC
3611	-0.798472296	11.72943158	-6.091753414	1.50E-06	8.44E-05	5.22197837	Not_Change	ILK
57647	0.904600186	8.37018857	6.089370373	1.51E-06	8.48E-05	5.215776882	Not_Change	DHX37
168455	1.470791835	8.844788423	6.087462193	1.51E-06	8.51E-05	5.210810818	Not_Change	CCDC71L
6328	-1.9358801	6.897490046	-6.082891868	1.53E-06	8.60E-05	5.198915322	Not_Change	SCN3A
3554	1.363849461	12.95414091	6.080790582	1.54E-06	8.63E-05	5.193445608	Not_Change	IL1R1
197259	1.277618854	8.82228967	6.079889834	1.54E-06	8.64E-05	5.191100827	Not_Change	MLKL
27145	-1.134015491	11.36598432	-6.076361342	1.56E-06	8.70E-05	5.18191502	Not_Change	FILIP1
10381	3.761922432	5.332222435	6.075986033	1.56E-06	8.70E-05	5.180937912	up	TUBB3
205428	-0.779088817	10.58410339	-6.075091209	1.56E-06	8.71E-05	5.178608215	Not_Change	DIPK2A
9890	-4.20255382	3.475874912	-6.073554092	1.57E-06	8.73E-05	5.174606142	down	PLPPR4
347240	0.832836563	8.222618969	6.072692599	1.57E-06	8.74E-05	5.172363061	Not_Change	KIF24
5516	-0.60956914	10.39516433	-6.068099169	1.59E-06	8.83E-05	5.160402096	Not_Change	PPP2CB
2683	0.888996009	11.74461411	6.066194122	1.60E-06	8.86E-05	5.15544101	Not_Change	B4GALT1
54704	-0.644984797	10.76608644	-6.055733387	1.65E-06	9.10E-05	5.128194332	Not_Change	PDP1
7582	-0.893062339	9.709687469	-6.053143096	1.66E-06	9.13E-05	5.121446194	Not_Change	ZNF33B
79804	-1.080718123	10.29349802	-6.053004789	1.66E-06	9.13E-05	5.121085865	Not_Change	HAND2-AS1
55174	0.733507496	10.29643315	6.049079178	1.68E-06	9.22E-05	5.110857968	Not_Change	INTS10
284	-0.956088408	10.69773293	-6.048023289	1.68E-06	9.23E-05	5.108106724	Not_Change	ANGPT1
23670	1.204329495	10.23622012	6.039959198	1.72E-06	9.41E-05	5.087091958	Not_Change	CEMIP2
9830	0.8883078	9.177933308	6.036245783	1.74E-06	9.49E-05	5.077413249	Not_Change	TRIM14
185	-1.797686052	6.76811795	-6.032744794	1.75E-06	9.57E-05	5.068287249	Not_Change	AGTR1
199675	3.554358277	3.33618818	6.030827377	1.76E-06	9.60E-05	5.063288739	up	MCEMP1
11170	-2.610024056	7.255587234	-6.028707046	1.77E-06	9.64E-05	5.057760932	down	FAM107A
30001	1.313268471	11.6168998	6.026157953	1.78E-06	9.69E-05	5.051114869	Not_Change	ERO1A
7358	0.863615846	10.97739242	6.023856416	1.79E-06	9.73E-05	5.045113821	Not_Change	UGDH
3614	0.884853378	9.169993134	6.016514307	1.83E-06	9.91E-05	5.025967279	Not_Change	IMPDH1
27173	0.901909381	10.38956902	6.014814369	1.84E-06	9.94E-05	5.021533654	Not_Change	SLC39A1
54629	-0.900936421	11.22732906	-6.013880037	1.84E-06	9.95E-05	5.01909672	Not_Change	MINDY2
4919	-0.776566498	10.5965595	-6.013221517	1.85E-06	9.95E-05	5.017379126	Not_Change	ROR1
8082	-1.002926139	11.75998296	-6.008976872	1.87E-06	0.000100497	5.006307178	Not_Change	SSPN
8555	-0.680634153	10.15417506	-6.007681518	1.87E-06	0.000100688	5.002928046	Not_Change	CDC14B
90550	-0.787960924	10.17788815	-6.006542053	1.88E-06	0.000100692	4.999955468	Not_Change	MCU
54206	1.967818546	11.78236755	6.006500591	1.88E-06	0.000100692	4.999847304	Not_Change	ERRFI1
164284	1.365814802	7.990105599	6.003128421	1.90E-06	0.000101445	4.991049593	Not_Change	APCDD1L
111064646	-1.306087244	9.954211437	-6.000467383	1.91E-06	0.000102011	4.984106571	Not_Change	TPM1-AS
3082	1.971313073	10.30039711	5.99608529	1.93E-06	0.000102975	4.972671937	Not_Change	HGF
23122	-0.786436269	11.79756883	-5.995251978	1.94E-06	0.000102975	4.970497333	Not_Change	CLASP2
23768	-1.842967757	9.880713594	-5.995210998	1.94E-06	0.000102975	4.970390391	Not_Change	FLRT2
143244	0.967973043	6.501833249	5.993545264	1.94E-06	0.000103275	4.966043348	Not_Change	EIF5AL1
23676	-3.93310058	3.462981619	-5.986407214	1.98E-06	0.000105103	4.947412973	down	SMPX
644128	-0.679334281	9.52100984	-5.985605423	1.99E-06	0.000105167	4.945320059	Not_Change	RPL23AP53
6258	-3.158770178	2.434998845	-5.981649458	2.01E-06	0.000106122	4.934993124	down	RXRG
29128	2.416320676	6.603351203	5.979514875	2.02E-06	0.00010648	4.929420381	up	UHRF1
29119	-1.849961062	7.495877473	-5.978781396	2.02E-06	0.00010648	4.927505417	Not_Change	CTNNA3
105375079	-1.405687092	9.162065358	-5.978673885	2.02E-06	0.00010648	4.927224724	Not_Change	LOC105375079
3455	0.717629046	9.826177048	5.967735991	2.08E-06	0.000109475	4.898663408	Not_Change	IFNAR2
4958	-1.852064742	11.41321213	-5.964854455	2.10E-06	0.000110154	4.891137635	Not_Change	OMD
55920	0.793255362	9.917882866	5.963026732	2.11E-06	0.000110508	4.886363819	Not_Change	RCC2
105377499	3.716993095	4.614569869	5.962518148	2.11E-06	0.000110508	4.88503541	up	LOC105377499
59269	1.388837151	8.617436255	5.958806789	2.13E-06	0.000111442	4.875340875	Not_Change	HIVEP3
1675	-3.663753245	6.903676146	-5.953509763	2.16E-06	0.000112862	4.861502684	down	CFD
84947	-0.77887031	8.678784808	-5.951391495	2.18E-06	0.000113332	4.855968265	Not_Change	SERAC1
7089	1.764064008	8.524765079	5.95074411	2.18E-06	0.000113357	4.854276773	Not_Change	TLE2
121227	-0.688168362	9.846103311	-5.950025682	2.19E-06	0.000113404	4.852399625	Not_Change	LRIG3
5742	1.595925753	8.302219348	5.942199352	2.23E-06	0.000115632	4.83194821	Not_Change	PTGS1
2674	-2.194634787	9.101872737	-5.933858684	2.28E-06	0.000118066	4.810148022	down	GFRA1
6354	3.654072934	1.885135949	5.93316279	2.29E-06	0.000118109	4.80832893	up	CCL7
10875	-1.117385189	14.08172606	-5.931807853	2.29E-06	0.00011836	4.804786979	Not_Change	FGL2
147968	-1.771153077	9.202061639	-5.926182251	2.33E-06	0.000119928	4.790079687	Not_Change	CAPN12
54458	0.662441446	9.261604313	5.925778615	2.33E-06	0.000119928	4.789024358	Not_Change	PRR13
10550	-0.688923703	12.33177215	-5.922168327	2.35E-06	0.000120913	4.779584549	Not_Change	ARL6IP5
127435	-1.819274883	8.845405687	-5.91830396	2.38E-06	0.00012199	4.769479408	Not_Change	PODN
137872	-1.212055859	8.239492494	-5.917730188	2.38E-06	0.000121996	4.767978934	Not_Change	ADHFE1
100507420	2.986117407	3.868757342	5.914062566	2.41E-06	0.000123015	4.758387182	up	LINC01605
200081	0.554767736	11.3624524	5.913200135	2.41E-06	0.000123015	4.756131575	Not_Change	TXLNA
266743	-3.145772284	4.395187561	-5.912962605	2.41E-06	0.000123015	4.755510328	down	NPAS4
2687	1.70038906	8.99697322	5.911534804	2.42E-06	0.000123217	4.751775915	Not_Change	GGT5
55669	-0.664919097	10.70331208	-5.911247137	2.42E-06	0.000123217	4.751023506	Not_Change	MFN1
4642	-0.80886623	14.09119691	-5.910615567	2.43E-06	0.000123244	4.749371579	Not_Change	MYO1D
25890	-1.045123464	11.02579623	-5.902308594	2.48E-06	0.000125833	4.727641428	Not_Change	ABI3BP
80270	0.989374975	7.647000306	5.900547209	2.49E-06	0.000126243	4.723033235	Not_Change	HSD3B7
1735	5.279357007	3.622816585	5.899010143	2.51E-06	0.000126388	4.719011739	up	DIO3
6623	1.474153412	8.952416331	5.898626864	2.51E-06	0.000126388	4.718008926	Not_Change	SNCG
79608	-0.913229575	8.876350398	-5.898477293	2.51E-06	0.000126388	4.717617584	Not_Change	RIC3
200150	-1.962159432	9.196906818	-5.897232161	2.52E-06	0.000126625	4.714359731	Not_Change	PLD5
4330	-1.243634843	9.810849239	-5.894316144	2.54E-06	0.000127433	4.706729642	Not_Change	MN1
283349	-0.918641636	12.6653632	-5.893750647	2.54E-06	0.00012744	4.70524989	Not_Change	RASSF3
105378728	3.111244746	3.927602067	5.885728469	2.60E-06	0.000129999	4.68425572	up	LOC105378728
10970	0.916406001	11.68863761	5.885252822	2.60E-06	0.000129999	4.683010811	Not_Change	CKAP4
5673	-1.983882925	0.991564106	-5.88338856	2.61E-06	0.000130265	4.678131336	Not_Change	PSG5
10544	1.105423015	8.167388565	5.883332958	2.61E-06	0.000130265	4.677985799	Not_Change	PROCR
2195	-0.629566351	13.32186303	-5.882870148	2.62E-06	0.000130265	4.676774414	Not_Change	FAT1
81671	1.205230951	12.27295015	5.880160517	2.64E-06	0.000131025	4.669681787	Not_Change	VMP1
157567	-0.789524351	8.35492555	-5.878657573	2.65E-06	0.000131365	4.665747529	Not_Change	ANKRD46
3400	-1.389598646	11.72149563	-5.877498066	2.65E-06	0.000131584	4.662712186	Not_Change	ID4
2358	4.028324354	3.633900237	5.86925211	2.71E-06	0.000134334	4.641123472	up	FPR2
9332	2.162898904	12.54604428	5.859757869	2.78E-06	0.000137603	4.616261135	up	CD163
6749	0.619861405	10.55936323	5.852927931	2.83E-06	0.000139948	4.598372138	Not_Change	SSRP1
3310	2.000020514	7.261775611	5.847457113	2.88E-06	0.000141815	4.584040798	up	HSPA6
200916	1.249556363	7.806760068	5.846787558	2.88E-06	0.000141867	4.582286701	Not_Change	RPL22L1
23229	-0.790061764	11.43426615	-5.841602118	2.92E-06	0.000143651	4.568700953	Not_Change	ARHGEF9
30817	1.52220551	7.628701617	5.838458015	2.95E-06	0.000144662	4.560462636	Not_Change	ADGRE2
366	3.500907216	6.638688428	5.837185231	2.96E-06	0.000144951	4.557127453	up	AQP9
23012	-1.341777491	12.93665039	-5.834831287	2.98E-06	0.000145612	4.550958948	Not_Change	STK38L
4495	4.94646277	4.031367873	5.83443256	2.98E-06	0.000145612	4.549914051	up	MT1G
84823	1.092269943	8.798077705	5.828247662	3.03E-06	0.000147841	4.533704727	Not_Change	LMNB2
93655	-0.901213429	6.822727179	-5.826469891	3.04E-06	0.000148338	4.52904512	Not_Change	ST7-OT3
5635	-0.755499962	8.91784096	-5.824029699	3.06E-06	0.000149103	4.522648961	Not_Change	PRPSAP1
64881	-2.17128983	7.3770413	-5.82205639	3.08E-06	0.000149683	4.51747631	down	PCDH20
4008	-0.861310792	11.73484031	-5.821290311	3.09E-06	0.00014978	4.515468116	Not_Change	LMO7
84916	0.663891808	9.350604954	5.818135249	3.11E-06	0.000150843	4.507197076	Not_Change	UTP4
4493	2.059774692	9.781420799	5.816870482	3.12E-06	0.000151143	4.5038813	up	MT1E
2255	-4.070245188	4.906310986	-5.815466473	3.13E-06	0.000151472	4.500200363	down	FGF10
723961	-3.495460491	7.359454101	-5.815015533	3.14E-06	0.000151472	4.499018093	down	INS-IGF2
6648	2.37781659	13.7546966	5.812285895	3.16E-06	0.000152252	4.491861288	up	SOD2
678	0.923867409	12.39146098	5.812063737	3.16E-06	0.000152252	4.491278794	Not_Change	ZFP36L2
57446	-0.676845785	10.55191271	-5.809945916	3.18E-06	0.000152907	4.485725764	Not_Change	NDRG3
79180	0.895145462	8.711440622	5.80908218	3.19E-06	0.000153049	4.483460926	Not_Change	EFHD2
105370904	-3.63106315	5.936427857	-5.80719681	3.21E-06	0.000153612	4.47851706	down	LOC105370904
364	-4.307024868	3.255472099	-5.805405608	3.22E-06	0.000154138	4.473819926	down	AQP7
4846	-3.582738498	5.114600477	-5.804564852	3.23E-06	0.000154244	4.471615113	down	NOS3
51660	-1.024069078	9.246626609	-5.803611463	3.24E-06	0.000154244	4.469114879	Not_Change	MPC1
6675	0.832607435	10.42630589	5.803600634	3.24E-06	0.000154244	4.46908648	Not_Change	UAP1
7450	-5.593224413	9.429767323	-5.799435519	3.27E-06	0.000155765	4.458162936	down	VWF
3576	4.56954638	7.258293772	5.797973141	3.29E-06	0.000155901	4.454327416	up	CXCL8
23095	-0.553879468	12.04764377	-5.797287539	3.29E-06	0.000155901	4.452529176	Not_Change	KIF1B
3983	-1.016751535	11.68856562	-5.797058998	3.29E-06	0.000155901	4.451929737	Not_Change	ABLIM1
285590	0.70023967	10.67342828	5.793236266	3.33E-06	0.000157295	4.441902669	Not_Change	SH3PXD2B
4603	-1.382717549	8.972114419	-5.791658898	3.34E-06	0.000157747	4.437764959	Not_Change	MYBL1
6480	0.887153873	11.82274174	5.790938512	3.35E-06	0.000157837	4.435875212	Not_Change	ST6GAL1
10140	-0.686035104	10.21998491	-5.787062249	3.38E-06	0.000159272	4.425706304	Not_Change	TOB1
9699	-2.824433787	1.938328399	-5.780456711	3.44E-06	0.000161905	4.408375416	down	RIMS2
715	1.214629748	13.24630625	5.777767705	3.47E-06	0.000162858	4.401319558	Not_Change	C1R
79730	-0.986129464	10.02292933	-5.775859169	3.49E-06	0.000163473	4.396311367	Not_Change	NSUN7
22992	0.537507409	11.45157211	5.775327547	3.49E-06	0.000163485	4.3949163	Not_Change	KDM2A
8685	4.458992938	5.262429155	5.772733059	3.52E-06	0.000164406	4.388107677	up	MARCO
102724050	1.705504018	7.239664239	5.770790132	3.54E-06	0.000165043	4.383008666	Not_Change	GPR84-AS1
56675	1.400761105	6.998791197	5.767729054	3.56E-06	0.000166049	4.374974738	Not_Change	NRIP3
8542	1.184468861	9.898143698	5.767523468	3.57E-06	0.000166049	4.374435149	Not_Change	APOL1
944	1.628148081	7.519383838	5.765113316	3.59E-06	0.000166904	4.36810919	Not_Change	TNFSF8
56342	1.002543538	7.166679035	5.76442655	3.60E-06	0.000166987	4.366306566	Not_Change	PPAN
8463	1.001123826	10.57737818	5.757778596	3.66E-06	0.000169414	4.348855588	Not_Change	TEAD2
55603	1.03926963	11.99830582	5.757702968	3.66E-06	0.000169414	4.348657048	Not_Change	TENT5A
80025	0.687627207	11.70322203	5.757562761	3.66E-06	0.000169414	4.348288974	Not_Change	PANK2
53616	-1.584193241	8.46378392	-5.756018991	3.68E-06	0.000169815	4.344236172	Not_Change	ADAM22
3899	-2.012052125	8.341032713	-5.755589044	3.68E-06	0.000169815	4.343107425	down	AFF3
5563	-1.000725024	10.19883844	-5.755187531	3.69E-06	0.000169815	4.342053315	Not_Change	PRKAA2
32	-1.173155893	10.48469422	-5.754655346	3.69E-06	0.000169831	4.340656133	Not_Change	ACACB
10531	0.736158419	10.92266765	5.753240881	3.71E-06	0.000170095	4.336942561	Not_Change	PITRM1
122525	-1.039447117	7.568866547	-5.753087162	3.71E-06	0.000170095	4.336538976	Not_Change	C14orf28
23510	0.802601747	9.689423896	5.750143185	3.74E-06	0.00017122	4.328809393	Not_Change	KCTD2
285527	-0.677348357	12.2858353	-5.746977262	3.77E-06	0.000172455	4.320496528	Not_Change	FRYL
7957	-0.810968929	8.888093172	-5.741672702	3.82E-06	0.000174703	4.306566905	Not_Change	EPM2A
85439	-2.391151567	7.790736411	-5.738937032	3.85E-06	0.000175761	4.299382495	down	STON2
57526	-3.414588013	4.824815723	-5.736394317	3.88E-06	0.000176734	4.292704447	down	PCDH19
9416	0.606125019	10.34882624	5.735571592	3.89E-06	0.000176892	4.290543611	Not_Change	DDX23
5817	0.776484762	10.08156946	5.734276014	3.90E-06	0.000177275	4.287140776	Not_Change	PVR
105375622	-3.818838835	4.109026536	-5.733424716	3.91E-06	0.000177448	4.284904792	down	LINC02849
6676	2.363429434	6.41586603	5.728928975	3.96E-06	0.000179278	4.273095802	up	SPAG4
1230	1.734754338	7.950689674	5.728635984	3.96E-06	0.000179278	4.27232616	Not_Change	CCR1
25825	0.966633584	12.32753564	5.72613451	3.99E-06	0.000180252	4.265754998	Not_Change	BACE2
5914	1.401904601	9.325093237	5.723209726	4.02E-06	0.000181439	4.2580714	Not_Change	RARA
55741	0.830316247	7.20557627	5.722650787	4.02E-06	0.000181475	4.256602976	Not_Change	EDEM2
7465	-0.901414105	10.07006262	-5.721696178	4.03E-06	0.000181704	4.254095025	Not_Change	WEE1
4329	-0.779730325	10.19947734	-5.716219668	4.09E-06	0.000184163	4.239706163	Not_Change	ALDH6A1
64388	-3.207307542	2.114413483	-5.714438284	4.11E-06	0.000184719	4.235025443	down	GREM2
5872	0.912689121	10.96206541	5.714129999	4.12E-06	0.000184719	4.234215383	Not_Change	RAB13
285848	2.83222371	2.78818695	5.711817077	4.14E-06	0.000185632	4.228137711	up	PNPLA1
100689073	3.248951365	3.596955692	5.709017647	4.17E-06	0.000186794	4.220781253	up	ARHGAP22-IT1
8761	0.610538164	11.1809943	5.708298491	4.18E-06	0.000186913	4.218891357	Not_Change	PABPC4
8662	0.583706722	11.13383667	5.70774884	4.19E-06	0.000186947	4.217446893	Not_Change	EIF3B
55093	0.60392858	8.312856333	5.706739812	4.20E-06	0.000187214	4.214795154	Not_Change	NTAQ1
200407	3.027812122	1.541843728	5.702514973	4.25E-06	0.000189112	4.203691638	up	CREG2
7328	-0.65539166	12.51331465	-5.700939849	4.27E-06	0.000189624	4.199551728	Not_Change	UBE2H
53904	-3.821670553	3.135293541	-5.700553059	4.27E-06	0.000189624	4.198535105	down	MYO3A
100652988	-1.529317428	8.87085134	-5.699150307	4.29E-06	0.000190097	4.194848104	Not_Change	LINC00702
105371526	-3.552090701	3.416855155	-5.697120365	4.31E-06	0.000190893	4.189512408	down	LOC105371526
84444	0.891955245	8.376727781	5.694065545	4.35E-06	0.000192224	4.18148241	Not_Change	DOT1L
101929523	1.934646221	6.862481101	5.69350598	4.35E-06	0.000192267	4.180011468	Not_Change	THBS2-AS1
8534	2.085335728	8.278658437	5.690510492	4.39E-06	0.000193434	4.172136871	up	CHST1
59272	-3.196978401	2.853819034	-5.690310265	4.39E-06	0.000193434	4.171610493	down	ACE2
5271	1.107893738	9.316556157	5.688694574	4.41E-06	0.000194029	4.167362919	Not_Change	SERPINB8
100505495	-3.556200565	3.824442479	-5.688154346	4.42E-06	0.000194064	4.165942656	down	PCAT19
104	-1.068480498	11.93176371	-5.677703619	4.54E-06	0.000199354	4.138464632	Not_Change	ADARB1
80177	-4.572840512	5.951004872	-5.676326808	4.56E-06	0.000199841	4.134844171	down	MYCT1
10158	3.711371139	3.822847055	5.675769952	4.57E-06	0.000199886	4.133379837	up	PDZK1IP1
4017	1.300343097	9.213703688	5.674768099	4.58E-06	0.000200172	4.130745277	Not_Change	LOXL2
79083	-3.760585731	4.462141549	-5.673147705	4.60E-06	0.00020059	4.126484036	down	MLPH
340371	-1.00249641	9.581707406	-5.672634365	4.60E-06	0.00020059	4.125134051	Not_Change	NRBP2
51705	-4.203856219	6.874761555	-5.672583412	4.61E-06	0.00020059	4.125000054	down	EMCN
4045	-4.175009547	5.221275774	-5.669898286	4.64E-06	0.000201793	4.117938458	down	LSAMP
6518	3.338469974	4.812477757	5.668229459	4.66E-06	0.000202447	4.113549437	up	SLC2A5
23511	0.611658953	10.17777906	5.663215691	4.72E-06	0.000204944	4.100362358	Not_Change	NUP188
5209	1.247478963	12.31568877	5.661760845	4.74E-06	0.000205491	4.096535625	Not_Change	PFKFB3
9056	0.909328322	8.110638632	5.658468254	4.78E-06	0.000207063	4.087874614	Not_Change	SLC7A7
9708	0.742032463	8.473475951	5.656327416	4.81E-06	0.000208	4.082242946	Not_Change	PCDHGA8
55576	-1.87144997	6.722846191	-5.655485593	4.82E-06	0.000208211	4.08002839	Not_Change	STAB2
377	0.542864797	12.13806676	5.654934234	4.83E-06	0.00020826	4.078577931	Not_Change	ARF3
130733	-1.180993762	8.077911689	-5.652697261	4.86E-06	0.000208956	4.072692973	Not_Change	TMEM178A
105377374	3.701084766	4.276878085	5.65230733	4.86E-06	0.000208956	4.071667129	up	LOC105377374
9414	0.795065114	11.76516575	5.651259615	4.88E-06	0.000209286	4.068910729	Not_Change	TJP2
153020	1.498948332	8.508876629	5.650478843	4.89E-06	0.000209466	4.066856584	Not_Change	RASGEF1B
100996724	-0.731070111	11.30007943	-5.647575337	4.93E-06	0.00021085	4.059217445	Not_Change	PDE4DIPP2
27233	-1.228364672	7.505615869	-5.645947602	4.95E-06	0.000211515	4.054934685	Not_Change	SULT1C4
23582	-0.627847905	9.970522267	-5.643391228	4.98E-06	0.000212715	4.048208306	Not_Change	CCNDBP1
4856	-1.665413316	13.33427668	-5.637585126	5.06E-06	0.000215585	4.032930003	Not_Change	CCN3
7421	1.131056444	8.252282892	5.637505572	5.06E-06	0.000215585	4.032720652	Not_Change	VDR
100131378	2.23939959	5.765755015	5.635596049	5.09E-06	0.00021619	4.027695528	up	C11orf91
7453	0.721243159	10.38119328	5.635550885	5.09E-06	0.00021619	4.027576672	Not_Change	WARS1
482	-1.668643321	6.292144464	-5.632252643	5.13E-06	0.000217854	4.018896558	Not_Change	ATP1B2
6586	-0.897045493	12.03941439	-5.629799704	5.17E-06	0.000218951	4.012440724	Not_Change	SLIT3
29940	0.736940682	10.83105382	5.629478973	5.17E-06	0.000218951	4.011596576	Not_Change	DSE
54793	-0.759151629	11.53477126	-5.623413663	5.26E-06	0.000222291	3.995632106	Not_Change	KCTD9
91	0.879066194	9.480623622	5.622073967	5.28E-06	0.000222593	3.992105664	Not_Change	ACVR1B
11200	1.635640089	6.416048837	5.622001937	5.28E-06	0.000222593	3.991916058	Not_Change	CHEK2
7123	-1.584358117	7.49545953	-5.620671314	5.30E-06	0.000223121	3.98841341	Not_Change	CLEC3B
256435	-1.880005937	6.850030957	-5.616848137	5.35E-06	0.000224947	3.97834906	Not_Change	ST6GALNAC3
256158	-3.878591143	3.967036691	-5.616745173	5.35E-06	0.000224947	3.978078004	down	HMCN2
947	-1.338264909	10.85470181	-5.613906035	5.40E-06	0.000226402	3.970603639	Not_Change	CD34
54805	-0.645455055	10.99079739	-5.613112055	5.41E-06	0.000226611	3.968513328	Not_Change	CNNM2
1026	1.348557112	11.17997634	5.61088995	5.44E-06	0.000227698	3.962663032	Not_Change	CDKN1A
140609	-0.897760698	11.70657137	-5.608176929	5.48E-06	0.000229093	3.955519959	Not_Change	NEK7
3481	-3.397992093	7.4756419	-5.601875713	5.57E-06	0.000232742	3.938928275	down	IGF2
54107	0.718278481	10.06943508	5.600554634	5.59E-06	0.00023329	3.935449524	Not_Change	POLE3
5499	0.904072814	8.708284461	5.598991072	5.62E-06	0.000233994	3.931332147	Not_Change	PPP1CA
107984429	-0.856841556	7.702681688	-5.595847185	5.66E-06	0.000235704	3.923052918	Not_Change	PRSS23-AS1
114898	-1.507698011	7.844158042	-5.593493633	5.70E-06	0.000236705	3.916854694	Not_Change	C1QTNF2
1317	0.580376803	9.521917895	5.593383562	5.70E-06	0.000236705	3.916564812	Not_Change	SLC31A1
2495	1.601282605	13.5186265	5.591173912	5.74E-06	0.000237835	3.910745326	Not_Change	FTH1
79742	-4.567202846	5.729605233	-5.589892533	5.76E-06	0.000238372	3.907370499	down	DIPK2B
1051	1.174572363	8.108096488	5.589199654	5.77E-06	0.000238532	3.905545602	Not_Change	CEBPB
2259	-1.132119007	11.50801509	-5.585479034	5.83E-06	0.000240652	3.895745905	Not_Change	FGF14
5730	-3.995840298	5.843062138	-5.583244317	5.86E-06	0.000241819	3.889859618	down	PTGDS
81578	-0.937222701	12.24881087	-5.578828203	5.93E-06	0.000244255	3.878226844	Not_Change	COL21A1
140576	1.086528213	8.931469041	5.578312596	5.94E-06	0.000244255	3.876868597	Not_Change	S100A16
1104	1.233011424	7.707070616	5.578204171	5.94E-06	0.000244255	3.876582974	Not_Change	RCC1
54974	0.6941048	8.110724112	5.576987708	5.96E-06	0.000244767	3.873378425	Not_Change	THG1L
1508	1.010148788	13.35297592	5.57599919	5.98E-06	0.000245129	3.870774311	Not_Change	CTSB
55227	-0.74325873	9.473025676	-5.573386374	6.02E-06	0.000246572	3.863891002	Not_Change	LRRC1
57633	-1.333728263	8.925281484	-5.568097479	6.11E-06	0.000249824	3.84995682	Not_Change	LRRN1
117	-3.209704674	3.950332398	-5.564296391	6.17E-06	0.000252103	3.839941692	down	ADCYAP1R1
9796	2.846463345	6.73241937	5.561468346	6.22E-06	0.000253444	3.832489948	up	PHYHIP
8420	0.83075013	8.43217685	5.561456151	6.22E-06	0.000253444	3.832457812	Not_Change	SNHG3
8909	2.933077859	3.827809023	5.560350679	6.24E-06	0.000253902	3.829544862	up	ENDOU
7804	1.476122906	8.71755807	5.55944854	6.25E-06	0.000254167	3.827167662	Not_Change	LRP8
112399	2.040444972	9.13064057	5.559089259	6.26E-06	0.000254167	3.826220921	up	EGLN3
7410	0.771050503	9.207896109	5.550248106	6.41E-06	0.000260007	3.802921916	Not_Change	VAV2
100996720	1.240528853	4.716352779	5.547487178	6.46E-06	0.000261647	3.79564541	Not_Change	LOC100996720
3903	1.470258868	8.636662633	5.543402427	6.53E-06	0.000263599	3.784879351	Not_Change	LAIR1
6175	0.791557362	13.02548586	5.543029492	6.53E-06	0.000263599	3.783896384	Not_Change	RPLP0
54507	0.870131112	10.00673518	5.542997894	6.53E-06	0.000263599	3.783813097	Not_Change	ADAMTSL4
285382	-1.25521574	9.587305673	-5.542374192	6.55E-06	0.000263735	3.782169156	Not_Change	C3orf70
728	1.38514104	8.989947076	5.539191046	6.60E-06	0.000265648	3.773778828	Not_Change	C5AR1
8842	-2.935728643	7.993203186	-5.538597996	6.61E-06	0.000265648	3.772215588	down	PROM1
3131	-1.595085593	9.964996019	-5.538403948	6.62E-06	0.000265648	3.771704087	Not_Change	HLF
1674	-2.194593935	10.37749554	-5.536236875	6.66E-06	0.000266898	3.765991682	down	DES
83706	1.291389917	7.859257191	5.532772343	6.72E-06	0.000269096	3.756858789	Not_Change	FERMT3
83890	1.493155216	6.284328564	5.530773466	6.75E-06	0.00027024	3.751589309	Not_Change	SPATA9
100129940	3.709085844	4.729089367	5.527244988	6.82E-06	0.000272515	3.742287075	up	HMGA2-AS1
23452	1.330886977	11.30504125	5.526607993	6.83E-06	0.000272668	3.740607694	Not_Change	ANGPTL2
3588	0.455015467	9.2185856	5.522394824	6.91E-06	0.000275473	3.729499645	Not_Change	IL10RB
5274	-1.309827429	8.01758637	-5.521254182	6.93E-06	0.000275891	3.726492213	Not_Change	SERPINI1
2752	0.914712375	13.03238505	5.520978588	6.94E-06	0.000275891	3.725765571	Not_Change	GLUL
4830	1.296297818	8.134761895	5.520356614	6.95E-06	0.000276036	3.724125639	Not_Change	NME1
10218	-1.99720058	7.593829748	-5.519053352	6.97E-06	0.000276691	3.720689338	Not_Change	ANGPTL7
2192	-1.341652116	11.72570396	-5.517445499	7.00E-06	0.000277577	3.716449833	Not_Change	FBLN1
9663	0.354485375	10.45323382	5.514695601	7.05E-06	0.000279328	3.70919881	Not_Change	LPIN2
6810	0.743213173	8.192631214	5.512219254	7.10E-06	0.000280882	3.702668845	Not_Change	STX4
731220	3.248027768	4.486975034	5.51134816	7.12E-06	0.000281221	3.700371775	up	RFX8
8831	0.967883419	9.905773061	5.509106231	7.16E-06	0.000282302	3.69445968	Not_Change	SYNGAP1
81575	-1.964407923	8.735009868	-5.509082436	7.16E-06	0.000282302	3.694396931	Not_Change	APOLD1
2977	-3.919106049	7.128114744	-5.508052877	7.18E-06	0.000282766	3.691681861	down	GUCY1A2
80332	-1.678737703	9.339048811	-5.503132966	7.28E-06	0.000286227	3.678706922	Not_Change	ADAM33
11025	2.483106458	5.492768616	5.501908151	7.30E-06	0.000286849	3.67547666	up	LILRB3
196883	-4.025935926	5.441488864	-5.498457882	7.37E-06	0.000288965	3.666376811	down	ADCY4
79901	-0.691381853	13.99099804	-5.498349287	7.37E-06	0.000288965	3.666090392	Not_Change	CYBRD1
161198	-2.455844627	6.833967499	-5.497651139	7.39E-06	0.000289182	3.664249016	down	CLEC14A
26960	-0.759212432	10.18728962	-5.49183484	7.50E-06	0.000293436	3.648907759	Not_Change	NBEA
7439	1.560579509	13.44802542	5.490983139	7.52E-06	0.000293742	3.646661181	Not_Change	BEST1
166614	-0.887770712	8.908057699	-5.490611277	7.53E-06	0.000293742	3.645680292	Not_Change	DCLK2
57669	-0.617545536	10.15197121	-5.488355058	7.58E-06	0.000295206	3.639728786	Not_Change	EPB41L5
1108	0.533366851	12.60854536	5.485896992	7.63E-06	0.00029684	3.633244635	Not_Change	CHD4
3007	0.825173308	8.032199465	5.48502287	7.64E-06	0.000297207	3.630938728	Not_Change	H1-3
367	-0.673720236	11.48116997	-5.484399637	7.66E-06	0.000297373	3.629294642	Not_Change	AR
105369299	2.261284438	1.696313159	5.483336945	7.68E-06	0.000297893	3.626491235	up	LOC105369299
84263	-0.702140952	10.29371944	-5.480438678	7.74E-06	0.000299623	3.618845332	Not_Change	HSDL2
53405	-4.027271386	5.912298013	-5.480356092	7.74E-06	0.000299623	3.618627456	down	CLIC5
2022	1.440379117	12.07663456	5.479949468	7.75E-06	0.000299623	3.61755472	Not_Change	ENG
5054	1.981270566	13.81125523	5.479140413	7.77E-06	0.000299669	3.615420289	Not_Change	SERPINE1
6804	2.263837544	6.47539411	5.479064321	7.77E-06	0.000299669	3.615219544	up	STX1A
863	-3.047049966	3.886497787	-5.477684203	7.80E-06	0.000300453	3.61157849	down	CBFA2T3
55930	-3.555133155	6.048422205	-5.471779998	7.92E-06	0.000304433	3.596001153	down	MYO5C
100873976	-3.060934335	4.912867001	-5.471616169	7.93E-06	0.000304433	3.595568899	down	CNTN4-AS2
101928323	-0.788623248	6.991205424	-5.47158435	7.93E-06	0.000304433	3.595484944	Not_Change	ZBTB47-AS1
79651	1.13571891	7.679997544	5.470763664	7.94E-06	0.00030477	3.59331959	Not_Change	RHBDF2
22874	-2.880896457	6.571752438	-5.466596642	8.04E-06	0.000307884	3.582324671	down	PLEKHA6
6304	-0.586833301	10.59764649	-5.465523896	8.06E-06	0.000308436	3.579494076	Not_Change	SATB1
5592	-0.600499712	13.62001971	-5.463780006	8.10E-06	0.00030916	3.574892486	Not_Change	PRKG1
63971	-0.504244392	12.42847825	-5.463736599	8.10E-06	0.00030916	3.574777945	Not_Change	KIF13A
1193	-1.409089915	7.659964394	-5.46340239	8.10E-06	0.00030916	3.573896058	Not_Change	CLIC2
399694	-1.473864321	9.611233144	-5.463018266	8.11E-06	0.00030916	3.572882453	Not_Change	SHC4
8741	1.041150017	8.061691368	5.461877708	8.14E-06	0.000309773	3.569872786	Not_Change	TNFSF13
158135	-0.99852694	10.07264447	-5.460201804	8.18E-06	0.000310838	3.565450387	Not_Change	TTLL11
9600	1.037178509	8.47258896	5.458361973	8.22E-06	0.000312046	3.560595304	Not_Change	PITPNM1
822	1.590215791	8.904863016	5.457854359	8.23E-06	0.000312131	3.559255753	Not_Change	CAPG
6789	0.512096774	11.21546949	5.456905582	8.25E-06	0.000312589	3.55675199	Not_Change	STK4
4162	-1.139197906	14.15803417	-5.453541594	8.32E-06	0.000315102	3.547874396	Not_Change	MCAM
21	-1.033647777	9.292511491	-5.449553358	8.41E-06	0.000318023	3.537348922	Not_Change	ABCA3
1981	0.55716561	12.7717569	5.449323111	8.42E-06	0.000318023	3.536741256	Not_Change	EIF4G1
7485	-0.845597	8.064933301	-5.448763941	8.43E-06	0.000318156	3.535265487	Not_Change	GET1
101929230	-1.301983547	6.961005256	-5.446273777	8.49E-06	0.000319958	3.528693292	Not_Change	LOC101929230
93986	-0.993522215	8.949146777	-5.445010806	8.52E-06	0.000320703	3.525359904	Not_Change	FOXP2
728558	-0.755585121	7.625667538	-5.443412688	8.56E-06	0.000321742	3.521141882	Not_Change	ENTPD1-AS1
134553	-0.784161522	11.15846283	-5.438731795	8.66E-06	0.000325491	3.508786811	Not_Change	C5orf24
286343	-0.855178985	8.287571601	-5.437047912	8.70E-06	0.000326622	3.504342085	Not_Change	LURAP1L
127018	-0.730700733	10.15068221	-5.435662604	8.74E-06	0.000327493	3.500685401	Not_Change	LYPLAL1
140885	0.781689557	10.31661762	5.429442784	8.89E-06	0.000332695	3.48426671	Not_Change	SIRPA
8395	-1.909441276	7.743456185	-5.428113361	8.92E-06	0.000333339	3.480757229	Not_Change	PIP5K1B
79939	0.597275348	10.22041239	5.42738774	8.94E-06	0.000333339	3.47884167	Not_Change	SLC35E1
11059	-0.641298002	10.19795907	-5.427376742	8.94E-06	0.000333339	3.478812639	Not_Change	WWP1
8570	0.549888418	10.69022713	5.426322214	8.96E-06	0.000333339	3.476028775	Not_Change	KHSRP
57584	-0.489109106	12.0048455	-5.426264945	8.96E-06	0.000333339	3.475877589	Not_Change	ARHGAP21
285533	3.043388267	5.624175185	5.426202142	8.96E-06	0.000333339	3.475711793	up	RNF175
1465	-1.036673939	13.42435729	-5.425824937	8.97E-06	0.000333339	3.474715994	Not_Change	CSRP1
79658	-0.729392226	12.00762551	-5.425529621	8.98E-06	0.000333339	3.473936376	Not_Change	ARHGAP10
9609	1.108700806	7.999530908	5.422609771	9.05E-06	0.000335625	3.466227979	Not_Change	RAB36
81848	0.998344559	11.32387396	5.419635824	9.12E-06	0.000337976	3.458376499	Not_Change	SPRY4
55041	0.543519564	10.5323619	5.41703032	9.19E-06	0.000340004	3.451497525	Not_Change	PLEKHB2
115253422	-1.065285267	10.67530401	-5.412973766	9.29E-06	0.000343393	3.440787129	Not_Change	DUS4L-BCAP29
5552	1.051880312	11.07109999	5.411227794	9.34E-06	0.000344651	3.436177142	Not_Change	SRGN
63920	-0.827937742	7.582856338	-5.409368761	9.38E-06	0.00034602	3.431268538	Not_Change	FAM200C
51455	-0.527179239	10.26247507	-5.406326804	9.46E-06	0.000348511	3.423236315	Not_Change	REV1
101928773	-1.325966893	5.804532408	-5.40428218	9.51E-06	0.000350072	3.41783738	Not_Change	LINC01449
7086	0.852733101	11.12773055	5.403127681	9.54E-06	0.000350353	3.414788812	Not_Change	TKT
23034	-1.035470399	12.41385268	-5.402116938	9.57E-06	0.000350353	3.412119815	Not_Change	SAMD4A
80301	0.81446654	9.824507844	5.402037819	9.57E-06	0.000350353	3.411910892	Not_Change	PLEKHO2
84504	-1.007395408	8.040526234	-5.401935143	9.57E-06	0.000350353	3.411639761	Not_Change	NKX6-2
10130	0.653034881	11.73380334	5.401763214	9.58E-06	0.000350353	3.411185755	Not_Change	PDIA6
84961	-0.438830123	11.07284744	-5.401626713	9.58E-06	0.000350353	3.410825303	Not_Change	FBXL20
8792	1.371884461	7.497496034	5.400322965	9.62E-06	0.00035122	3.407382528	Not_Change	TNFRSF11A
117583	-0.611531461	10.9141846	-5.398832155	9.65E-06	0.000352268	3.403445724	Not_Change	PARD3B
51804	1.444366483	8.015816383	5.397495557	9.69E-06	0.000353171	3.399916097	Not_Change	SIX4
105377743	2.628546261	5.211419096	5.397036444	9.70E-06	0.000353237	3.398703681	up	LOC105377743
84419	3.055780048	1.771083456	5.393187107	9.80E-06	0.000356564	3.388538201	up	C15orf48
126669	-1.373167571	8.331283718	-5.392482695	9.82E-06	0.000356869	3.386677919	Not_Change	SHE
23082	0.819046295	10.21650956	5.391725694	9.84E-06	0.000357224	3.384678738	Not_Change	PPRC1
11345	-0.809448494	10.60752822	-5.390692284	9.87E-06	0.000357624	3.381949557	Not_Change	GABARAPL2
7915	-0.874015902	8.428412968	-5.390320586	9.88E-06	0.000357624	3.380967915	Not_Change	ALDH5A1
1287	-0.767769226	10.43438243	-5.390147591	9.88E-06	0.000357624	3.380511038	Not_Change	COL4A5
5717	0.51504223	10.45360119	5.383592988	1.01E-05	0.000363653	3.363199908	Not_Change	PSMD11
57007	-1.325489955	9.006756783	-5.381864764	1.01E-05	0.000364977	3.358635364	Not_Change	ACKR3
3687	1.742810944	7.778558403	5.380466622	1.01E-05	0.000365048	3.354942567	Not_Change	ITGAX
26064	-0.648192592	11.86088437	-5.380312803	1.02E-05	0.000365048	3.354536295	Not_Change	RAI14
4055	0.760525005	9.763786779	5.38024794	1.02E-05	0.000365048	3.354364975	Not_Change	LTBR
79785	-3.265539496	5.989470235	-5.380049537	1.02E-05	0.000365048	3.353840946	down	RERGL
5502	-3.592171466	5.120696805	-5.379827609	1.02E-05	0.000365048	3.353254779	down	PPP1R1A
100750246	1.837506245	4.920472467	5.379477546	1.02E-05	0.000365048	3.35233017	Not_Change	HIF1A-AS1
127833	-1.079301043	8.32980428	-5.377989544	1.02E-05	0.000366142	3.34839994	Not_Change	SYT2
9934	-2.61565865	5.686977686	-5.373739596	1.03E-05	0.00037	3.337174311	down	P2RY14
100505994	4.228149637	4.654272301	5.370780786	1.04E-05	0.000372593	3.329358764	up	LUCAT1
10395	-0.564657892	11.82058321	-5.370348461	1.04E-05	0.000372642	3.328216781	Not_Change	DLC1
226	0.720015089	12.19436598	5.368388255	1.05E-05	0.00037424	3.323038851	Not_Change	ALDOA
6187	0.738895716	12.06518568	5.367452558	1.05E-05	0.000374801	3.32056715	Not_Change	RPS2
113452	1.334360364	6.486364656	5.362805605	1.06E-05	0.000379161	3.30829162	Not_Change	TMEM54
2628	-1.370326966	7.960348676	-5.359703819	1.07E-05	0.00038159	3.300097549	Not_Change	GATM
23236	-1.904525694	7.37182043	-5.35968847	1.07E-05	0.00038159	3.300057002	Not_Change	PLCB1
1820	0.971092311	6.441723692	5.358615159	1.08E-05	0.000382307	3.297221553	Not_Change	ARID3A
9886	-1.005517769	9.612523472	-5.35556769	1.09E-05	0.000385082	3.289170663	Not_Change	RHOBTB1
117247	2.245468991	7.173817627	5.351892104	1.10E-05	0.00038854	3.279460099	up	SLC16A10
163175	-1.703080555	5.552648708	-5.350287552	1.10E-05	0.000389833	3.275220916	Not_Change	LGI4
55958	-0.523945707	10.53562566	-5.349385507	1.10E-05	0.000390386	3.272837713	Not_Change	KLHL9
160518	-0.512085971	10.46757192	-5.348085697	1.11E-05	0.000391363	3.269403579	Not_Change	DENND5B
55893	1.397930801	11.30548744	5.347456506	1.11E-05	0.000391629	3.267741226	Not_Change	ZNF395
112694756	0.723018316	12.17223837	5.346297446	1.11E-05	0.000392459	3.264678905	Not_Change	LOC112694756
84441	0.454052729	11.3870972	5.343254855	1.12E-05	0.000395307	3.256640018	Not_Change	MAML2
1264	-1.779183175	12.44591364	-5.34103104	1.13E-05	0.000397292	3.250764296	Not_Change	CNN1
84253	-0.780373138	9.344859885	-5.340640405	1.13E-05	0.000397307	3.249732158	Not_Change	GARNL3
85456	0.8487591	11.88911382	5.339828393	1.13E-05	0.000397776	3.247586639	Not_Change	TNKS1BP1
54536	-0.991862305	8.880109845	-5.339431073	1.13E-05	0.000397799	3.246536827	Not_Change	EXOC6
79035	0.763828676	8.73365705	5.333463849	1.15E-05	0.000403879	3.230769577	Not_Change	NABP2
135398	-2.983152683	1.811180934	-5.330647768	1.16E-05	0.000406563	3.223328349	down	C6orf141
219654	0.866496946	11.6754568	5.330050188	1.16E-05	0.000406633	3.221749277	Not_Change	ZCCHC24
54978	0.690127487	9.658314654	5.329835147	1.16E-05	0.000406633	3.22118104	Not_Change	SLC35F6
8853	-0.594932084	11.77518173	-5.327916686	1.17E-05	0.000408106	3.216111557	Not_Change	ASAP2
8821	-0.755815062	10.76120696	-5.327754236	1.17E-05	0.000408106	3.215682283	Not_Change	INPP4B
84708	0.933199224	9.118830757	5.325539282	1.18E-05	0.00041015	3.209829215	Not_Change	LNX1
10071	2.68150914	2.313884583	5.320555663	1.19E-05	0.000415314	3.196659507	up	MUC12
10495	-0.684350568	9.298308521	-5.319460216	1.20E-05	0.000416129	3.19376461	Not_Change	ENOX2
10335	-0.812681566	13.64973355	-5.318847407	1.20E-05	0.000416401	3.192145151	Not_Change	IRAG1
54345	-3.381440417	3.731325267	-5.31493577	1.21E-05	0.00042042	3.18180776	down	SOX18
85403	0.601388881	10.12261901	5.313441234	1.22E-05	0.000421703	3.177858027	Not_Change	EAF1
9586	-1.694988742	9.737629839	-5.309544241	1.23E-05	0.000425757	3.167558913	Not_Change	CREB5
107985513	2.213740848	6.567764247	5.306091697	1.24E-05	0.000429333	3.158434152	up	LOC107985513
56977	-1.336670211	8.465900559	-5.305717018	1.24E-05	0.000429338	3.157443895	Not_Change	STOX2
55226	0.55595516	9.954985092	5.303570264	1.25E-05	0.000431414	3.151770087	Not_Change	NAT10
3037	2.429143853	6.770469909	5.302517884	1.25E-05	0.000432214	3.148988645	up	HAS2
4858	-3.703540367	4.930207253	-5.297372403	1.27E-05	0.000437854	3.135388828	down	NOVA2
79143	1.337461265	7.753331147	5.293854529	1.28E-05	0.000441612	3.126090591	Not_Change	MBOAT7
2200	0.707386428	14.26688888	5.29287617	1.29E-05	0.000442344	3.123504609	Not_Change	FBN1
677	1.003022299	12.35334266	5.290288433	1.30E-05	0.000445017	3.116664666	Not_Change	ZFP36L1
23450	0.510768294	11.42157656	5.286619406	1.31E-05	0.000449023	3.106966433	Not_Change	SF3B3
817	0.651978009	11.77734246	5.278797572	1.34E-05	0.000458202	3.086290423	Not_Change	CAMK2D
163720	-3.252185372	3.108718983	-5.27821089	1.34E-05	0.000458476	3.084739565	down	CYP4Z2P
54816	-0.741082747	11.1390533	-5.27489634	1.35E-05	0.00046216	3.075977634	Not_Change	ZNF280D
3632	-0.851953979	10.26221856	-5.271106231	1.37E-05	0.000465673	3.065958354	Not_Change	INPP5A
10205	-3.575874748	5.320409802	-5.271018492	1.37E-05	0.000465673	3.06572641	down	MPZL2
6004	1.899638079	7.201894596	5.270847291	1.37E-05	0.000465673	3.065273831	Not_Change	RGS16
23022	-0.566355523	14.22459644	-5.270645302	1.37E-05	0.000465673	3.064739857	Not_Change	PALLD
222223	-0.754443741	9.32881313	-5.270021583	1.37E-05	0.000466001	3.063091009	Not_Change	ELAPOR2
51449	-0.514563004	12.4818255	-5.269103215	1.37E-05	0.000466703	3.060663222	Not_Change	PCYOX1
6536	1.703876893	7.502692093	5.268429114	1.38E-05	0.000467096	3.058881168	Not_Change	SLC6A9
29761	-0.605411657	10.73393086	-5.265804507	1.38E-05	0.000469972	3.051942686	Not_Change	USP25
55116	0.907298099	8.513440653	5.265214596	1.39E-05	0.000470262	3.050383165	Not_Change	TMEM39B
113115	1.214338478	6.372669593	5.264188947	1.39E-05	0.000471109	3.047671693	Not_Change	MTFR2
27253	-4.044076264	5.85298457	-5.262311623	1.40E-05	0.000473051	3.042708636	down	PCDH17
3068	0.657409047	11.7370064	5.261438996	1.40E-05	0.000473707	3.040401664	Not_Change	HDGF
9498	1.652094898	6.398633564	5.259154791	1.41E-05	0.000476187	3.034362839	Not_Change	SLC4A8
5320	-5.460590747	5.151418414	-5.255936236	1.42E-05	0.000479717	3.025853712	down	PLA2G2A
284325	0.982732939	7.788705832	5.255712089	1.42E-05	0.000479717	3.025261112	Not_Change	ACTMAP
7042	-1.331753915	9.457718582	-5.254598792	1.43E-05	0.000480699	3.02231777	Not_Change	TGFB2
4521	1.506361839	5.495550915	5.253968113	1.43E-05	0.000481052	3.020650368	Not_Change	NUDT1
55759	0.936264468	9.189464764	5.25143959	1.44E-05	0.000483421	3.01396535	Not_Change	WDR12
4325	-1.083426618	10.4982785	-5.250387659	1.44E-05	0.000484332	3.011184184	Not_Change	MMP16
5691	0.621213908	9.338640651	5.248418783	1.45E-05	0.000486454	3.005978693	Not_Change	PSMB3
100129083	2.923801024	2.883369128	5.245331327	1.46E-05	0.000490073	2.997815695	up	SIGLEC10-AS1
105377103	-1.37157511	7.807775018	-5.24317047	1.47E-05	0.000492478	2.992102474	Not_Change	LOC105377103
84460	-0.828710567	9.583456023	-5.240018998	1.49E-05	0.000496229	2.983769999	Not_Change	ZMAT1
25924	-2.345545439	6.213722428	-5.23933839	1.49E-05	0.000496665	2.981970458	down	MYRIP
107984334	1.246266699	5.674858587	5.235252256	1.50E-05	0.00050172	2.971166512	Not_Change	LOC107984334
55640	1.405230185	6.142207898	5.234153269	1.51E-05	0.000502733	2.968260699	Not_Change	FLVCR2
727910	0.959024743	8.601233516	5.230449818	1.52E-05	0.000507324	2.958468356	Not_Change	TLCD2
64129	-1.372614814	11.42293074	-5.228348505	1.53E-05	0.000509654	2.952912173	Not_Change	TINAGL1
6768	3.569957339	5.593191969	5.228051157	1.53E-05	0.000509654	2.952125937	up	ST14
79946	1.770059339	2.160930408	5.223792986	1.55E-05	0.000514813	2.940866531	Not_Change	C10orf95
51454	-0.921105384	10.39018169	-5.223633457	1.55E-05	0.000514813	2.940444702	Not_Change	GULP1
5087	-0.629182999	11.70689683	-5.222947811	1.56E-05	0.000515276	2.938631705	Not_Change	PBX1
105378085	3.28194987	5.471233292	5.221747766	1.56E-05	0.000516462	2.93545851	up	LOC105378085
24145	0.791500264	10.57885191	5.220476595	1.57E-05	0.00051775	2.932097224	Not_Change	PANX1
8622	-1.316352663	10.70838521	-5.220038566	1.57E-05	0.000517869	2.930938964	Not_Change	PDE8B
4139	-0.912882798	9.489095321	-5.219611163	1.57E-05	0.000517973	2.929808801	Not_Change	MARK1
163486	-0.928489767	9.379833527	-5.219067954	1.57E-05	0.000518241	2.928372412	Not_Change	DENND1B
162993	-0.607573455	8.984609797	-5.217582792	1.58E-05	0.000519612	2.924445236	Not_Change	ZNF846
6445	-3.673415011	5.847934185	-5.217391375	1.58E-05	0.000519612	2.923939078	down	SGCG
11177	0.816454646	10.09656527	5.21687464	1.58E-05	0.000519845	2.922572681	Not_Change	BAZ1A
116447	1.005473689	8.577238821	5.216279605	1.58E-05	0.000520189	2.920999234	Not_Change	TOP1MT
6451	-1.000487876	11.34030325	-5.215614514	1.59E-05	0.000520487	2.919240535	Not_Change	SH3BGRL
9261	0.695780669	10.64028796	5.215366635	1.59E-05	0.000520487	2.918585068	Not_Change	MAPKAPK2
4499	2.809231469	6.812046965	5.21462693	1.59E-05	0.000521038	2.916629058	up	MT1M
26136	-0.823611971	11.72522763	-5.213149617	1.60E-05	0.000522636	2.912722568	Not_Change	TES
285203	-0.491174112	11.89306117	-5.212786123	1.60E-05	0.000522655	2.911761371	Not_Change	EOGT
59277	-0.655612361	10.85185548	-5.211945536	1.60E-05	0.000523353	2.909538576	Not_Change	NTN4
55034	1.17565353	7.687754843	5.208296115	1.62E-05	0.000528066	2.899888195	Not_Change	MOCOS
2549	-0.551936542	12.47731931	-5.207585762	1.62E-05	0.000528585	2.898009751	Not_Change	GAB1
10687	0.813650978	10.70966169	5.207010818	1.62E-05	0.000528911	2.896489376	Not_Change	PNMA2
29774	2.183124373	6.14194202	5.205631066	1.63E-05	0.000530395	2.892840766	up	POM121L9P
155185	1.372915568	7.178216825	5.204601209	1.64E-05	0.000531379	2.890117402	Not_Change	AMZ1
6422	-1.445614583	12.27811958	-5.202342397	1.65E-05	0.000534136	2.884144147	Not_Change	SFRP1
5603	1.244480703	7.506527103	5.201976865	1.65E-05	0.000534136	2.883177523	Not_Change	MAPK13
2044	-3.557364883	3.456162339	-5.201655491	1.65E-05	0.000534136	2.882327669	down	EPHA5
10529	-4.605832627	4.652147751	-5.19885245	1.66E-05	0.000537713	2.874915157	down	NEBL
26025	0.713210681	9.23132854	5.195301136	1.68E-05	0.000542263	2.865523776	Not_Change	PCDHGA12
899	2.520269303	5.527804941	5.195058728	1.68E-05	0.000542263	2.864882727	up	CCNF
55214	-0.868221707	8.340784687	-5.188238434	1.71E-05	0.000551888	2.846846281	Not_Change	P3H2
4301	-0.551719322	11.38733068	-5.187721503	1.71E-05	0.000552145	2.845479228	Not_Change	AFDN
23169	-0.534787253	10.45304559	-5.184771172	1.73E-05	0.000555548	2.837676873	Not_Change	SLC35D1
9232	1.646317675	6.285316158	5.176749176	1.76E-05	0.000567261	2.816461835	Not_Change	PTTG1
64771	0.579375049	11.31185679	5.175927002	1.77E-05	0.000567999	2.81428748	Not_Change	ILRUN
5997	1.236823875	11.07189682	5.173819903	1.78E-05	0.000570728	2.808714945	Not_Change	RGS2
102723341	-0.753090511	8.349607111	-5.173395553	1.78E-05	0.000570854	2.807592686	Not_Change	LOC102723341
4794	1.280764231	6.473839601	5.172311096	1.79E-05	0.000572005	2.804724663	Not_Change	NFKBIE
56108	0.688682318	8.605124562	5.169515631	1.80E-05	0.000575524	2.797331573	Not_Change	PCDHGA7
57396	-0.619251814	9.316553231	-5.169369882	1.80E-05	0.000575524	2.796946115	Not_Change	CLK4
70	-2.821060641	9.626392096	-5.168018621	1.81E-05	0.000577105	2.793372453	down	ACTC1
56034	-0.571878135	11.12830459	-5.166940072	1.81E-05	0.000578262	2.790520024	Not_Change	PDGFC
8566	0.734801101	10.46152541	5.166112414	1.82E-05	0.000579027	2.788331116	Not_Change	PDXK
323	-0.568166369	11.91521272	-5.164467079	1.82E-05	0.000581083	2.78397969	Not_Change	APBB2
11149	-0.949171204	9.226414503	-5.162128204	1.84E-05	0.000584248	2.777794032	Not_Change	BVES
641384	3.023777694	4.106456844	5.161734249	1.84E-05	0.000584333	2.776752131	up	LINC02912
23283	0.898795966	10.788347	5.160918379	1.84E-05	0.000585089	2.77459438	Not_Change	CSTF2T
440918	-0.977570787	7.427966745	-5.160256287	1.84E-05	0.000585603	2.772843327	Not_Change	FLJ46875
107986350	-1.629799187	8.781687733	-5.154353427	1.87E-05	0.000594525	2.75723177	Not_Change	LOC107986350
10436	0.634902571	9.077658905	5.153702439	1.88E-05	0.000595029	2.755510062	Not_Change	EMG1
649	0.990975153	9.397631	5.153206362	1.88E-05	0.000595284	2.754198056	Not_Change	BMP1
161291	-1.514551179	9.259184877	-5.152589861	1.88E-05	0.000595596	2.752567558	Not_Change	TMEM30B
6272	-1.045710281	13.47713928	-5.152321147	1.89E-05	0.000595596	2.751856872	Not_Change	SORT1
143458	0.961044553	8.138957782	5.151999567	1.89E-05	0.000595596	2.751006368	Not_Change	LDLRAD3
3742	-1.68492504	7.5897677	-5.148668179	1.90E-05	0.000600269	2.742195601	Not_Change	KCNA6
222553	-3.072367406	5.016030596	-5.14844948	1.91E-05	0.000600269	2.741617189	down	SLC35F1
967	0.639983238	12.6370271	5.145856712	1.92E-05	0.000603796	2.734759873	Not_Change	CD63
26092	-0.450367606	11.81100643	-5.145621125	1.92E-05	0.000603796	2.734136795	Not_Change	TOR1AIP1
107987042	-1.074906803	7.069156841	-5.145154963	1.92E-05	0.000604009	2.732903894	Not_Change	LOC107987042
10365	-1.541454696	8.515545651	-5.142194894	1.94E-05	0.000608333	2.725075112	Not_Change	KLF2
5176	-2.498209728	8.773945074	-5.141001928	1.94E-05	0.000609753	2.721919952	down	SERPINF1
57534	-0.489246766	12.33634285	-5.139800045	1.95E-05	0.000611191	2.718741204	Not_Change	MIB1
6907	-0.689199655	11.57721868	-5.138314948	1.96E-05	0.00061301	2.714813402	Not_Change	TBL1X
107985926	3.126309663	3.311757215	5.138037359	1.96E-05	0.00061301	2.714079231	up	LOC107985926
9689	0.844654704	11.92806411	5.137373144	1.96E-05	0.00061356	2.712322505	Not_Change	BZW1
130814	-0.490722071	10.20128896	-5.136429347	1.97E-05	0.000614578	2.709826337	Not_Change	SLC66A3
107984200	1.074347202	6.868048294	5.135543226	1.97E-05	0.000615501	2.707482709	Not_Change	LOC107984200
284942	-0.741729706	7.70266489	-5.133463243	1.98E-05	0.000618284	2.701981525	Not_Change	RPL23AP82
23259	-0.462214012	10.83699435	-5.133217143	1.99E-05	0.000618284	2.701330632	Not_Change	DDHD2
10519	0.809082147	9.253554384	5.127618595	2.02E-05	0.000627199	2.686523428	Not_Change	CIB1
154881	-0.727312818	8.913117604	-5.126015056	2.02E-05	0.00062937	2.682282331	Not_Change	KCTD7
80176	0.93091898	10.86802528	5.124646674	2.03E-05	0.000631145	2.678663183	Not_Change	SPSB1
81533	-0.700501583	10.8490939	-5.120249027	2.06E-05	0.00063816	2.66703211	Not_Change	ITFG1
92312	3.035835817	3.879239034	5.116984437	2.08E-05	0.000643023	2.658397783	up	MEX3A
723790	0.915108725	8.42175158	5.116793956	2.08E-05	0.000643023	2.65789399	Not_Change	H2AC19
56776	-2.379155434	2.024651301	-5.116440762	2.08E-05	0.000643062	2.656959849	down	FMN2
9641	1.366374662	6.659431797	5.115023702	2.09E-05	0.000644775	2.653211946	Not_Change	IKBKE
101054525	-2.091005119	5.631478583	-5.114801221	2.09E-05	0.000644775	2.652623516	down	PGR-AS1
4659	-0.716907681	12.58959244	-5.114268325	2.09E-05	0.000645131	2.65121409	Not_Change	PPP1R12A
129285	-0.515346017	10.00376794	-5.113342048	2.10E-05	0.000646178	2.648764233	Not_Change	PPP1R21
64288	-0.856626636	7.963872748	-5.112905901	2.10E-05	0.000646365	2.647610693	Not_Change	ZSCAN31
79993	-3.615460856	4.889008556	-5.112161114	2.10E-05	0.000647096	2.645640848	down	ELOVL7
1836	-0.908100584	10.55664257	-5.110705431	2.11E-05	0.000649081	2.641790794	Not_Change	SLC26A2
8208	1.030599945	7.095153729	5.109402943	2.12E-05	0.000650802	2.638345916	Not_Change	CHAF1B
1579	-2.084051827	1.61400032	-5.107453332	2.13E-05	0.000653678	2.633189501	down	CYP4A11
8654	-0.663265591	13.780342	-5.104246732	2.15E-05	0.000658814	2.624708558	Not_Change	PDE5A
8816	0.451183977	11.61286892	5.102448235	2.16E-05	0.000660882	2.619951823	Not_Change	DCAF5
54221	-3.448452323	3.117130317	-5.102435292	2.16E-05	0.000660882	2.619917592	down	SNTG2
400322	-0.759037674	10.91072221	-5.101814863	2.16E-05	0.000660882	2.618276657	Not_Change	HERC2P2
107984391	1.630622682	6.54184261	5.101784916	2.16E-05	0.000660882	2.618197452	Not_Change	LOC107984391
4957	0.53155801	9.723309602	5.097351571	2.19E-05	0.000668303	2.606471997	Not_Change	ODF2
107986433	2.924937501	1.899742179	5.096936613	2.19E-05	0.000668465	2.605374505	up	LOC107986433
84333	-1.083030401	12.38995554	-5.094821832	2.20E-05	0.000671724	2.599781277	Not_Change	PCGF5
10186	-0.870622317	11.52605139	-5.094335963	2.21E-05	0.000672017	2.598496237	Not_Change	LHFPL6
22803	0.528743855	11.30386412	5.09381821	2.21E-05	0.000672368	2.597126873	Not_Change	XRN2
5699	0.844325795	6.830098037	5.091931116	2.22E-05	0.00067523	2.592135849	Not_Change	PSMB10
8405	-0.510445059	11.10769426	-5.09157536	2.22E-05	0.000675287	2.591194939	Not_Change	SPOP
4234	1.405955371	6.928367433	5.086089385	2.26E-05	0.000684832	2.576685578	Not_Change	METTL1
10149	-0.891705778	7.846623483	-5.083942302	2.27E-05	0.000688235	2.571006975	Not_Change	ADGRG2
8404	-1.016340889	15.24513656	-5.079836378	2.30E-05	0.00069493	2.560147674	Not_Change	SPARCL1
9475	-0.578726471	12.43684674	-5.079734661	2.30E-05	0.00069493	2.559878655	Not_Change	ROCK2
29915	-0.511478304	10.6781328	-5.078464924	2.30E-05	0.000696721	2.55652048	Not_Change	HCFC2
2310	0.671326491	8.667490174	5.074650968	2.33E-05	0.000703366	2.546433449	Not_Change	FOXO3B
285966	1.235236124	8.041874051	5.071919309	2.35E-05	0.000707989	2.53920888	Not_Change	TCAF2
286527	-0.636464886	6.248385901	-5.071177214	2.35E-05	0.000708797	2.537246227	Not_Change	TMSB15B
26574	0.678463677	10.0277785	5.070552897	2.35E-05	0.00070938	2.535595068	Not_Change	AATF
79022	-0.622610533	9.732618394	-5.068609653	2.37E-05	0.000712515	2.530455696	Not_Change	TMEM106C
3868	3.944014322	5.572473151	5.067431824	2.37E-05	0.000714176	2.527340656	up	KRT16
2057	1.302111391	6.235627022	5.066387964	2.38E-05	0.00071558	2.524579933	Not_Change	EPOR
11174	-1.045462971	9.424601692	-5.065747634	2.39E-05	0.000716202	2.52288644	Not_Change	ADAMTS6
339929	-0.844727591	7.220278714	-5.064707548	2.39E-05	0.000717604	2.52013571	Not_Change	LPP-AS2
10129	-0.824310989	11.8989252	-5.064200127	2.40E-05	0.000717785	2.518793726	Not_Change	FRY
5175	-2.097679388	11.06860587	-5.06384777	2.40E-05	0.000717785	2.517861843	down	PECAM1
107985994	-3.003891126	4.530017609	-5.063235189	2.40E-05	0.000717785	2.516241748	down	LOC107985994
107987338	3.058217064	2.238920037	5.063079937	2.40E-05	0.000717785	2.515831152	up	LOC107987338
56107	0.691658381	9.110488195	5.063015779	2.40E-05	0.000717785	2.515661473	Not_Change	PCDHGA9
10124	-1.213886837	7.402957882	-5.062434847	2.41E-05	0.000718296	2.51412508	Not_Change	ARL4A
8417	-0.575131854	11.89755785	-5.061536634	2.41E-05	0.000719429	2.511749578	Not_Change	STX7
143888	-0.59989755	11.31900485	-5.058066881	2.44E-05	0.000725621	2.50257317	Not_Change	POGLUT3
111089941	0.652703484	7.838395577	5.055205669	2.45E-05	0.000730656	2.495006219	Not_Change	MMP24-AS1-EDEM2
1130	-0.569467481	11.58286724	-5.054743288	2.46E-05	0.000730943	2.49378338	Not_Change	LYST
7982	-0.610949256	9.646266509	-5.052574428	2.47E-05	0.000734633	2.488047511	Not_Change	ST7
55553	-1.283681183	8.062163241	-5.051177486	2.48E-05	0.00073593	2.484353107	Not_Change	SOX6
1028	-1.283918243	6.792626017	-5.051085532	2.48E-05	0.00073593	2.484109924	Not_Change	CDKN1C
64127	1.365662221	6.806825164	5.050860829	2.48E-05	0.00073593	2.483515668	Not_Change	NOD2
22876	-0.479696035	10.17293636	-5.050657577	2.49E-05	0.00073593	2.48297814	Not_Change	INPP5F
100190938	-3.260129477	2.80810407	-5.047910646	2.50E-05	0.000740811	2.475713559	down	RAMP2-AS1
84769	1.733138802	6.066354381	5.046488378	2.51E-05	0.000742565	2.471952224	Not_Change	MPV17L2
6695	1.429232766	11.13283588	5.046409286	2.51E-05	0.000742565	2.471743057	Not_Change	SPOCK1
3654	0.93228112	9.304334602	5.044227327	2.53E-05	0.000746344	2.465972671	Not_Change	IRAK1
5337	-0.674733437	10.31456141	-5.043531834	2.53E-05	0.000747117	2.464133385	Not_Change	PLD1
8337	0.94737745	8.560624988	5.04291277	2.54E-05	0.000747735	2.462496226	Not_Change	H2AC18
23414	-0.521515326	10.41809617	-5.040332072	2.56E-05	0.000752358	2.455671413	Not_Change	ZFPM2
101927131	2.38190399	2.090479438	5.03855672	2.57E-05	0.000755353	2.450976417	up	LOC101927131
147463	-2.574784436	6.035004659	-5.037952415	2.57E-05	0.000755949	2.449378315	down	ANKRD29
128209	2.682192832	5.747448943	5.036903122	2.58E-05	0.000757463	2.44660343	up	KLF17
5527	-0.429410293	11.2342558	-5.035954575	2.59E-05	0.000758772	2.44409498	Not_Change	PPP2R5C
8490	-1.240024652	16.65024868	-5.030654662	2.62E-05	0.000769133	2.430079407	Not_Change	RGS5
1272	-1.835043197	10.96096077	-5.028074061	2.64E-05	0.000773892	2.423255121	Not_Change	CNTN1
83988	-0.89988893	10.37928295	-5.023008097	2.68E-05	0.000783911	2.409858586	Not_Change	NCALD
1992	0.772822856	10.62249185	5.022719181	2.68E-05	0.000783911	2.40909458	Not_Change	SERPINB1
10452	0.925846022	8.095301475	5.018150781	2.71E-05	0.000792802	2.397014046	Not_Change	TOMM40
107987365	-2.032217246	1.110295775	-5.017948625	2.72E-05	0.000792802	2.396479476	down	LOC107987365
9569	0.834248239	8.199181827	5.017100347	2.72E-05	0.00079396	2.39423634	Not_Change	GTF2IRD1
11338	0.602004652	9.72982812	5.01524021	2.74E-05	0.000797312	2.389317535	Not_Change	U2AF2
57664	1.36805275	9.687762901	5.014075432	2.75E-05	0.000799165	2.386237505	Not_Change	PLEKHA4
105369807	2.897695876	3.43812964	5.013410359	2.75E-05	0.000799936	2.384478853	up	LINC02454
84632	-1.653617659	7.518419564	-5.012822664	2.75E-05	0.000800478	2.382924818	Not_Change	AFAP1L2
8863	-1.296914393	10.61695641	-5.01253998	2.76E-05	0.000800478	2.382177319	Not_Change	PER3
129642	-0.608484407	9.432842124	-5.012192325	2.76E-05	0.00080056	2.381258021	Not_Change	MBOAT2
118461	-4.013672572	2.553873095	-5.011114071	2.77E-05	0.000802235	2.378406823	down	C10orf71
54502	1.547166776	8.27054166	5.010718042	2.77E-05	0.000802424	2.377359617	Not_Change	RBM47
65983	-0.777823581	9.930308981	-5.006446083	2.80E-05	0.000811119	2.366063533	Not_Change	GRAMD2B
253738	-3.59129195	5.723126513	-5.004972107	2.81E-05	0.000813694	2.36216604	down	EBF3
2681	-1.054397071	9.265798264	-5.001819292	2.84E-05	0.000820013	2.353829435	Not_Change	GGTA1
151011	-0.555143984	11.80694755	-4.999449123	2.86E-05	0.000824624	2.347562367	Not_Change	SEPTIN10
64940	-0.674930786	7.771997307	-4.999012187	2.86E-05	0.000824913	2.346407055	Not_Change	STAG3L4
9016	-0.750711206	7.649493875	-4.998205683	2.87E-05	0.000826032	2.344274563	Not_Change	SLC25A14
3269	0.890739694	10.49276159	4.995061717	2.89E-05	0.000831858	2.335961623	Not_Change	HRH1
3234	-3.625414756	2.829544495	-4.995006674	2.89E-05	0.000831858	2.335816088	down	HOXD8
6327	-2.994764309	2.517204416	-4.993792547	2.90E-05	0.000833913	2.332605858	down	SCN2B
10769	-0.792213897	10.08573851	-4.993395753	2.90E-05	0.000834116	2.331556714	Not_Change	PLK2
1984	0.674235835	10.99650053	4.991143441	2.92E-05	0.000837993	2.32560152	Not_Change	EIF5A
100130197	-0.735299808	7.769351178	-4.991078032	2.92E-05	0.000837993	2.325428577	Not_Change	EFCAB14-AS1
23765	0.721386269	10.52955814	4.985657548	2.97E-05	0.000849025	2.311096917	Not_Change	IL17RA
22836	1.133069267	10.45019283	4.984377657	2.98E-05	0.000851171	2.307712968	Not_Change	RHOBTB3
5867	-0.567397536	9.459526405	-4.984118616	2.98E-05	0.000851171	2.307028082	Not_Change	RAB4A
3984	1.003333431	7.835208477	4.982730667	2.99E-05	0.000852925	2.303358469	Not_Change	LIMK1
105369388	1.513584191	5.940734731	4.982600827	2.99E-05	0.000852925	2.303015185	Not_Change	TPBGL-AS1
23365	-0.41268194	13.19832248	-4.982446886	2.99E-05	0.000852925	2.30260818	Not_Change	ARHGEF12
5625	-2.592315086	2.6110798	-4.981769083	3.00E-05	0.000853792	2.300816141	down	PRODH
55240	1.519243418	8.324518243	4.977276616	3.03E-05	0.000863392	2.28893871	Not_Change	STEAP3
221749	-1.223724339	11.10642116	-4.977050669	3.04E-05	0.000863392	2.288341348	Not_Change	PXDC1
55973	-1.081666351	10.51895957	-4.974612666	3.06E-05	0.000868419	2.281895759	Not_Change	BCAP29
11060	-0.769288977	11.9233848	-4.973190975	3.07E-05	0.000871065	2.278137136	Not_Change	WWP2
116496	-0.512790961	14.84054584	-4.972219788	3.08E-05	0.000872649	2.27556956	Not_Change	NIBAN1
81606	-1.163432795	11.53645716	-4.971210404	3.08E-05	0.000874055	2.272901015	Not_Change	LBH
11128	0.546016994	9.65841076	4.97102221	3.09E-05	0.000874055	2.272403483	Not_Change	POLR3A
105378626	-2.438330773	6.50457645	-4.970070189	3.09E-05	0.000875601	2.26988661	down	LOC105378626
7499	-1.091633095	8.501334603	-4.96959188	3.10E-05	0.000875756	2.268622101	Not_Change	XG
6599	0.616312648	11.76622525	4.969400915	3.10E-05	0.000875756	2.268117247	Not_Change	SMARCC1
256643	-0.564262041	10.0221498	-4.967643925	3.11E-05	0.000878832	2.26347232	Not_Change	BCLAF3
5122	1.300611527	8.254132438	4.967509174	3.12E-05	0.000878832	2.263116086	Not_Change	PCSK1
26155	0.62895803	9.523827954	4.964625875	3.14E-05	0.000885026	2.255493668	Not_Change	NOC2L
105370265	-2.501984108	3.364120475	-4.961867299	3.16E-05	0.000890963	2.248201105	down	LOC105370265
56905	0.983511198	9.372791367	4.961266434	3.17E-05	0.000891691	2.246612679	Not_Change	C15orf39
284021	0.952868045	7.903815248	4.960507309	3.18E-05	0.000892804	2.244605887	Not_Change	MILR1
23263	-1.45210541	8.231613667	-4.958754867	3.19E-05	0.000896338	2.239973244	Not_Change	MCF2L
64773	0.804311185	7.992433164	4.95459381	3.23E-05	0.000905102	2.228973557	Not_Change	PCED1A
492311	-0.633068049	10.03348566	-4.954578351	3.23E-05	0.000905102	2.228932691	Not_Change	IGIP
105373581	1.308293091	6.612022613	4.95421158	3.23E-05	0.000905268	2.227963152	Not_Change	LOC105373581
64854	-0.623874645	9.181934135	-4.952801364	3.24E-05	0.000908008	2.224235348	Not_Change	USP46
55647	1.184688468	7.497214313	4.951923119	3.25E-05	0.00090944	2.221913789	Not_Change	RAB20
100507582	1.625764685	5.74825389	4.951578587	3.25E-05	0.000909554	2.221003056	Not_Change	BHLHE40-AS1
143879	-0.995049719	7.903291217	-4.950547521	3.26E-05	0.000911368	2.218277551	Not_Change	KBTBD3
1843	-1.097195866	12.58788612	-4.949277312	3.27E-05	0.000913358	2.214919927	Not_Change	DUSP1
79825	-3.042879178	2.653027898	-4.949149626	3.28E-05	0.000913358	2.21458241	down	EFCC1
8038	2.128734356	7.348555619	4.948597092	3.28E-05	0.000913991	2.213121871	up	ADAM12
25937	0.699526096	13.35628891	4.94790766	3.29E-05	0.000914966	2.211299475	Not_Change	WWTR1
6924	0.443905779	10.70672842	4.946208942	3.30E-05	0.000918461	2.206809236	Not_Change	ELOA
387882	-1.172286152	9.95833667	-4.944311571	3.32E-05	0.000922468	2.20179396	Not_Change	C12orf75
105375840	2.512641172	2.176344918	4.943488598	3.33E-05	0.000923789	2.199618635	up	LOC105375840
9368	0.935856017	8.074289743	4.941848433	3.34E-05	0.000926425	2.195283307	Not_Change	NHERF1
23493	-0.980410704	10.09908635	-4.941848153	3.34E-05	0.000926425	2.195282567	Not_Change	HEY2
8428	0.523170859	10.3356204	4.940903148	3.35E-05	0.000928062	2.192784727	Not_Change	STK24
59338	-0.510535689	10.53815675	-4.938955693	3.37E-05	0.000931527	2.187637265	Not_Change	PLEKHA1
85352	2.147302567	6.605772039	4.938941825	3.37E-05	0.000931527	2.18760061	up	SHISAL1
23786	0.469720149	10.68686366	4.937448984	3.38E-05	0.000934567	2.183654821	Not_Change	BCL2L13
120939	2.670877531	2.269570702	4.936419554	3.39E-05	0.000936435	2.180933919	up	TMEM52B
100873975	-1.650968795	7.170245464	-4.932732445	3.43E-05	0.000945117	2.171188639	Not_Change	CNTN4-AS1
23462	-1.44102373	5.481790729	-4.932408551	3.43E-05	0.000945192	2.170332579	Not_Change	HEY1
10404	-0.596316857	10.49313278	-4.931651874	3.44E-05	0.000946381	2.168332669	Not_Change	CPQ
116535	-1.88105956	8.014242368	-4.93101058	3.44E-05	0.000946863	2.166637729	Not_Change	MRGPRF
8061	2.667766249	6.720430787	4.930876717	3.44E-05	0.000946863	2.16628393	up	FOSL1
114483834	0.649636823	8.490920564	4.929000466	3.46E-05	0.000950948	2.161325048	Not_Change	ABCF2-H2BK1
27122	-0.788160526	13.93254579	-4.9281659	3.47E-05	0.000952349	2.159119335	Not_Change	DKK3
57447	-0.781468068	10.42037562	-4.927332889	3.48E-05	0.000953748	2.156917748	Not_Change	NDRG2
84457	-1.294554689	6.452909339	-4.924167501	3.51E-05	0.00096123	2.148551987	Not_Change	PHYHIPL
729359	-2.338783367	7.533796395	-4.923704826	3.51E-05	0.000961674	2.14732921	down	PLIN4
79948	0.536370351	7.829736159	4.922721702	3.52E-05	0.000963108	2.144730978	Not_Change	PLPPR3
9618	1.03357708	7.336954201	4.922572213	3.52E-05	0.000963108	2.144335904	Not_Change	TRAF4
5608	-1.744527151	7.103356216	-4.920555019	3.54E-05	0.000967019	2.139004873	Not_Change	MAP2K6
23576	-0.818423813	11.04450954	-4.92049872	3.54E-05	0.000967019	2.138856086	Not_Change	DDAH1
389136	-1.250202606	10.9419189	-4.918721783	3.56E-05	0.000970934	2.134160081	Not_Change	VGLL3
9021	1.444037674	9.209128163	4.917575591	3.57E-05	0.000973195	2.131131014	Not_Change	SOCS3
9540	0.552770772	7.408216818	4.916760314	3.58E-05	0.000974098	2.128976481	Not_Change	TP53I3
107986432	3.215719492	1.809199852	4.916652478	3.58E-05	0.000974098	2.128691506	up	LOC107986432
101929141	-1.046296765	5.727757551	-4.916080784	3.58E-05	0.000974843	2.127180699	Not_Change	LOC101929141
83714	-0.821442847	7.138481074	-4.914831153	3.60E-05	0.000977016	2.123878347	Not_Change	NRIP2
3033	-0.817902079	9.443899945	-4.914681489	3.60E-05	0.000977016	2.123482838	Not_Change	HADH
4756	-0.4603878	12.35475509	-4.912006374	3.62E-05	0.000983376	2.116413542	Not_Change	NEO1
5649	-4.883146849	3.790035731	-4.910631403	3.64E-05	0.000986283	2.112780089	down	RELN
26528	0.751218713	10.09369036	4.910039301	3.64E-05	0.000987095	2.111215431	Not_Change	DAZAP1
26027	-0.743784191	8.932803272	-4.908291889	3.66E-05	0.000991018	2.106597862	Not_Change	ACOT11
51092	0.671363848	10.18138017	4.907946468	3.66E-05	0.00099117	2.10568509	Not_Change	SIDT2
10548	0.499219518	9.701849472	4.904455704	3.70E-05	0.000999841	2.096460925	Not_Change	TM9SF1
23215	0.615497662	13.70901114	4.903746639	3.71E-05	0.001000985	2.094587292	Not_Change	PRRC2C
4179	-0.673224345	11.59008147	-4.902715053	3.72E-05	0.001003011	2.091861449	Not_Change	CD46
89790	2.89233899	4.942202369	4.902070446	3.72E-05	0.001003466	2.090158167	up	SIGLEC10
120227	-0.620245092	8.415964373	-4.901972255	3.72E-05	0.001003466	2.089898712	Not_Change	CYP2R1
5467	0.76524608	9.440121564	4.900270872	3.74E-05	0.001007332	2.085403098	Not_Change	PPARD
7220	-0.532828659	10.67126237	-4.899733998	3.75E-05	0.001008016	2.083984516	Not_Change	TRPC1
23588	-0.343349309	10.06047445	-4.894029313	3.81E-05	0.001022512	2.068911453	Not_Change	KLHDC2
3656	1.374038565	7.951007242	4.893910955	3.81E-05	0.001022512	2.068598734	Not_Change	IRAK2
4973	3.648410938	4.953737229	4.893046865	3.82E-05	0.001024118	2.066315687	up	OLR1
23135	1.030541584	9.761901094	4.891650931	3.83E-05	0.001027077	2.062627471	Not_Change	KDM6B
2766	-0.851198456	8.495178421	-4.891413525	3.83E-05	0.001027077	2.062000223	Not_Change	GMPR
64332	1.019858432	10.74110312	4.890952506	3.84E-05	0.001027205	2.060782172	Not_Change	NFKBIZ
727936	-0.790162849	10.90137833	-4.890795262	3.84E-05	0.001027205	2.060366722	Not_Change	GXYLT2
64131	0.862874666	9.241131954	4.88969179	3.85E-05	0.001029308	2.057451284	Not_Change	XYLT1
6610	0.972378976	6.409951351	4.88947237	3.85E-05	0.001029308	2.056871567	Not_Change	SMPD2
6597	0.629154169	10.23600083	4.888935726	3.86E-05	0.001030012	2.055453738	Not_Change	SMARCA4
641700	-2.931423942	6.39696652	-4.886981357	3.88E-05	0.0010347	2.050290294	down	ECSCR
1152	-2.357746455	6.69081526	-4.884229222	3.91E-05	0.001041668	2.043019316	down	CKB
347252	-1.527031119	8.80097388	-4.883649816	3.91E-05	0.001042503	2.041488586	Not_Change	IGFBPL1
862	-0.667958298	10.2875486	-4.882413615	3.93E-05	0.001045206	2.0382227	Not_Change	RUNX1T1
11326	1.041543354	9.774704748	4.88003158	3.95E-05	0.001051188	2.03192978	Not_Change	VSIG4
3101	2.434386171	5.81279677	4.878613649	3.97E-05	0.001054435	2.028183926	up	HK3
11320	0.660448911	10.30231345	4.875827738	4.00E-05	0.001061637	2.020824336	Not_Change	MGAT4A
100874002	-2.457607892	4.272083556	-4.874246565	4.02E-05	0.001065391	2.016647416	down	OXCT1-AS1
7428	0.556187407	9.764153412	4.873707567	4.02E-05	0.001066132	2.015223583	Not_Change	VHL
1758	3.003523519	3.391586121	4.872715355	4.03E-05	0.001068191	2.012602546	up	DMP1
2280	0.546495656	11.29201409	4.872371828	4.04E-05	0.001068367	2.011695089	Not_Change	FKBP1A
4790	0.489906915	10.56324186	4.87079496	4.05E-05	0.001071459	2.007529693	Not_Change	NFKB1
28984	-1.905993724	7.867306505	-4.870744234	4.05E-05	0.001071459	2.007395696	Not_Change	RGCC
412	-0.487094243	9.787229371	-4.869887872	4.06E-05	0.001073134	2.005133594	Not_Change	STS
196527	-0.444665691	13.24816274	-4.868853516	4.08E-05	0.001075332	2.002401339	Not_Change	ANO6
151126	-2.476789098	5.322221737	-4.867539804	4.09E-05	0.001078355	1.998931207	down	ZNF385B
1003	-3.01741567	7.436655262	-4.865442719	4.11E-05	0.001083627	1.993391923	down	CDH5
51768	-0.576239237	10.57003674	-4.86518385	4.12E-05	0.001083627	1.99270815	Not_Change	TM7SF3
126364	2.520778017	6.302640162	4.863351487	4.14E-05	0.001088209	1.987868223	up	LRRC25
5269	0.473735284	10.6535074	4.862266391	4.15E-05	0.001090592	1.985002139	Not_Change	SERPINB6
9173	3.452518253	6.04464629	4.860470542	4.17E-05	0.001095096	1.98025881	up	IL1RL1
4074	0.475606698	10.52998805	4.858180931	4.20E-05	0.001101097	1.974211452	Not_Change	M6PR
5583	-1.151712438	8.423425629	-4.857158392	4.21E-05	0.001103323	1.971510757	Not_Change	PRKCH
57835	0.80732825	8.16025448	4.856603963	4.21E-05	0.001104146	1.970046431	Not_Change	SLC4A5
5696	0.73182378	7.869865926	4.854968906	4.23E-05	0.001108224	1.965728063	Not_Change	PSMB8
55752	-0.567625102	12.41844155	-4.854008332	4.24E-05	0.001110279	1.963191115	Not_Change	SEPTIN11
11270	0.679248824	7.778449665	4.853588508	4.25E-05	0.001110703	1.962082339	Not_Change	NRM
7075	-3.340221811	6.363963428	-4.851185672	4.28E-05	0.001117137	1.955736424	down	TIE1
2821	0.645697083	11.39130342	4.850854144	4.28E-05	0.001117296	1.954860869	Not_Change	GPI
63924	-3.774059931	2.254923705	-4.850163317	4.29E-05	0.001118549	1.953036428	down	CIDEC
26585	-4.532775713	4.578378958	-4.849242668	4.30E-05	0.001120233	1.950605057	down	GREM1
88	-1.767990419	9.22155711	-4.849053224	4.30E-05	0.001120233	1.950104752	Not_Change	ACTN2
58494	-0.828503018	9.741898772	-4.848336502	4.31E-05	0.001120738	1.948211963	Not_Change	JAM2
6711	-0.562738476	14.98469198	-4.848331308	4.31E-05	0.001120738	1.948198245	Not_Change	SPTBN1
254312	-0.890764642	6.005635577	-4.847539444	4.32E-05	0.001121589	1.946107032	Not_Change	LINC00710
440279	-1.224571968	10.13001214	-4.847497193	4.32E-05	0.001121589	1.945995453	Not_Change	UNC13C
651	-2.905749861	2.134356558	-4.843535546	4.37E-05	0.001132885	1.93553353	down	BMP3
255743	-0.828301837	12.98173508	-4.841833183	4.39E-05	0.001136489	1.93103808	Not_Change	NPNT
81624	-1.40407104	8.459961784	-4.841813704	4.39E-05	0.001136489	1.930986641	Not_Change	DIAPH3
84747	0.660272775	9.877159041	4.838124948	4.43E-05	0.001145811	1.921246008	Not_Change	UNC119B
29953	-3.299843668	4.940662334	-4.83798082	4.43E-05	0.001145811	1.920865429	down	TRHDE
105369957	-0.950739591	7.62373781	-4.837190241	4.44E-05	0.001147416	1.918777865	Not_Change	LOC105369957
51043	0.812593872	9.484696796	4.835278383	4.46E-05	0.001151815	1.913729586	Not_Change	ZBTB7B
11328	-0.651859162	11.77655233	-4.835231389	4.47E-05	0.001151815	1.913605498	Not_Change	FKBP9
2045	-3.402938894	3.50434198	-4.834956085	4.47E-05	0.001151815	1.912878565	down	EPHA7
23597	-0.578860762	10.30814519	-4.833604045	4.49E-05	0.001155194	1.909308576	Not_Change	ACOT9
56103	0.621286424	8.518975216	4.832405644	4.50E-05	0.001158098	1.906144311	Not_Change	PCDHGB2
83937	0.912551705	8.85141633	4.831832275	4.51E-05	0.001159039	1.904630403	Not_Change	RASSF4
80709	0.67216085	10.39847459	4.83025097	4.53E-05	0.001163165	1.900455218	Not_Change	AKNA
57597	1.117089478	9.862345839	4.82927468	4.54E-05	0.001164779	1.897877518	Not_Change	BAHCC1
963	1.185092826	8.717714071	4.829192517	4.54E-05	0.001164779	1.897660586	Not_Change	CD53
23613	0.543855654	10.24355577	4.828307987	4.55E-05	0.001166715	1.895325192	Not_Change	ZMYND8
81570	0.664203982	9.035298709	4.827056602	4.57E-05	0.001169821	1.892021245	Not_Change	CLPB
4594	-0.564040389	10.00034992	-4.823182769	4.61E-05	0.001181332	1.881793762	Not_Change	MMUT
5292	1.205588446	8.633210566	4.822731234	4.62E-05	0.001181904	1.880601677	Not_Change	PIM1
2617	0.627730166	10.62988904	4.821678153	4.63E-05	0.001184414	1.877821492	Not_Change	GARS1
9745	-3.750850086	2.753230245	-4.820778619	4.64E-05	0.001186434	1.875446708	down	ZNF536
10785	1.034788662	6.965858904	4.818972021	4.67E-05	0.001191105	1.870677347	Not_Change	WDR4
7162	0.674283809	8.817711355	4.818788189	4.67E-05	0.001191105	1.870192041	Not_Change	TPBG
92335	0.564739164	9.536657589	4.818184216	4.68E-05	0.00119218	1.868597602	Not_Change	STRADA
10105	1.222529771	7.875369187	4.816669412	4.70E-05	0.001196216	1.864598692	Not_Change	PPIF
5352	1.299660733	12.18139433	4.810410398	4.78E-05	0.001215853	1.848076457	Not_Change	PLOD2
6598	0.528495565	8.953633273	4.809686593	4.79E-05	0.001217348	1.84616588	Not_Change	SMARCB1
101929130	-3.233288077	3.355209454	-4.808950322	4.80E-05	0.001218888	1.844222418	down	LOC101929130
11117	1.227287029	11.83067313	4.808173584	4.81E-05	0.001220564	1.84217216	Not_Change	EMILIN1
64005	2.692737615	6.365566271	4.80713323	4.82E-05	0.001223119	1.839426099	up	MYO1G
100996570	3.221489146	4.268947007	4.805103334	4.85E-05	0.001228984	1.834068213	up	NFIA-AS2
105377043	3.113281834	4.184460883	4.802327229	4.88E-05	0.001236816	1.826740955	up	LOC105377043
158399	-0.656437171	11.48129953	-4.80222603	4.88E-05	0.001236816	1.826473854	Not_Change	ZNF483
151449	-0.794124879	11.18061884	-4.801883701	4.89E-05	0.001237058	1.825570333	Not_Change	GDF7
729468	-2.014252284	3.673358517	-4.80133481	4.90E-05	0.001237995	1.824121628	down	PGM5P4
6158	0.773611986	12.02324339	4.80032698	4.91E-05	0.001240482	1.821461666	Not_Change	RPL28
1601	1.002045342	12.46936438	4.799179929	4.93E-05	0.001243445	1.818434302	Not_Change	DAB2
7227	0.548128826	12.17922848	4.797868497	4.94E-05	0.001246972	1.814973155	Not_Change	TRPS1
283392	-3.351941753	3.44222258	-4.797308654	4.95E-05	0.001247942	1.813495627	down	TRHDE-AS1
3055	1.723304243	7.153409389	4.797043851	4.95E-05	0.001247942	1.81279677	Not_Change	HCK
84750	-0.523918253	9.264196874	-4.795639856	4.97E-05	0.0012518	1.809091439	Not_Change	FUT10
286499	-2.36373041	4.423723812	-4.794858628	4.98E-05	0.001253545	1.807029707	down	FAM133A
79800	-0.520149376	8.991043131	-4.792166901	5.02E-05	0.001261006	1.799926165	Not_Change	CARF
105370024	-2.277159635	1.472884055	-4.7921393	5.02E-05	0.001261006	1.799853326	down	LOC105370024
4282	1.340674286	8.367475613	4.791731561	5.03E-05	0.001261484	1.798777316	Not_Change	MIF
8551	-1.008512296	6.174227678	-4.790394493	5.04E-05	0.001265157	1.795248881	Not_Change	INE2
92856	0.47555011	9.465850792	4.789381369	5.06E-05	0.001267723	1.792575357	Not_Change	IMP4
2921	3.226312044	2.962993514	4.786093754	5.10E-05	0.001278177	1.783899966	up	CXCL3
126374	-1.188885416	9.774130798	-4.785108489	5.12E-05	0.001280674	1.78130012	Not_Change	WTIP
7295	0.884415898	10.94287881	4.784127605	5.13E-05	0.001283162	1.778711871	Not_Change	TXN
5326	0.777989738	8.99863433	4.783567097	5.14E-05	0.001284186	1.77723288	Not_Change	PLAGL2
10459	1.180921772	7.135213629	4.782947647	5.15E-05	0.001285309	1.775598376	Not_Change	MAD2L2
6094	1.209455567	7.496572169	4.782307479	5.16E-05	0.001285309	1.773909221	Not_Change	ROM1
93654	-0.953995237	7.389085313	-4.782202242	5.16E-05	0.001285309	1.773631544	Not_Change	ST7-AS2
79148	-2.099511911	5.963864469	-4.782178849	5.16E-05	0.001285309	1.77356982	down	MMP28
342510	3.492499247	5.285532045	4.781324189	5.17E-05	0.001287368	1.77131473	up	CD300E
80273	0.582780563	8.945661944	4.778457286	5.21E-05	0.001296455	1.763750387	Not_Change	GRPEL1
103611157	-1.836227939	6.828580504	-4.778205479	5.21E-05	0.001296455	1.76308601	Not_Change	TGFB2-OT1
3714	-2.865656018	5.500296182	-4.77704814	5.23E-05	0.001298936	1.760032465	down	JAG2
27180	2.820773239	5.787105094	4.776971624	5.23E-05	0.001298936	1.759830585	up	SIGLEC9
51676	-1.899294132	8.071427271	-4.775529538	5.25E-05	0.001303099	1.756025839	Not_Change	ASB2
23560	0.589730227	9.741586888	4.775134001	5.26E-05	0.001303506	1.754982283	Not_Change	GTPBP4
57460	-1.053149056	8.944059651	-4.774884714	5.26E-05	0.001303506	1.754324585	Not_Change	PPM1H
1038	-0.863972306	15.61945361	-4.77432004	5.27E-05	0.001304169	1.752834808	Not_Change	CDR1
728264	-1.141548446	10.64480899	-4.774168727	5.27E-05	0.001304169	1.752435601	Not_Change	CARMN
225	-2.776726223	4.840276619	-4.770817435	5.32E-05	0.001315025	1.743594174	down	ABCD2
10061	0.600822685	9.015395992	4.770530279	5.32E-05	0.001315025	1.742836616	Not_Change	ABCF2
80319	-1.407074351	6.981048149	-4.770327737	5.33E-05	0.001315025	1.742302284	Not_Change	CXXC4
105369549	2.591090153	4.111712355	4.76897922	5.35E-05	0.00131891	1.738744764	up	PKNOX2-AS1
80034	-1.387331527	8.3042246	-4.76825257	5.36E-05	0.001320457	1.736827817	Not_Change	CSRNP3
57188	-0.653864903	12.04886133	-4.768020997	5.36E-05	0.001320457	1.736216919	Not_Change	ADAMTSL3
170371	-1.521583642	7.132683401	-4.767138629	5.37E-05	0.001321872	1.73388922	Not_Change	TMEM273
165	0.770259451	15.18201808	4.767101085	5.37E-05	0.001321872	1.733790178	Not_Change	AEBP1
80312	-0.862409294	9.006215108	-4.766364336	5.39E-05	0.001323047	1.731846648	Not_Change	TET1
9659	-0.684189967	12.2179367	-4.766248826	5.39E-05	0.001323047	1.731541938	Not_Change	PDE4DIP
342184	0.860540131	9.557711743	4.765446543	5.40E-05	0.001324289	1.729425558	Not_Change	FMN1
80726	-1.745659107	6.511277819	-4.765209217	5.40E-05	0.001324289	1.728799511	Not_Change	IQCN
51291	0.897368209	7.823199361	4.765117176	5.40E-05	0.001324289	1.728556714	Not_Change	GMIP
160622	-1.409814864	6.703658408	-4.764422464	5.41E-05	0.001325849	1.726724133	Not_Change	TAMALIN
9446	0.652714782	9.829312385	4.762483668	5.44E-05	0.001331908	1.721609888	Not_Change	GSTO1
4928	0.399804022	11.58229418	4.761864236	5.45E-05	0.001332492	1.719975954	Not_Change	NUP98
80852	1.144996705	9.058030071	4.761799767	5.45E-05	0.001332492	1.719805898	Not_Change	GRIP2
80144	-1.903519745	9.440695238	-4.760190275	5.48E-05	0.001336616	1.715560469	Not_Change	FRAS1
65260	0.652460512	8.388744916	4.760141156	5.48E-05	0.001336616	1.715430908	Not_Change	COA7
101927780	2.82751478	3.95523843	4.758841753	5.50E-05	0.001340396	1.712003496	up	LINC01303
100506697	-2.938267427	2.747583638	-4.754572741	5.56E-05	0.001355085	1.700743697	down	LINC00327
146849	-2.47199906	2.314845152	-4.752635236	5.59E-05	0.001361278	1.695633655	down	CCDC42
105375037	1.501478623	1.243854719	4.749052759	5.64E-05	0.001373629	1.686185529	Not_Change	ETV7-AS1
84162	-0.561944114	13.19643091	-4.748445169	5.65E-05	0.001374928	1.684583177	Not_Change	BLTP1
54926	0.492624738	10.4884384	4.747093218	5.67E-05	0.001378025	1.681017832	Not_Change	UBE2R2
84868	1.363040945	7.534032197	4.746944794	5.68E-05	0.001378025	1.680626415	Not_Change	HAVCR2
5226	0.809738917	9.498784367	4.746669267	5.68E-05	0.001378025	1.679899812	Not_Change	PGD
2741	2.54790428	3.738494549	4.746579211	5.68E-05	0.001378025	1.679662323	up	GLRA1
328	0.566501125	10.29198419	4.745228391	5.70E-05	0.001382121	1.67610007	Not_Change	APEX1
2042	-1.305884739	8.31184926	-4.742837447	5.74E-05	0.001390156	1.669795098	Not_Change	EPHA3
3428	0.931452729	11.54335919	4.741807729	5.76E-05	0.001393072	1.667079788	Not_Change	IFI16
102724927	-0.98393771	6.854130388	-4.740196165	5.78E-05	0.001398206	1.662830273	Not_Change	LINC02861
116441	-3.101198467	5.460332643	-4.738880743	5.80E-05	0.001402229	1.659361737	down	TM4SF18
9653	0.895986769	9.655190454	4.737392732	5.83E-05	0.001406925	1.655438207	Not_Change	HS2ST1
2876	0.753583926	10.14850728	4.736687244	5.84E-05	0.001408638	1.653578037	Not_Change	GPX1
285671	-0.578026731	10.69928954	-4.736417128	5.84E-05	0.001408685	1.652865825	Not_Change	RNF180
83443	0.723166303	8.567854611	4.735368849	5.86E-05	0.001411715	1.650101868	Not_Change	SF3B5
3615	0.606934074	10.71262553	4.734305024	5.88E-05	0.001414267	1.647296971	Not_Change	IMPDH2
9775	0.532365362	8.809869557	4.734189667	5.88E-05	0.001414267	1.646992823	Not_Change	EIF4A3
221914	2.258960119	2.092435673	4.733104912	5.89E-05	0.001417453	1.644132802	up	GPC2
54475	0.873233657	7.33575281	4.732801677	5.90E-05	0.001417631	1.643333313	Not_Change	NLE1
124583	0.824011	10.03562712	4.732120501	5.91E-05	0.001419241	1.641537387	Not_Change	CANT1
654364	0.667396595	9.805427962	4.731870788	5.91E-05	0.001419241	1.640879023	Not_Change	NME1-NME2
54492	-2.160168776	7.921345046	-4.731304776	5.92E-05	0.001420436	1.63938675	down	NEURL1B
83442	0.951181376	11.60699897	4.730496195	5.94E-05	0.00142257	1.637254979	Not_Change	SH3BGRL3
11126	-1.190163341	6.548092048	-4.729830615	5.95E-05	0.001424155	1.63550024	Not_Change	CD160
57673	1.085637164	6.871092712	4.729485636	5.95E-05	0.001424499	1.634590745	Not_Change	BEND3
4664	-0.501269464	11.10880635	-4.728266467	5.97E-05	0.001428235	1.631376596	Not_Change	NAB1
55314	-0.782417818	8.756210537	-4.727145344	5.99E-05	0.0014316	1.628420991	Not_Change	TMEM144
91461	-0.961853535	9.350038249	-4.726737579	6.00E-05	0.001432193	1.627346017	Not_Change	PKDCC
597	2.622629826	5.481864175	4.72525581	6.02E-05	0.001436819	1.623439761	up	BCL2A1
833	0.509666481	9.452375699	4.725041039	6.03E-05	0.001436819	1.622873588	Not_Change	CARS1
4092	0.824644522	10.40432246	4.724095728	6.04E-05	0.001438569	1.62038161	Not_Change	SMAD7
54922	-2.481602399	5.652654045	-4.724083557	6.04E-05	0.001438569	1.620349525	down	RASIP1
6335	-1.647551233	6.792164501	-4.722224753	6.07E-05	0.001443977	1.61544957	Not_Change	SCN9A
4953	0.904717445	10.10605169	4.722194315	6.07E-05	0.001443977	1.615369335	Not_Change	ODC1
5934	-0.397425196	11.88268175	-4.719241318	6.12E-05	0.001454609	1.607585333	Not_Change	RBL2
146760	3.318767974	4.515796835	4.718237428	6.14E-05	0.001457577	1.604939204	up	RTN4RL1
768	1.902577236	6.639806526	4.71743633	6.15E-05	0.001459563	1.602827647	Not_Change	CA9
11311	-0.524562025	9.849137311	-4.717022622	6.16E-05	0.001459563	1.601737194	Not_Change	VPS45
8602	0.504595478	9.373875928	4.716975702	6.16E-05	0.001459563	1.601613521	Not_Change	NOP14
4638	-0.78856333	14.76462394	-4.71463936	6.20E-05	0.001467004	1.595455543	Not_Change	MYLK
56204	-0.601357487	9.8976527	-4.714598336	6.20E-05	0.001467004	1.595347417	Not_Change	ATOSA
91544	0.843536251	7.551681416	4.71248673	6.23E-05	0.001474434	1.58978201	Not_Change	UBXN11
107986397	2.591544348	2.629188578	4.708589597	6.30E-05	0.001489112	1.579511181	up	LOC107986397
55521	-1.246839161	8.452879856	-4.706157504	6.34E-05	0.001497959	1.573101811	Not_Change	TRIM36
3718	1.59127113	8.040159203	4.705547406	6.35E-05	0.001499416	1.571494045	Not_Change	JAK3
57689	1.093952025	8.469189858	4.703632032	6.39E-05	0.001506208	1.566446663	Not_Change	LRRC4C
56882	0.511447558	10.89221973	4.702258665	6.41E-05	0.001510805	1.562827683	Not_Change	CDC42SE1
340562	-1.725759824	5.731806198	-4.699316187	6.46E-05	0.001521893	1.555074231	Not_Change	SATL1
203447	-0.956853674	9.699777343	-4.698916955	6.47E-05	0.001522503	1.554022284	Not_Change	NRK
55082	-0.632067916	10.86473341	-4.698487795	6.48E-05	0.001523238	1.552891488	Not_Change	ARGLU1
5791	0.686531237	9.5556333	4.697642941	6.49E-05	0.001525697	1.550665406	Not_Change	PTPRE
845	-2.152769287	8.99558073	-4.697337391	6.50E-05	0.001525922	1.549860329	down	CASQ2
101927359	-1.200180202	7.272258013	-4.687439877	6.67E-05	0.001566452	1.523784458	Not_Change	PCDH10-DT
64839	-0.576273647	10.19177275	-4.687012282	6.68E-05	0.001567204	1.522658035	Not_Change	FBXL17
102723996	1.492381471	5.25408518	4.685763129	6.70E-05	0.001571462	1.519367413	Not_Change	LOC102723996
2890	-1.642290867	10.19303596	-4.685420115	6.71E-05	0.001571857	1.518463831	Not_Change	GRIA1
65243	1.026207098	7.484663963	4.683783281	6.74E-05	0.001575003	1.514152099	Not_Change	ZFP69B
6262	-1.318581573	12.05077126	-4.683735629	6.74E-05	0.001575003	1.514026576	Not_Change	RYR2
84790	0.919293689	12.03820594	4.683683974	6.74E-05	0.001575003	1.513890508	Not_Change	TUBA1C
126308	0.517149765	9.786817022	4.683683574	6.74E-05	0.001575003	1.513889455	Not_Change	MOB3A
10743	0.889017008	8.787974792	4.683307095	6.75E-05	0.001575545	1.51289776	Not_Change	RAI1
7867	1.014894073	8.586680626	4.680489237	6.80E-05	0.001586579	1.50547538	Not_Change	MAPKAPK3
9910	-0.609657269	10.9435808	-4.678980696	6.83E-05	0.001590939	1.501501977	Not_Change	RABGAP1L
1580	-3.325419004	2.279230779	-4.678573173	6.84E-05	0.001591354	1.500428606	down	CYP4B1
27314	-0.733487902	10.33959098	-4.678137978	6.84E-05	0.001591354	1.49928236	Not_Change	RAB30
4306	-0.602176195	9.856702887	-4.674590453	6.91E-05	0.001605682	1.489939028	Not_Change	NR3C2
55106	-0.578851566	9.594899452	-4.672804903	6.94E-05	0.001612402	1.485236565	Not_Change	SLFN12
153830	0.540215711	10.85459382	4.672019785	6.96E-05	0.001614756	1.483168918	Not_Change	RNF145
10277	-0.509353084	11.36846179	-4.668856202	7.02E-05	0.001627594	1.474837791	Not_Change	UBE4B
107984328	-0.644272048	9.18294998	-4.668609203	7.02E-05	0.001627594	1.474187355	Not_Change	LOC107984328
125113	-2.863606678	1.971897397	-4.668080842	7.03E-05	0.001628835	1.472796005	down	KRT222
105378558	-3.146264911	3.930022075	-4.666189175	7.07E-05	0.001636127	1.467814735	down	EBF3-AS1
6282	0.937737301	11.66249078	4.665176054	7.09E-05	0.001639534	1.465146994	Not_Change	S100A11
102465453	-1.880316681	2.718631732	-4.664528095	7.10E-05	0.001641319	1.463440824	Not_Change	MIR6756
646588	-2.609035174	4.870970005	-4.66369266	7.12E-05	0.001643945	1.461241035	down	LINC03007
8516	-0.891276331	15.79716201	-4.660758107	7.18E-05	0.001654851	1.453514349	Not_Change	ITGA8
29927	0.554764459	11.51940255	4.660518521	7.18E-05	0.001654851	1.45288354	Not_Change	SEC61A1
3601	1.011342642	7.685550154	4.659539223	7.20E-05	0.001657178	1.450305162	Not_Change	IL15RA
27141	0.528822555	9.108057804	4.659434137	7.20E-05	0.001657178	1.450028488	Not_Change	CIDEB
64792	0.609699143	8.280922735	4.659262398	7.20E-05	0.001657178	1.449576326	Not_Change	IFT22
23456	-0.632516018	8.939307206	-4.658002924	7.23E-05	0.001660727	1.446260375	Not_Change	ABCB10
7090	0.681248679	9.922682049	4.657983012	7.23E-05	0.001660727	1.446207951	Not_Change	TLE3
100216001	2.399643438	3.253356675	4.656315814	7.26E-05	0.001667153	1.44181868	up	MANCR
8969	1.734924715	6.478615523	4.655631032	7.28E-05	0.001669144	1.440015881	Not_Change	H2AC11
283314	0.960887043	8.601852899	4.655183061	7.29E-05	0.001670063	1.438836542	Not_Change	C1RL-AS1
3460	0.519182669	10.04735929	4.65130405	7.36E-05	0.001685508	1.428625019	Not_Change	IFNGR2
207	0.557115727	11.02440591	4.650028627	7.39E-05	0.00169018	1.425267642	Not_Change	AKT1
59345	-0.735359666	12.19054486	-4.649795557	7.39E-05	0.00169018	1.424654129	Not_Change	GNB4
2590	0.570905727	12.75507306	4.64849631	7.42E-05	0.001693932	1.421234151	Not_Change	GALNT2
100507034	0.747033193	8.548028964	4.648490382	7.42E-05	0.001693932	1.421218547	Not_Change	PITRM1-AS1
253868	-2.737237814	4.886345142	-4.648210922	7.42E-05	0.001694094	1.420482942	down	CRMA
643977	1.416745875	6.840217368	4.646470327	7.46E-05	0.001700995	1.415901392	Not_Change	FLJ32255
338376	2.761653841	1.523822081	4.643183645	7.53E-05	0.001715111	1.40725074	up	IFNE
4942	-0.505701118	10.67908379	-4.641560781	7.56E-05	0.001721548	1.402979538	Not_Change	OAT
730	-2.861079186	10.69220303	-4.641111253	7.57E-05	0.001722512	1.401796454	down	C7
5036	0.558978568	11.03401356	4.639717255	7.60E-05	0.001727903	1.39812776	Not_Change	PA2G4
9260	-1.002912999	11.94260538	-4.638117239	7.63E-05	0.001733146	1.393917009	Not_Change	PDLIM7
9462	-0.539465342	11.10336108	-4.638115409	7.63E-05	0.001733146	1.393912194	Not_Change	RASAL2
56944	-1.168102064	9.461175762	-4.637494133	7.64E-05	0.001734928	1.392277225	Not_Change	OLFML3
57452	-1.089507756	7.951192332	-4.63676712	7.66E-05	0.001737211	1.390364025	Not_Change	GALNT16
79987	-1.218543127	11.25787738	-4.636090681	7.67E-05	0.001739259	1.388583943	Not_Change	SVEP1
51201	-0.703720015	10.56855994	-4.63439661	7.71E-05	0.001744981	1.384126028	Not_Change	ZDHHC2
6513	1.625172206	10.05326972	4.630638936	7.79E-05	0.001761721	1.374238385	Not_Change	SLC2A1
84343	1.493951867	11.07928406	4.630332394	7.79E-05	0.00176203	1.37343181	Not_Change	HPS3
58526	0.956378402	9.434419472	4.627818356	7.85E-05	0.001772936	1.36681708	Not_Change	MID1IP1
100419170	3.580309927	4.851133018	4.626661845	7.87E-05	0.001777347	1.363774292	up	LOC100419170
51050	3.505076606	7.287784725	4.625349742	7.90E-05	0.001782521	1.360322233	up	PI15
56106	0.579877037	8.780643959	4.623817403	7.93E-05	0.001788781	1.356290877	Not_Change	PCDHGA10
105373627	-2.579786082	1.698268684	-4.623035616	7.95E-05	0.001791409	1.354234166	down	LOC105373627
100505385	-0.951807408	8.870002536	-4.620422179	8.01E-05	0.001802987	1.347359051	Not_Change	IQCJ-SCHIP1
84216	-0.964663435	7.823669345	-4.618689059	8.04E-05	0.001810159	1.342799994	Not_Change	TMEM117
440138	-0.507701764	9.789798237	-4.618478526	8.05E-05	0.001810159	1.342246189	Not_Change	ALG11
94134	-0.609939961	10.59233271	-4.616248134	8.10E-05	0.001819965	1.336379332	Not_Change	ARHGAP12
4948	-1.694396074	7.278372896	-4.612242785	8.19E-05	0.001838666	1.325844361	Not_Change	OCA2
64757	-0.976076893	8.15171096	-4.611469876	8.20E-05	0.001841327	1.32381155	Not_Change	MTARC1
4524	0.699186572	9.485218306	4.610382338	8.23E-05	0.001844368	1.3209513	Not_Change	MTHFR
5228	1.844355027	6.565244443	4.610381806	8.23E-05	0.001844368	1.320949901	Not_Change	PGF
2847	3.017654929	2.065249871	4.609083653	8.26E-05	0.001849675	1.317535828	up	MCHR1
4831	0.611043016	9.604294585	4.607540131	8.29E-05	0.001856235	1.31347658	Not_Change	NME2
100506826	-0.984726686	9.69530336	-4.607007767	8.30E-05	0.001857711	1.312076571	Not_Change	MYLK-AS1
150726	0.854321311	7.03127797	4.606735068	8.31E-05	0.001857879	1.311359436	Not_Change	FBXO41
118433	-0.851167725	7.766540807	-4.605751934	8.33E-05	0.001860785	1.308774057	Not_Change	RPL23AP7
5334	-0.688042011	11.24054135	-4.605681009	8.33E-05	0.001860785	1.308587546	Not_Change	PLCL1
84870	-3.049289842	3.695499695	-4.605247411	8.34E-05	0.001861769	1.307447322	down	RSPO3
145694	-2.207716874	5.747283785	-4.60224734	8.41E-05	0.001875681	1.299558408	down	KIF23-AS1
8514	0.863145618	7.949764637	4.602027872	8.42E-05	0.001875681	1.298981321	Not_Change	KCNAB2
105378772	-1.510774108	5.773486316	-4.600002314	8.46E-05	0.001883161	1.293655311	Not_Change	LOC105378772
84869	-0.661941628	11.32530524	-4.599949988	8.46E-05	0.001883161	1.293517731	Not_Change	CBR4
2356	0.664126467	9.222670899	4.599846847	8.47E-05	0.001883161	1.293246539	Not_Change	FPGS
2982	-0.829105079	12.47246267	-4.598751794	8.49E-05	0.001887547	1.29036732	Not_Change	GUCY1A1
11112	-0.448323856	9.42779505	-4.59824396	8.50E-05	0.001888931	1.289032098	Not_Change	HIBADH
4318	2.857191822	4.260473182	4.597064166	8.53E-05	0.001893768	1.285930195	up	MMP9
83876	2.597080163	5.593325145	4.596079941	8.55E-05	0.00189729	1.283342547	up	MRO
105375463	-2.222512291	5.832528968	-4.595904669	8.56E-05	0.00189729	1.282881743	down	LOC105375463
64123	-3.307129967	6.923116205	-4.59433758	8.59E-05	0.001903861	1.278761818	down	ADGRL4
4012	-0.523143697	12.8532333	-4.594156731	8.60E-05	0.001903861	1.278286371	Not_Change	LNPEP
102724068	-2.59615824	1.869985682	-4.592494301	8.64E-05	0.001910841	1.273915984	down	LOC102724068
105376718	-1.096485688	6.904325379	-4.592334718	8.64E-05	0.001910841	1.273496464	Not_Change	LOC105376718
79734	0.835127624	7.575018918	4.591252631	8.67E-05	0.001915231	1.270651856	Not_Change	KCTD17
105377324	2.169324418	1.789300358	4.590510479	8.68E-05	0.001917673	1.268700918	up	LOC105377324
28955	0.850607015	7.692821567	4.590192371	8.69E-05	0.001917673	1.2678647	Not_Change	DEXI
142679	-0.75201426	9.287929156	-4.590074059	8.69E-05	0.001917673	1.267553691	Not_Change	DUSP19
23293	0.50845591	10.93373619	4.588740761	8.73E-05	0.001922256	1.264048902	Not_Change	SMG6
81929	0.504402072	9.502381438	4.588246172	8.74E-05	0.001922256	1.262748823	Not_Change	SEH1L
7813	-0.422348919	11.06673322	-4.588172599	8.74E-05	0.001922256	1.262555429	Not_Change	EVI5
3708	0.586044814	13.58102911	4.588096881	8.74E-05	0.001922256	1.262356399	Not_Change	ITPR1
2353	-1.928918477	10.82734878	-4.588000525	8.74E-05	0.001922256	1.26210312	Not_Change	FOS
105371540	-1.857422026	6.278102076	-4.587780433	8.75E-05	0.001922256	1.261524595	Not_Change	LOC105371540
728034	-0.543871825	9.034564739	-4.58464158	8.82E-05	0.001937466	1.25327426	Not_Change	BMS1P23
10112	1.507064342	6.334915784	4.583198452	8.86E-05	0.00194383	1.249481277	Not_Change	KIF20A
55911	2.559250856	5.475522377	4.582867106	8.87E-05	0.001944338	1.248610418	up	APOBR
10516	-0.708728616	13.99228487	-4.581137621	8.91E-05	0.001952242	1.24406502	Not_Change	FBLN5
54815	0.526574334	10.59133082	4.57990193	8.94E-05	0.001957554	1.240817524	Not_Change	GATAD2A
6047	0.519643456	10.38159119	4.579499914	8.95E-05	0.001958444	1.239761013	Not_Change	RNF4
5955	-0.744348361	10.59027856	-4.579030538	8.96E-05	0.001959694	1.238527495	Not_Change	RCN2
217	-0.691477454	10.83879119	-4.578166885	8.98E-05	0.001963045	1.236257852	Not_Change	ALDH2
4998	2.638152884	3.326762605	4.577754822	8.99E-05	0.001963994	1.235174986	up	ORC1
116966	-0.894752627	7.252735955	-4.574154876	9.08E-05	0.001982017	1.22571512	Not_Change	WDR17
26112	-0.903034975	9.323122474	-4.573563569	9.09E-05	0.001983942	1.224161378	Not_Change	CCDC69
64409	-1.311950933	8.244679466	-4.570431294	9.17E-05	0.00199961	1.215931277	Not_Change	GALNT17
23443	-0.439782421	10.1032332	-4.569728122	9.19E-05	0.00200216	1.214083772	Not_Change	SLC35A3
64083	0.518644471	11.13536477	4.567662702	9.24E-05	0.002012139	1.208657308	Not_Change	GOLPH3
8200	2.38274275	2.411637104	4.567185623	9.25E-05	0.002013471	1.207403923	up	GDF5
29970	-0.936961537	8.918318861	-4.566566113	9.27E-05	0.002015584	1.205776366	Not_Change	SCHIP1
10603	1.594918188	5.845621835	4.566328038	9.27E-05	0.002015612	1.205150909	Not_Change	SH2B2
65065	-0.795485673	12.74624131	-4.565976033	9.28E-05	0.002016265	1.20422615	Not_Change	NBEAL1
283383	-3.390406481	5.339462722	-4.562431754	9.37E-05	0.002034465	1.194915372	down	ADGRD1
471	0.545309462	9.859136713	4.561563574	9.39E-05	0.002036216	1.192634804	Not_Change	ATIC
404672	-0.533309227	8.932513839	-4.561328818	9.40E-05	0.002036216	1.192018147	Not_Change	GTF2H5
4481	1.157333258	10.3483865	4.561310082	9.40E-05	0.002036216	1.191968931	Not_Change	MSR1
4154	-0.51544546	14.19961949	-4.561185757	9.40E-05	0.002036216	1.191642354	Not_Change	MBNL1
9921	0.440018419	11.16195292	4.560936821	9.41E-05	0.00203631	1.190988458	Not_Change	RNF10
220929	-0.481057385	9.657997599	-4.560647634	9.42E-05	0.002036415	1.190228833	Not_Change	ZNF438
115123	2.439149682	7.276219409	4.560454499	9.42E-05	0.002036415	1.189721518	up	MARCHF3
8354	2.686087165	2.956833428	4.559009226	9.46E-05	0.002043133	1.185925248	up	H3C11
655	-2.401090839	1.31083384	-4.557690593	9.49E-05	0.00204917	1.182461744	down	BMP7
27328	-1.25551031	10.1389945	-4.557026701	9.51E-05	0.002051577	1.180718019	Not_Change	PCDH11X
85235	2.484589856	4.789233882	4.555975641	9.54E-05	0.002056147	1.177957454	up	H2AC12
100132159	-2.501378507	4.591545117	-4.555178368	9.56E-05	0.002059309	1.175863501	down	CALML3-AS1
6836	0.491721116	11.45692115	4.553405163	9.60E-05	0.002067945	1.171206526	Not_Change	SURF4
6905	-0.49486737	9.568218082	-4.552970977	9.62E-05	0.002069087	1.170066254	Not_Change	TBCE
1381	-2.286492589	1.172424661	-4.552129074	9.64E-05	0.002072523	1.167855262	down	CRABP1
388115	0.904890213	10.78143687	4.551398165	9.66E-05	0.002075339	1.1659358	Not_Change	CCDC9B
7414	-0.47801518	13.98679852	-4.550487203	9.68E-05	0.002079176	1.163543549	Not_Change	VCL
8879	0.526746872	9.822039045	4.549699287	9.70E-05	0.002082325	1.161474475	Not_Change	SGPL1
6581	-0.716086416	12.22521077	-4.547436123	9.76E-05	0.002093394	1.155531622	Not_Change	SLC22A3
28954	-1.427473008	5.935885508	-4.547285462	9.76E-05	0.002093394	1.155136015	Not_Change	REM1
10178	-1.104236959	7.023977789	-4.546300673	9.79E-05	0.002097687	1.152550176	Not_Change	TENM1
811	0.535727551	14.04171934	4.544344056	9.84E-05	0.002105851	1.147412739	Not_Change	CALR
26502	0.593038243	8.369123645	4.544180724	9.85E-05	0.002105851	1.146983893	Not_Change	NARF
101928940	2.71894363	5.292812404	4.543713897	9.86E-05	0.00210721	1.145758204	up	LOC101928940
164832	-0.949475722	10.22425568	-4.54270325	9.89E-05	0.002111363	1.143104726	Not_Change	LONRF2
81	-0.978000041	13.81814788	-4.542530385	9.89E-05	0.002111363	1.142650873	Not_Change	ACTN4
169981	-0.527339344	8.330088525	-4.542214955	9.90E-05	0.00211186	1.141822722	Not_Change	SPIN3
2512	0.789508296	13.92496677	4.540905651	9.94E-05	0.00211806	1.138385268	Not_Change	FTL
5525	-0.639698368	10.09310627	-4.536811978	0.00010046	0.002140384	1.127638503	Not_Change	PPP2R5A
9588	0.42670622	11.04682234	4.535844636	0.000100724	0.002144679	1.125099203	Not_Change	PRDX6
2710	0.97475789	7.85501288	4.534338043	0.000101136	0.002152129	1.121144484	Not_Change	GK
2214	1.438973784	10.47296598	4.533882872	0.000101261	0.002153455	1.11994972	Not_Change	FCGR3A
84570	-2.322592644	5.832454593	-4.533393201	0.000101396	0.002154293	1.118664414	down	COL25A1
8607	0.515649523	9.84148294	4.533283916	0.000101426	0.002154293	1.11837756	Not_Change	RUVBL1
100287314	2.575157468	4.340900735	4.532068796	0.00010176	0.002160071	1.115188154	up	LINC00941
37	0.624822717	11.4067735	4.529419404	0.000102494	0.002174307	1.108234495	Not_Change	ACADVL
101929484	2.073665875	5.581097836	4.529016836	0.000102606	0.002175341	1.107177951	up	LINC01615
9891	-0.864377483	11.13794956	-4.528444771	0.000102766	0.002177377	1.105676578	Not_Change	NUAK1
5243	-1.968137785	5.474654194	-4.528114118	0.000102858	0.002177989	1.104808799	Not_Change	ABCB1
590	-3.850501524	2.877099792	-4.526867338	0.000103206	0.00218292	1.101536765	down	BCHE
50863	-3.284324627	3.064830666	-4.526826691	0.000103217	0.00218292	1.101430095	down	NTM
9215	-0.702557204	9.408984237	-4.526313402	0.000103361	0.002184618	1.100083058	Not_Change	LARGE1
79634	-0.553272808	9.30771349	-4.525808586	0.000103503	0.002186268	1.098758281	Not_Change	SCRN3
11123	-0.883805581	7.147803859	-4.524584213	0.000103847	0.002192193	1.09554526	Not_Change	RCAN3
8324	-0.972935921	8.753527647	-4.524101112	0.000103983	0.002193721	1.094277528	Not_Change	FZD7
54556	-0.577120238	8.205498955	-4.520876404	0.000104896	0.002211632	1.085815839	Not_Change	ING3
23650	-3.338453602	3.259912486	-4.520174258	0.000105096	0.00221449	1.083973498	down	TRIM29
84293	-0.610853783	10.01599579	-4.51969278	0.000105234	0.002216012	1.082710185	Not_Change	PRXL2A
6633	0.656843076	8.883760816	4.519469427	0.000105297	0.002216012	1.082124151	Not_Change	SNRPD2
84709	-1.145299329	6.611911844	-4.512387834	0.000107339	0.002256213	1.063545402	Not_Change	MGARP
3489	-1.457107024	8.878454187	-4.510842872	0.000107789	0.002264091	1.059492657	Not_Change	IGFBP6
26035	-0.77736522	9.250387248	-4.510582274	0.000107866	0.002264091	1.058809074	Not_Change	GLCE
116362	-1.333481923	5.796318054	-4.510426847	0.000107911	0.002264091	1.058401371	Not_Change	RBP7
1837	-0.596590854	10.37718681	-4.508474664	0.000108484	0.002274051	1.053280722	Not_Change	DTNA
204	0.397353029	10.72087206	4.508358338	0.000108518	0.002274051	1.052975603	Not_Change	AK2
284889	1.235850065	8.52633774	4.507333772	0.00010882	0.002278988	1.050288257	Not_Change	MIF-AS1
105371175	-1.582659121	1.134567416	-4.505727318	0.000109295	0.002286571	1.046074825	Not_Change	LOC105371175
55357	0.755376693	7.739389619	4.505659612	0.000109315	0.002286571	1.045897251	Not_Change	TBC1D2
6509	-0.62261804	10.3132235	-4.504139878	0.000109766	0.002294616	1.04191146	Not_Change	SLC1A4
4771	0.553059954	10.2119813	4.502075216	0.000110382	0.002306094	1.036496779	Not_Change	NF2
26792	1.974405401	2.004896771	4.498918361	0.000111331	0.002324501	1.028218404	Not_Change	SNORD57
83463	0.57584174	9.182819739	4.498299207	0.000111518	0.002326994	1.026594857	Not_Change	MXD3
9050	0.876468924	7.776068755	4.497243182	0.000111837	0.00233225	1.023825815	Not_Change	PSTPIP2
1015	-2.30265543	4.362993008	-4.49695155	0.000111926	0.00233268	1.023061128	down	CDH17
283902	-2.509618184	4.619326075	-4.496664723	0.000112013	0.002333081	1.022309051	down	HCCAT5
10270	0.573448035	9.352716219	4.495532208	0.000112357	0.002338838	1.019339589	Not_Change	AKAP8
114036	-1.017647814	6.790999829	-4.495219349	0.000112453	0.002339274	1.018519289	Not_Change	LINC00310
55251	-0.551297151	9.550136141	-4.495017345	0.000112514	0.002339274	1.017989648	Not_Change	PCMTD2
84078	-0.79090384	8.803791809	-4.493122664	0.000113093	0.002348977	1.013022081	Not_Change	KBTBD7
100874091	2.275757615	1.612217542	4.493044599	0.000113117	0.002348977	1.012817413	up	TM4SF1-AS1
3643	-0.563499741	11.8230307	-4.49107576	0.000113723	0.00236012	1.007655727	Not_Change	INSR
9454	1.117910791	8.124074807	4.490671145	0.000113847	0.002361252	1.006594989	Not_Change	HOMER3
8882	0.417861641	9.997148261	4.490454013	0.000113914	0.002361252	1.006025761	Not_Change	ZPR1
23230	-0.806610934	11.86858813	-4.489690291	0.00011415	0.002363792	1.004023638	Not_Change	VPS13A
1195	-0.635387556	11.45335902	-4.48961303	0.000114174	0.002363792	1.003821099	Not_Change	CLK1
5106	0.805379941	7.302749468	4.488578772	0.000114495	0.002369002	1.001109837	Not_Change	PCK2
283417	-1.062666124	8.457546614	-4.486326285	0.000115196	0.002382075	0.995205332	Not_Change	DPY19L2
8890	0.537629409	9.211618367	4.485637528	0.000115411	0.002385092	0.993399956	Not_Change	EIF2B4
8808	2.720755379	3.613792243	4.4849327	0.000115632	0.002388218	0.991552494	up	IL1RL2
55616	-0.836798788	8.365791312	-4.483266514	0.000116155	0.002397586	0.98718532	Not_Change	ASAP3
79168	2.848718223	4.745957058	4.480465549	0.00011704	0.002414405	0.979844326	up	LILRA6
7504	-1.313102043	6.469243147	-4.479489042	0.00011735	0.002419351	0.977285166	Not_Change	XK
2846	-1.48465515	5.909672538	-4.476937245	0.000118164	0.002434679	0.970597962	Not_Change	LPAR4
9833	3.228241124	3.42363881	4.476136123	0.000118421	0.002438509	0.968498661	up	MELK
100873939	2.782640403	3.364836294	4.475827837	0.00011852	0.002439087	0.967690825	up	LNX1-AS1
6007	0.912499698	6.831549837	4.47486152	0.000118831	0.002441555	0.965158733	Not_Change	RHD
9563	0.611565066	11.97425336	4.474857057	0.000118832	0.002441555	0.965147039	Not_Change	H6PD
56110	0.645976821	8.853545088	4.474793019	0.000118853	0.002441555	0.964979238	Not_Change	PCDHGA5
6457	-3.128937172	3.494314574	-4.474248476	0.000119028	0.002441969	0.96355238	down	SH3GL3
161176	0.790137239	11.50325369	4.474136215	0.000119064	0.002441969	0.963258226	Not_Change	SYNE3
5789	-0.807896382	11.23105292	-4.474069958	0.000119086	0.002441969	0.963084616	Not_Change	PTPRD
1075	1.270037172	10.2572965	4.468071176	0.000121037	0.002480502	0.947367772	Not_Change	CTSC
55905	0.407000391	9.867037677	4.467715925	0.000121154	0.002480582	0.946437105	Not_Change	RNF114
79927	-2.750963736	2.430051713	-4.46761997	0.000121185	0.002480582	0.946185728	down	FAM110D
100526737	0.464573492	8.58160882	4.466978749	0.000121396	0.002483417	0.944505923	Not_Change	RBM14-RBM4
4134	-0.43309646	14.05511411	-4.466140267	0.000121672	0.002487585	0.942309407	Not_Change	MAP4
107984834	1.673340079	1.854185275	4.464799863	0.000122114	0.002495152	0.938798156	Not_Change	CORO1A-AS1
56963	1.217985694	8.980702589	4.463018382	0.000122705	0.002505734	0.934131717	Not_Change	RGMA
105376095	-0.716213118	10.06533216	-4.462776828	0.000122785	0.002505887	0.933499006	Not_Change	LOC105376095
762	-0.895810186	6.544032771	-4.461344369	0.000123263	0.002513024	0.929747018	Not_Change	CA4
100093631	-0.490913571	11.1737291	-4.461123362	0.000123337	0.002513024	0.92916816	Not_Change	GTF2IP4
55689	0.480120201	10.78312334	4.461070573	0.000123354	0.002513024	0.929029894	Not_Change	YEATS2
107985524	-0.835336146	7.737781394	-4.459953925	0.000123728	0.002519145	0.926105244	Not_Change	LOC107985524
2078	0.571702726	12.77778367	4.459719937	0.000123806	0.002519252	0.92549241	Not_Change	ERG
105369301	1.781554284	6.154246597	4.459399496	0.000123914	0.002519949	0.924653158	Not_Change	CLDN14-AS1
100874322	2.942897118	4.267574264	4.45849093	0.000124219	0.002524666	0.922273621	up	BACH1-IT2
109623478	2.008587397	0.996591937	4.456657919	0.000124837	0.002535734	0.917473169	up	SNORD166
966	0.625570721	13.7381328	4.455780604	0.000125134	0.002540267	0.915175678	Not_Change	CD59
105372523	-2.609785686	2.029766059	-4.453889833	0.000125777	0.002551803	0.910224396	down	LOC105372523
56938	1.005986774	9.411807741	4.452623622	0.000126209	0.002558626	0.906908792	Not_Change	BMAL2
9411	-0.722037163	10.64219	-4.452468848	0.000126262	0.002558626	0.90650352	Not_Change	ARHGAP29
54852	-2.35074753	6.834372095	-4.451952932	0.000126438	0.00255939	0.905152628	down	PAQR5
84281	-1.176848897	8.347182789	-4.451662501	0.000126538	0.00255939	0.904392161	Not_Change	C2orf88
101926964	2.400512114	2.050454722	4.451624043	0.000126551	0.00255939	0.904291465	up	LOC101926964
100129827	-0.906542916	8.669847767	-4.451489765	0.000126597	0.00255939	0.903939872	Not_Change	IRAG1-AS1
23380	0.440476534	10.26108889	4.450190643	0.000127043	0.002565396	0.900538354	Not_Change	SRGAP2
5430	0.569045996	12.14289972	4.446492116	0.000128322	0.0025897	0.890855213	Not_Change	POLR2A
113612	-0.619021687	9.949758557	-4.443534849	0.000129354	0.002608365	0.883113607	Not_Change	CYP2U1
8029	-0.669418714	8.410704225	-4.443190962	0.000129474	0.002608365	0.882213421	Not_Change	CUBN
64601	0.583809523	8.108581002	4.443190827	0.000129474	0.002608365	0.882213068	Not_Change	VPS16
7275	-0.63643461	9.105021127	-4.442390459	0.000129755	0.002612494	0.880117998	Not_Change	TUB
26289	-1.170537749	6.380437291	-4.441474928	0.000130077	0.002616976	0.877721542	Not_Change	AK5
101927262	-2.518037439	1.980430604	-4.441325511	0.00013013	0.002616976	0.877330441	down	LOC101927262
342667	1.872959029	8.701943211	4.440293544	0.000130494	0.002621392	0.874629306	Not_Change	STAC2
91404	-0.465154395	12.35384527	-4.440271327	0.000130502	0.002621392	0.874571156	Not_Change	SESTD1
105376070	-0.987595416	6.938188134	-4.439551415	0.000130757	0.002624974	0.872686869	Not_Change	LOC105376070
9343	0.583354373	9.995076135	4.437522182	0.000131477	0.00263686	0.867375827	Not_Change	EFTUD2
56109	0.605547034	8.91052467	4.437452127	0.000131502	0.00263686	0.867192481	Not_Change	PCDHGA6
57085	1.777512518	6.739949831	4.437187562	0.000131596	0.002637212	0.866500074	Not_Change	AGTRAP
5774	-0.667235265	10.09535558	-4.434801032	0.000132449	0.002651858	0.860254417	Not_Change	PTPN3
4221	0.725597308	7.72673496	4.434499466	0.000132557	0.002651858	0.859465242	Not_Change	MEN1
51101	-0.675779932	9.123130668	-4.434497185	0.000132558	0.002651858	0.859459271	Not_Change	ZC2HC1A
9666	-0.5494808	9.358706606	-4.432395543	0.000133315	0.002664684	0.853959648	Not_Change	DZIP3
4520	0.367985686	10.10920527	4.43218382	0.000133391	0.002664684	0.853405629	Not_Change	MTF1
64785	2.626699115	4.038444751	4.432071312	0.000133432	0.002664684	0.853111228	up	GINS3
54517	0.802021667	8.471233734	4.431238492	0.000133733	0.002669149	0.850932018	Not_Change	PUS7
23568	-0.432803012	10.25568056	-4.428266329	0.000134813	0.002687896	0.843155359	Not_Change	ARL2BP
724102	1.799152712	4.216391438	4.428224723	0.000134828	0.002687896	0.843046502	Not_Change	SNHG4
284406	-0.487778257	8.508300964	-4.426600867	0.000135422	0.002698174	0.838798021	Not_Change	ZFP82
1429	-0.642683351	9.487804543	-4.425886516	0.000135684	0.002701831	0.836929145	Not_Change	CRYZ
83606	0.481893584	9.989070615	4.425014419	0.000136005	0.002706651	0.834647637	Not_Change	GUCD1
81502	0.475111922	10.23965563	4.422860805	0.0001368	0.002720901	0.829013819	Not_Change	HM13
2004	0.793638625	11.14394698	4.422375538	0.00013698	0.002722903	0.827744423	Not_Change	ELK3
100288637	2.258221647	4.692797287	4.420410365	0.000137711	0.002732601	0.822604009	up	LOC100288637
6515	1.570853999	10.10215256	4.420285059	0.000137757	0.002732601	0.822276251	Not_Change	SLC2A3
64400	-0.51306134	9.991073087	-4.420257551	0.000137767	0.002732601	0.8222043	Not_Change	AKTIP
55213	-0.425541575	9.78687367	-4.420209161	0.000137786	0.002732601	0.822077728	Not_Change	RCBTB1
6494	0.741238519	8.327755825	4.419338861	0.00013811	0.002737467	0.819801361	Not_Change	SIPA1
2768	0.416928172	10.96802805	4.418459857	0.000138439	0.002742407	0.817502295	Not_Change	GNA12
27067	-0.552249816	10.13543343	-4.418034441	0.000138599	0.002742884	0.81638963	Not_Change	STAU2
105378281	0.960686447	6.837399468	4.417874184	0.000138659	0.002742884	0.815970487	Not_Change	LOC105378281
105379013	2.345190203	1.42957092	4.417758082	0.000138703	0.002742884	0.815666831	up	LOC105379013
84695	0.63709861	9.017227631	4.415191566	0.000139669	0.002760415	0.808954579	Not_Change	LOXL3
51422	-0.662785203	10.36966685	-4.414390927	0.000139972	0.002764814	0.806860778	Not_Change	PRKAG2
8943	0.52000377	11.22613055	4.413206075	0.000140422	0.002772038	0.803762302	Not_Change	AP3D1
10512	-0.911349614	10.49134907	-4.413002699	0.000140499	0.002772038	0.80323047	Not_Change	SEMA3C
252995	-1.390803132	6.862671644	-4.412547984	0.000140672	0.00277386	0.8020414	Not_Change	FNDC5
643733	-1.182156682	5.876851297	-4.410644061	0.000141399	0.002786591	0.797062881	Not_Change	CASP4LP
219749	-0.484962951	10.62108902	-4.409861166	0.000141699	0.002790902	0.795015804	Not_Change	ZNF25
283652	-1.1495058	7.53162341	-4.409643673	0.000141782	0.002790948	0.794447124	Not_Change	SLC24A5
92737	-1.454125935	5.934267666	-4.408451875	0.00014224	0.002798362	0.791330997	Not_Change	DNER
78996	0.388091712	9.772636972	4.407679529	0.000142538	0.002802048	0.789311657	Not_Change	CYREN
10807	0.67064691	8.228215614	4.407542895	0.00014259	0.002802048	0.788954426	Not_Change	ENTR1
9472	-0.819847218	12.87431258	-4.407084582	0.000142767	0.002803924	0.787756174	Not_Change	AKAP6
29766	0.445262172	11.71250969	4.405854568	0.000143243	0.002811666	0.784540416	Not_Change	TMOD3
4646	-0.484437216	10.54847438	-4.404541744	0.000143753	0.002820062	0.781108313	Not_Change	MYO6
200010	1.060031203	7.371292502	4.403859931	0.000144018	0.00282366	0.77932592	Not_Change	SLC5A9
25897	-0.555041678	11.47043924	-4.403522057	0.00014415	0.002824632	0.778442665	Not_Change	RNF19A
311	-0.522763352	12.1135399	-4.402529567	0.000144538	0.002830615	0.775848205	Not_Change	ANXA11
65268	-2.849669233	3.838765886	-4.401551688	0.00014492	0.002836499	0.773292029	down	WNK2
53947	1.183575971	9.573380293	4.400828665	0.000145204	0.002840437	0.771402105	Not_Change	A4GALT
9536	2.659268173	4.190871354	4.399518388	0.00014572	0.002848718	0.767977266	up	PTGES
9526	0.975233762	7.354089092	4.39904791	0.000145905	0.002848718	0.766747557	Not_Change	MPDU1
54	2.495000814	4.842158349	4.39903722	0.00014591	0.002848718	0.766719617	up	ACP5
9518	2.809107519	4.919286029	4.398913008	0.000145959	0.002848718	0.76639496	up	GDF15
26051	-2.569779758	7.377439376	-4.398651672	0.000146062	0.002849117	0.765711908	down	PPP1R16B
5029	1.095529441	7.898322645	4.396331567	0.000146981	0.00286543	0.759648132	Not_Change	P2RY2
54440	1.752570948	6.901407944	4.395808886	0.000147189	0.00286786	0.758282132	Not_Change	SASH3
3164	-1.581638141	9.295530366	-4.394754517	0.00014761	0.002874423	0.755526672	Not_Change	NR4A1
102725180	2.541987457	4.504968364	4.393359939	0.000148168	0.002883655	0.75188228	up	LOC102725180
105374898	-2.477874029	4.091499889	-4.391734789	0.00014882	0.002893217	0.747635573	down	LOC105374898
83592	-0.716399694	7.734223449	-4.391718103	0.000148827	0.002893217	0.747591971	Not_Change	AKR1E2
79940	-0.687868796	9.58501306	-4.390597629	0.000149279	0.002898728	0.744664187	Not_Change	LINC00472
8350	0.896571659	6.820418582	4.390596969	0.000149279	0.002898728	0.744662464	Not_Change	H3C1
375057	-2.46434128	5.215528482	-4.38996123	0.000149536	0.002899404	0.743001338	down	STUM
101929507	-1.278144174	6.492762606	-4.389959435	0.000149537	0.002899404	0.742996649	Not_Change	LOC101929507
85450	0.811471636	10.04439746	4.389785017	0.000149607	0.002899404	0.742540916	Not_Change	ITPRIP
285605	-0.552158958	8.235019854	-4.389677054	0.000149651	0.002899404	0.742258826	Not_Change	DTWD2
9258	0.483705138	10.13583536	4.388650629	0.000150067	0.002905828	0.739576983	Not_Change	MFHAS1
102724159	0.669838774	7.486544595	4.388167728	0.000150263	0.00290799	0.738315294	Not_Change	LOC102724159
84851	-0.446724216	9.65904749	-4.385972	0.000151158	0.002923666	0.732578732	Not_Change	TRIM52
221091	-2.951284805	3.946190692	-4.384325532	0.000151833	0.002935063	0.728277468	down	LRRN4CL
6194	0.490158331	13.17374317	4.38410435	0.000151924	0.00293517	0.727699669	Not_Change	RPS6
643355	2.597467789	2.550884104	4.383495555	0.000152174	0.002938357	0.726109319	up	LINC01750
3059	0.811174523	9.407575741	4.38255697	0.000152561	0.002944172	0.723657528	Not_Change	HCLS1
146	-2.784587587	5.169563037	-4.380857833	0.000153263	0.002955755	0.719219226	down	ADRA1D
79134	0.449143158	9.71334971	4.380690447	0.000153333	0.002955755	0.718782016	Not_Change	TMEM185B
100302522	2.695108463	5.071210697	4.379940474	0.000153644	0.002960097	0.716823115	up	PTCSC1
9473	1.085100828	7.956323019	4.37849114	0.000154247	0.002968396	0.713037667	Not_Change	THEMIS2
51317	0.520264768	10.87975213	4.377006554	0.000154868	0.00297867	0.709160354	Not_Change	PHF21A
105379303	2.370755299	2.570646825	4.376635068	0.000155023	0.002979998	0.708190173	up	LOC105379303
5737	-3.315816909	4.957708924	-4.375876779	0.000155341	0.002984447	0.706209848	down	PTGFR
1805	-1.460427224	10.59561822	-4.375480507	0.000155508	0.002985979	0.705174979	Not_Change	DPT
6916	0.93518683	7.83038314	4.374886056	0.000155758	0.002989114	0.703622592	Not_Change	TBXAS1
23616	1.407970465	5.691779842	4.37428148	0.000156013	0.002992335	0.702043795	Not_Change	SH3BP1
9201	-2.674552166	7.18983426	-4.373189722	0.000156474	0.002999509	0.699192858	down	DCLK1
11107	-0.717546492	8.992590428	-4.372763622	0.000156655	0.003001295	0.698080205	Not_Change	PRDM5
96459	-0.423397321	11.50694228	-4.368876436	0.000158309	0.003030222	0.687930592	Not_Change	FNIP1
115	-0.62217407	11.35501113	-4.368803849	0.000158341	0.003030222	0.687741077	Not_Change	ADCY9
388182	2.536967149	3.516053446	4.36596798	0.000159559	0.003051845	0.680337448	up	SPATA41
27440	0.696574911	8.20038104	4.362632241	0.000161004	0.003077776	0.671629812	Not_Change	HDHD5
23242	-3.358627869	3.442617234	-4.362116796	0.000161229	0.003080356	0.670284386	down	COBL
84622	-0.510820363	8.40915875	-4.359668221	0.000162299	0.003099089	0.66389343	Not_Change	ZNF594
51144	-0.644502384	11.43269128	-4.358688561	0.00016273	0.003105582	0.661336611	Not_Change	HSD17B12
84957	1.435307407	6.316785642	4.358245863	0.000162924	0.003106698	0.660181245	Not_Change	RELT
441478	-2.776093033	5.419324282	-4.358111162	0.000162984	0.003106698	0.659829701	down	NRARP
344595	-0.734051172	8.444732553	-4.357940574	0.000163059	0.003106698	0.659384502	Not_Change	DUBR
5048	-0.324218222	12.18500698	-4.357516762	0.000163246	0.003108537	0.658278455	Not_Change	PAFAH1B1
29851	-2.881976519	4.40571315	-4.35700858	0.00016347	0.003111088	0.656952247	down	ICOS
5747	-0.358756999	12.08423915	-4.35477927	0.000164458	0.003128158	0.651134692	Not_Change	PTK2
7305	1.240131527	9.030586186	4.353572539	0.000164995	0.00313495	0.647985841	Not_Change	TYROBP
56259	0.507183839	9.423109742	4.353567833	0.000164997	0.00313495	0.647973559	Not_Change	CTNNBL1
22998	-0.411749988	13.54916822	-4.352379116	0.000165528	0.003143301	0.644871859	Not_Change	LIMCH1
55000	-0.443273164	12.38384131	-4.351866182	0.000165758	0.003145482	0.64353351	Not_Change	TUG1
23481	0.653664307	9.815716406	4.351714117	0.000165826	0.003145482	0.643136748	Not_Change	PES1
5931	-0.422224472	10.99104138	-4.350982324	0.000166154	0.003149972	0.641227408	Not_Change	RBBP7
101927051	1.230327426	4.866397313	4.350344257	0.000166441	0.003153671	0.639562657	Not_Change	PDXP-DT
1445	0.71463302	8.993722397	4.349418125	0.000166858	0.003159833	0.637146402	Not_Change	CSK
10095	0.70444214	10.00863282	4.347549298	0.000167703	0.003174082	0.632270939	Not_Change	ARPC1B
4512	-0.907220629	17.50070902	-4.347265368	0.000167831	0.003174772	0.631530243	Not_Change	COX1
4312	2.941193224	3.10324265	4.346916563	0.00016799	0.003176019	0.630620318	up	MMP1
5901	0.527458012	11.36643018	4.344027589	0.000169306	0.003199149	0.623084337	Not_Change	RAN
93487	0.499655324	11.74464191	4.343689967	0.000169461	0.003200311	0.622203696	Not_Change	MAPK1IP1L
100506119	2.532788306	5.362147167	4.343263358	0.000169656	0.00320151	0.621090958	up	LINC01503
9837	1.958339471	5.416805733	4.343145299	0.00016971	0.00320151	0.620783024	Not_Change	GINS1
105376951	1.361962786	6.191688328	4.342589673	0.000169965	0.003204563	0.619333802	Not_Change	LOC105376951
23476	0.551665679	12.03597398	4.340075484	0.000171123	0.003224636	0.612776516	Not_Change	BRD4
100505475	-0.943577364	7.693666038	-4.339809935	0.000171246	0.003225184	0.612083972	Not_Change	SYNE1-AS1
112268055	0.800821115	7.136071374	4.339481765	0.000171398	0.003226279	0.611228125	Not_Change	LOC112268055
1787	-0.632040128	9.719067942	-4.338876965	0.000171678	0.003229787	0.609650872	Not_Change	TRDMT1
57493	-0.834232156	12.0996062	-4.338000058	0.000172086	0.003235678	0.607364059	Not_Change	HEG1
122773	-0.616038151	8.696759951	-4.335472129	0.000173265	0.00325607	0.600772123	Not_Change	KLHDC1
2209	1.407527881	7.216940382	4.335251735	0.000173368	0.00325623	0.600197446	Not_Change	FCGR1A
5932	0.802246566	8.814391969	4.334437333	0.00017375	0.003261621	0.598073934	Not_Change	RBBP8
9188	0.659200475	11.26397491	4.334109775	0.000173903	0.003262728	0.597219865	Not_Change	DDX21
7148	-1.093144719	11.07272877	-4.332737152	0.000174549	0.003273062	0.593641022	Not_Change	TNXB
326340	-0.790096644	8.074291911	-4.332123757	0.000174839	0.003275537	0.592041777	Not_Change	ZAR1
83452	-0.700928756	9.530723226	-4.332053995	0.000174872	0.003275537	0.591859895	Not_Change	RAB33B
221981	-2.422161802	6.662221364	-4.330346761	0.00017568	0.003287097	0.587409012	down	THSD7A
130507	-0.425174659	11.65072886	-4.328757137	0.000176436	0.00329776	0.583265018	Not_Change	UBR3
72	-1.225751713	10.85410479	-4.328745128	0.000176442	0.00329776	0.583233715	Not_Change	ACTG2
27327	-0.382348828	12.07446492	-4.328361926	0.000176624	0.003299383	0.582234783	Not_Change	TNRC6A
55201	0.877401525	8.105872772	4.326481314	0.000177524	0.003314383	0.577332627	Not_Change	MAP1S
10577	0.68636472	9.659006597	4.324912856	0.000178277	0.003326399	0.573244439	Not_Change	NPC2
256949	-2.443039681	4.866894054	-4.324691671	0.000178384	0.003326399	0.572667941	down	KANK3
3329	0.628673093	11.28167037	4.324538916	0.000178457	0.003326399	0.572269801	Not_Change	HSPD1
271	0.63051379	9.594973572	4.324051423	0.000178692	0.003328978	0.570999221	Not_Change	AMPD2
9531	0.724274684	10.4768335	4.322891658	0.000179253	0.003337613	0.567976562	Not_Change	BAG3
57580	0.558869371	11.79893192	4.322564058	0.000179411	0.00333876	0.567122774	Not_Change	PREX1
83786	0.7986837	8.010131799	4.321622361	0.000179868	0.003345451	0.564668595	Not_Change	FRMD8
583	-0.48544604	9.998616156	-4.319888745	0.000180712	0.003359332	0.560150818	Not_Change	BBS2
100874107	-2.331016512	4.639367144	-4.319039458	0.000181127	0.00336341	0.557937706	down	MTUS2-AS1
50846	-2.688616522	2.362585666	-4.317887745	0.000181691	0.00337202	0.554936636	down	DHH
30968	0.63099974	9.470348533	4.317693011	0.000181787	0.00337202	0.554429224	Not_Change	STOML2
105379807	1.925815553	1.935477411	4.316603942	0.000182322	0.003380128	0.551591541	Not_Change	LOC105379807
844	-1.45636544	6.178442128	-4.314904865	0.00018316	0.003393081	0.547164668	Not_Change	CASQ1
57209	-0.505293733	10.36130409	-4.314501425	0.00018336	0.003393883	0.546113569	Not_Change	ZNF248
8336	1.592483779	6.737826498	4.310468745	0.000185367	0.003429188	0.535607993	Not_Change	H2AC17
101926963	2.594229556	5.336218792	4.309402464	0.000185901	0.003436137	0.532830503	up	PRKAR1B-AS1
57522	0.7504775	9.931835902	4.308576457	0.000186316	0.003441185	0.530678972	Not_Change	SRGAP1
155038	-1.621254985	8.149025718	-4.308379184	0.000186415	0.003441185	0.530165136	Not_Change	GIMAP8
100129792	-1.451711309	10.24468574	-4.306844823	0.000187189	0.003453613	0.526168757	Not_Change	CCDC152
5987	0.425935441	9.882002838	4.304869352	0.00018819	0.003468432	0.521023836	Not_Change	TRIM27
2309	0.627697931	12.61660136	4.304805618	0.000188222	0.003468432	0.520857853	Not_Change	FOXO3
2321	-2.225612774	8.787051982	-4.30451641	0.000188369	0.003468432	0.520104679	down	FLT1
5970	0.653891525	10.57367057	4.304464716	0.000188395	0.003468432	0.519970054	Not_Change	RELA
107986976	2.080564705	1.367734663	4.302943595	0.000189171	0.003479422	0.516008794	up	LOC107986976
6241	3.099034269	5.814090591	4.302896308	0.000189195	0.003479422	0.515885656	up	RRM2
9730	0.370340006	10.80605957	4.302608671	0.000189342	0.003480264	0.515136628	Not_Change	DCAF1
1760	-0.955511363	10.63145674	-4.302301522	0.000189499	0.003481291	0.514336803	Not_Change	DMPK
51619	-0.581322717	9.084476513	-4.301397608	0.000189961	0.003487931	0.511983038	Not_Change	UBE2D4
3309	0.945618567	13.41832123	4.298896983	0.000191248	0.003509676	0.505471946	Not_Change	HSPA5
1175	0.798532608	7.58294429	4.298357796	0.000191526	0.003512913	0.504068108	Not_Change	AP2S1
5140	-0.781460661	9.575882417	-4.298003353	0.000191709	0.003514401	0.503145289	Not_Change	PDE3B
56926	0.821376699	8.244764698	4.297341839	0.000192052	0.003518806	0.501423028	Not_Change	NCLN
57507	0.885623548	9.663523326	4.296685535	0.000192392	0.003523167	0.499714374	Not_Change	ZNF608
11226	2.11942591	5.504322599	4.296352751	0.000192565	0.003524456	0.498848009	up	GALNT6
55266	-0.668818587	9.243933631	-4.295586084	0.000192964	0.003529878	0.496852121	Not_Change	TMEM19
3569	2.831642929	7.939852968	4.295387818	0.000193067	0.00352989	0.496335978	up	IL6
9829	-0.898973373	6.931623099	-4.293508322	0.000194049	0.003545953	0.491443339	Not_Change	DNAJC6
105376671	2.358626283	2.829876018	4.292694808	0.000194475	0.003551858	0.489325747	up	LGR4-AS1
5725	0.485488008	10.75308046	4.289451973	0.000196184	0.00358117	0.480885309	Not_Change	PTBP1
105378230	-1.775957191	4.226200624	-4.28854652	0.000196664	0.003588025	0.478528806	Not_Change	LOC105378230
112268445	-2.821203716	2.175178363	-4.288167575	0.000196865	0.003589792	0.477542604	down	LOC112268445
22891	-0.749534609	8.428427339	-4.287666538	0.000197132	0.003592743	0.476238681	Not_Change	ZNF365
10479	-0.360066896	9.581724215	-4.287155147	0.000197404	0.003595799	0.474907839	Not_Change	SLC9A6
23761	0.682071694	8.716756949	4.28462174	0.000198757	0.003618542	0.468315347	Not_Change	PISD
107986414	2.648040313	4.610546045	4.283504666	0.000199357	0.003627543	0.465408695	up	LOC107986414
26229	0.774519813	8.035688285	4.282659366	0.000199812	0.003633191	0.463209297	Not_Change	B3GAT3
54865	0.862301717	7.269447499	4.282535983	0.000199879	0.003633191	0.462888273	Not_Change	GPATCH4
6935	-0.493803675	13.23337333	-4.281121771	0.000200643	0.003643999	0.459208815	Not_Change	ZEB1
54840	0.3871216	8.579403834	4.280592385	0.000200929	0.003643999	0.457831528	Not_Change	APTX
101928166	-2.580132658	2.814580444	-4.280554423	0.00020095	0.003643999	0.457732764	down	LOC101928166
4298	0.804908797	9.762088725	4.280552614	0.000200951	0.003643999	0.457728058	Not_Change	MLLT1
7100	0.987678469	7.970911611	4.280456743	0.000201003	0.003643999	0.457478637	Not_Change	TLR5
6596	-0.632392281	10.5772061	-4.279680449	0.000201424	0.003649714	0.455459049	Not_Change	HLTF
10251	-0.652393926	7.322646123	-4.279301134	0.00020163	0.003651527	0.454472257	Not_Change	SPRY3
3909	-1.19423106	8.414218425	-4.279066191	0.000201758	0.00365192	0.453861056	Not_Change	LAMA3
56101	0.56447006	9.420852299	4.277731064	0.000202486	0.003663157	0.450387869	Not_Change	PCDHGB5
5862	-0.581255361	11.12082695	-4.277537155	0.000202592	0.003663157	0.449883454	Not_Change	RAB2A
6414	-1.609866981	10.73660691	-4.277260266	0.000202743	0.003663968	0.449163189	Not_Change	SELENOP
115761	1.972301637	5.049332408	4.275417663	0.000203753	0.003680288	0.444370282	Not_Change	ARL11
80310	-0.948053453	11.73261295	-4.27423397	0.000204405	0.003688183	0.441291507	Not_Change	PDGFD
114034	0.55163108	7.540144565	4.273529589	0.000204793	0.003693259	0.439459496	Not_Change	TOE1
23326	0.468605442	12.4585025	4.272737296	0.000205231	0.003699219	0.4373989	Not_Change	USP22
27241	-0.381086101	9.858619112	-4.272485324	0.000205371	0.003699795	0.436743585	Not_Change	BBS9
2047	1.699373394	5.741075002	4.27026443	0.000206605	0.003720071	0.430967927	Not_Change	EPHB1
102723709	2.192297183	2.682900116	4.269954659	0.000206777	0.003721232	0.430162381	up	LOC102723709
441951	0.620337426	8.372022597	4.26846884	0.000207607	0.003734218	0.426298722	Not_Change	ZFAS1
9847	-0.568474848	10.46018969	-4.267674696	0.000208052	0.003738535	0.424233766	Not_Change	C2CD5
5912	0.656333303	10.51986668	4.267652749	0.000208065	0.003738535	0.424176701	Not_Change	RAP2B
105375262	2.17563349	2.486666253	4.2663487	0.000208797	0.003749744	0.420786035	up	LOC105375262
4855	-1.836946787	7.367995416	-4.265707895	0.000209158	0.003752321	0.419119948	Not_Change	NOTCH4
8543	-0.558153487	9.673167191	-4.26556329	0.00020924	0.003752321	0.418743981	Not_Change	LMO4
84859	-0.287937605	11.34774913	-4.265513597	0.000209268	0.003752321	0.418614782	Not_Change	LRCH3
94097	0.770100145	7.376227973	4.265269043	0.000209406	0.003752841	0.41797896	Not_Change	SFXN5
56114	0.617147842	7.862372779	4.260403324	0.000212171	0.003800413	0.405329893	Not_Change	PCDHGA1
36	-0.468789013	9.883636236	-4.259587442	0.000212638	0.003806799	0.403209166	Not_Change	ACADSB
220965	-1.042607564	8.076300576	-4.259373858	0.000212761	0.00380701	0.402654011	Not_Change	FAM13C
10349	-2.855468178	6.804366567	-4.259026799	0.00021296	0.003808593	0.401751929	down	ABCA10
57506	0.453613852	11.92426139	4.258093502	0.000213496	0.003815168	0.39932616	Not_Change	MAVS
23076	0.50541535	9.815034215	4.258001404	0.000213549	0.003815168	0.39908679	Not_Change	RRP1B
8495	-0.616572231	10.2340973	-4.257600466	0.00021378	0.003817312	0.398044733	Not_Change	PPFIBP2
57680	0.357137726	11.73275858	4.257366419	0.000213915	0.00381774	0.397436441	Not_Change	CHD8
5454	-2.414178764	1.44046058	-4.255763856	0.000214841	0.003832278	0.393271526	down	POU3F2
9162	-1.053239107	9.99090418	-4.255503284	0.000214992	0.003832984	0.39259435	Not_Change	DGKI
4881	-1.142241354	11.19826866	-4.254849282	0.000215371	0.003836911	0.390894763	Not_Change	NPR1
51162	-2.253771934	6.525469657	-4.254739044	0.000215435	0.003836911	0.390608288	down	EGFL7
56102	0.667584711	8.542537456	4.254141887	0.000215782	0.003841103	0.389056477	Not_Change	PCDHGB3
27036	2.853291032	3.83210662	4.253634959	0.000216077	0.003844366	0.387739174	up	SIGLEC7
57211	-2.4171756	7.04672134	-4.252811277	0.000216557	0.003850918	0.385598817	down	ADGRG6
8974	0.476232421	10.19777504	4.251340198	0.000217418	0.003864219	0.381776381	Not_Change	P4HA2
131034	-2.218168668	7.179216644	-4.249662305	0.000218403	0.003879727	0.37741687	down	CPNE4
1183	-0.820754138	8.14946216	-4.247907895	0.000219438	0.003896102	0.372858904	Not_Change	CLCN4
65084	-0.556733856	10.60080027	-4.246938538	0.000220012	0.003902509	0.370340661	Not_Change	TMEM135
3097	0.620312239	12.18300036	4.246915292	0.000220026	0.003902509	0.370280274	Not_Change	HIVEP2
3980	0.36984246	10.35976589	4.245760038	0.000220712	0.003912659	0.367279249	Not_Change	LIG3
112268067	1.925273025	1.133696055	4.24523117	0.000221027	0.003916221	0.365905449	Not_Change	LOC112268067
5256	-0.468147399	9.203991115	-4.244539868	0.000221439	0.003921504	0.364109758	Not_Change	PHKA2
442075	0.846897503	6.683104154	4.243847681	0.000221852	0.003926803	0.362311823	Not_Change	EMC3-AS1
100507246	0.607744086	10.03095146	4.243042069	0.000222334	0.003933312	0.360219343	Not_Change	SNHG16
101928433	-1.46434433	6.724702035	-4.242470467	0.000222677	0.00393735	0.358734721	Not_Change	ATXN1-AS1
645513	-0.719599017	9.556057618	-4.24094323	0.000223595	0.003951554	0.35476822	Not_Change	SEPTIN7P14
115209	-0.645746418	9.073045312	-4.239596712	0.000224407	0.003963879	0.351271306	Not_Change	OMA1
9939	0.537002917	10.67902975	4.238107727	0.000225309	0.003977769	0.347404651	Not_Change	RBM8A
143689	-0.653905977	8.482926259	-4.23788529	0.000225444	0.003978112	0.346827041	Not_Change	PIWIL4
107984690	1.919584477	5.551959142	4.236757855	0.00022613	0.003986631	0.343899479	Not_Change	LOC107984690
102723566	1.076782658	9.556188415	4.236710614	0.000226159	0.003986631	0.343776816	Not_Change	LOC102723566
5834	-0.754669206	11.80078874	-4.235368894	0.000226978	0.003999017	0.340293032	Not_Change	PYGB
388677	-0.489697919	10.74521271	-4.234073048	0.000227771	0.004010946	0.336928566	Not_Change	NOTCH2NLA
84553	-1.23287547	7.246925725	-4.233589238	0.000228069	0.004013637	0.335672479	Not_Change	FAXC
131566	-0.496727615	10.69270416	-4.233444272	0.000228158	0.004013637	0.335296118	Not_Change	DCBLD2
275	-0.742080474	8.076815962	-4.231859896	0.000229133	0.004028742	0.331182916	Not_Change	AMT
84552	-0.788705836	7.013158232	-4.229804602	0.000230405	0.004049036	0.325847614	Not_Change	PARD6G
735	2.393986703	2.26164471	4.228293002	0.000231345	0.004063478	0.321924001	up	C9
57510	0.417362552	9.923881173	4.227098089	0.000232091	0.004074495	0.318822594	Not_Change	XPO5
585	0.405464002	8.986380208	4.226108584	0.00023271	0.004083283	0.316254457	Not_Change	BBS4
4889	-2.155391565	6.46400043	-4.225904808	0.000232838	0.004083442	0.315725597	down	NPY5R
9904	0.438657174	9.760141833	4.225703673	0.000232964	0.004083573	0.315203596	Not_Change	RBM19
51360	-0.516143506	9.20812994	-4.224019161	0.000234023	0.00410005	0.310832009	Not_Change	MBTPS2
27112	-2.774241853	2.153651379	-4.223822	0.000234147	0.00410014	0.310320366	down	NALF2
84319	0.835969401	8.036211556	4.221565157	0.000235574	0.004123033	0.304464075	Not_Change	CMSS1
200132	2.378880617	3.097624118	4.221146857	0.00023584	0.004123696	0.303378696	up	DYNLT5
5476	0.483495322	10.60164175	4.221127818	0.000235852	0.004123696	0.303329296	Not_Change	CTSA
4088	0.570406212	11.29002523	4.218236033	0.000237696	0.00414997	0.295826448	Not_Change	SMAD3
23636	0.472128936	9.045172666	4.21816006	0.000237744	0.00414997	0.295629348	Not_Change	NUP62
2122	-0.584591288	10.80739977	-4.217909592	0.000237905	0.00414997	0.29497955	Not_Change	MECOM
105376806	1.754017351	5.811079982	4.21784535	0.000237946	0.00414997	0.294812886	Not_Change	LOC105376806
104968399	-0.924684035	11.10629478	-4.217761854	0.000237999	0.00414997	0.294596271	Not_Change	MYL12-AS1
9649	-0.795033008	7.878739169	-4.217638122	0.000238078	0.00414997	0.294275273	Not_Change	RALGPS1
3382	-2.314336789	5.761274107	-4.217228072	0.000238341	0.00415245	0.293211497	down	ICA1
122060	-0.653897041	7.872660299	-4.215970285	0.00023915	0.004164426	0.289948592	Not_Change	SLAIN1
28969	0.896859966	8.430129453	4.21554635	0.000239423	0.004167073	0.288848879	Not_Change	BZW2
285987	-1.409798275	0.686690635	-4.214724303	0.000239953	0.004174193	0.286716502	Not_Change	DLX6-AS1
92906	-0.480714653	10.24088128	-4.210915598	0.000242426	0.004215077	0.276837867	Not_Change	HNRNPLL
27434	0.834465631	8.297069626	4.210598346	0.000242633	0.004216118	0.276015092	Not_Change	POLM
280	-0.797410317	8.275188145	-4.210448599	0.000242731	0.004216118	0.275626734	Not_Change	AMY2B
79080	1.090459034	8.12580207	4.2097854	0.000243165	0.004221519	0.273906817	Not_Change	CCDC86
5988	1.871734374	1.386307821	4.209509964	0.000243345	0.00422252	0.273192525	Not_Change	RFPL1
388969	-0.446015367	9.651159359	-4.209225237	0.000243531	0.004223627	0.272454151	Not_Change	C2orf68
5496	0.59744696	9.973849221	4.207833827	0.000244445	0.004236203	0.268845985	Not_Change	PPM1G
440498	0.75382337	6.643456292	4.207746202	0.000244503	0.004236203	0.268618766	Not_Change	HSBP1L1
283387	1.980982452	2.55362249	4.206505491	0.000245321	0.004248233	0.265401605	Not_Change	LOC283387
107985034	0.835686969	6.113937494	4.20584202	0.000245759	0.004251297	0.263681305	Not_Change	LOC107985034
929	1.184420073	9.378650023	4.205798543	0.000245788	0.004251297	0.263568576	Not_Change	CD14
23641	-0.978082796	10.43632764	-4.205676921	0.000245868	0.004251297	0.263253232	Not_Change	LDOC1
100528017	2.771464537	2.39705623	4.205410449	0.000246045	0.00425221	0.262562323	up	SAA2-SAA4
100463486	2.298227798	4.032420827	4.204908884	0.000246377	0.004255816	0.261261889	up	MTRNR2L8
441027	-3.011566385	4.979511682	-4.203549883	0.00024728	0.004268466	0.257738488	down	TMEM150C
192668	-1.404788239	7.78446676	-4.203433124	0.000247357	0.004268466	0.257435786	Not_Change	CYS1
100288432	2.267965406	3.333260296	4.203019155	0.000247633	0.004271081	0.256362564	up	IL10RB-DT
5710	0.522850516	10.35032221	4.201187588	0.000248857	0.004290033	0.251614458	Not_Change	PSMD4
7416	0.550112536	10.86335008	4.200954741	0.000249013	0.004290572	0.25101086	Not_Change	VDAC1
501	-0.4812327	9.879621537	-4.199139306	0.000250232	0.004307268	0.24630504	Not_Change	ALDH7A1
3508	-0.675852325	8.869163488	-4.198505404	0.000250659	0.004312463	0.244661987	Not_Change	IGHMBP2
221895	-0.569109313	9.623278718	-4.197906855	0.000251063	0.004317255	0.243110617	Not_Change	JAZF1
100873947	1.165917129	4.737069125	4.194916632	0.000253091	0.004349109	0.235360967	Not_Change	LMLN-AS1
3426	-3.609444668	6.446765469	-4.194803115	0.000253168	0.004349109	0.235066789	down	CFI
90139	-2.635514667	6.957602723	-4.193547176	0.000254025	0.00436165	0.231812173	down	TSPAN18
6096	-2.713851551	5.500438646	-4.192438098	0.000254784	0.004372501	0.228938293	down	RORB
5820	2.262512035	5.532276415	4.191556229	0.000255389	0.004380701	0.226653275	up	PVT1
116461	-0.708489479	8.88786225	-4.189946431	0.000256497	0.004396616	0.22248237	Not_Change	TSEN15
64282	-0.547856648	9.941954266	-4.189837596	0.000256573	0.004396616	0.222200396	Not_Change	TENT4B
51115	-0.434359126	10.18391385	-4.189591837	0.000256742	0.004397333	0.221563679	Not_Change	RMDN1
57089	0.748248124	9.30393484	4.188803463	0.000257287	0.004404475	0.219521198	Not_Change	ENTPD7
58191	0.965129897	8.946165611	4.187027898	0.000258519	0.004423359	0.214921436	Not_Change	CXCL16
4691	0.643784661	12.83086317	4.186720761	0.000258732	0.004423543	0.214125809	Not_Change	NCL
130271	-0.569187777	10.42574974	-4.18664287	0.000258787	0.004423543	0.213924037	Not_Change	PLEKHH2
10163	0.472521932	13.00401316	4.186013373	0.000259225	0.004428404	0.212293396	Not_Change	WASF2
56890	-0.600801521	8.256039357	-4.185865232	0.000259328	0.004428404	0.211909662	Not_Change	MDM1
7565	-0.413532798	8.392397748	-4.182855779	0.000261436	0.004462176	0.204114763	Not_Change	ZNF17
6302	0.373306738	9.689429002	4.182340891	0.000261798	0.004466143	0.202781247	Not_Change	TSPAN31
105372274	1.051861546	0.617725038	4.180867884	0.000262837	0.004481646	0.198966476	Not_Change	HSPC102
100874111	1.721687594	5.672790827	4.180334027	0.000263215	0.004485862	0.19758397	Not_Change	STEAP3-AS1
54897	-0.99321851	8.555017552	-4.176226926	0.000266137	0.004533428	0.186949209	Not_Change	CASZ1
4201	0.456728383	9.196247771	4.17585699	0.000266402	0.004535149	0.185991419	Not_Change	MEA1
100506195	-0.893787801	6.066746471	-4.175717666	0.000266502	0.004535149	0.185630702	Not_Change	LARGE-AS1
2317	-0.611971014	11.95966294	-4.17490711	0.000267084	0.004542796	0.183532193	Not_Change	FLNB
85358	-3.027694501	6.865026672	-4.174634538	0.000267279	0.00454388	0.182826529	down	SHANK3
64359	-0.907118706	8.250859705	-4.174082212	0.000267676	0.004548385	0.181396638	Not_Change	NXN
10237	0.60884257	8.340527423	4.173457033	0.000268127	0.004552959	0.179778189	Not_Change	SLC35B1
7172	0.777703947	8.392472622	4.173341143	0.00026821	0.004552959	0.17947818	Not_Change	TPMT
140	1.448774402	6.43850024	4.171561275	0.000269497	0.00457254	0.174870801	Not_Change	ADORA3
[truncated: 30,897 more rows]
